# Supplementary material for: Lim Domain Binding 3 (Ldb3) Identified as a Potential Marker of Cardiac Extracellular Vesicles
Source: Int J Mol Sci. 2022 Jul 1;23(13):7374. doi: 10.3390/ijms23137374 (PMC9266879; doi:10.3390/ijms23137374)
Supplement: Supplementary file 1 [file ijms-23-07374-s001.zip]

Archive with 10 entries (10 files):
- ijms-1764779-supplementary.pdf
- Table S1 reviewing-1.xlsx
- Table S2 reviewing-1.xlsx
- Table S3 reviewing-1.xlsx
- Table S4 reviewing-1.xlsx
- Table S5 reviewing-1.xlsx
- Table S6 reviewing-1.xlsx
- Table S7 reviewing-1.xlsx
- Table S8 reviewing-1.xlsx
- Table S9 reviewing-1.xlsx
