# Supplementary material for: Lim Domain Binding 3 (Ldb3) Identified as a Potential Marker of Cardiac Extracellular Vesicles
Source: Int J Mol Sci. 2022 Jul 1;23(13):7374. doi: 10.3390/ijms23137374 (PMC9266879; doi:10.3390/ijms23137374)
Supplement: Supplementary file 1 [file ijms-23-07374-s001.zip › Table S1 reviewing-1.xlsx]

## Sheet: Feuil1
MALDI-TOF/TOF analysis of EVs isolated from NCF and H9c2 culture medium
NCF		H9c2
Uniprot ID	Name	Uniprot ID	Name
P62914	ribosomal protein L11(Rpl11)	O08628	procollagen C-endopeptidase enhancer(Pcolce)
Q4FZT6	histone cluster 3, H2a(Hist3h2a)	P33436	matrix metallopeptidase 2(Mmp2)
Q00715	histone cluster 1, H2bg(Hist1h2bg)	P16975	secreted protein acidic and cysteine rich(Sparc)
Q68FR8	tubulin, alpha 3B(Tuba3b)	P63259	actin, gamma 1(Actg1)
Q9QZK5	HtrA serine peptidase 1(Htra1)	P02466	collagen type I alpha 2 chain(Col1a2)
P04764	enolase 1(Eno1)	P60711	actin, beta(Actb)
Q3KRE8	tubulin, beta 2B class IIb(Tubb2b)	P04937	fibronectin 1(Fn1)
P61206	ADP-ribosylation factor 3(Arf3)	P70490	milk fat globule EGF and factor V/VIII domain containing(Mfge8)
P62425	ribosomal protein L7A(Rpl7a)
P06761	heat shock protein family A (Hsp70) member 5(Hspa5)
P63018	heat shock protein family A (Hsp70) member 8(Hspa8)
P26817	G protein-coupled receptor kinase 2(Grk2)
P42930	heat shock protein family B (small) member 1(Hspb1)
P69897	tubulin, beta 5 class I(Tubb5)
P68370	tubulin, alpha 1A(Tuba1a)
Q6AY56	tubulin, alpha 8(Tuba8)
P29457	serpin family H member 1(Serpinh1)
Q62786	prostaglandin F2 receptor inhibitor(Ptgfrn)
P09811	glycogen phosphorylase L(Pygl)
Q63312	pleckstrin homology-like domain, family B, member 1(Phldb1)
Q62667	major vault protein(Mvp)
P02262	histone cluster 2 H2A family member A3(Hist2h2aa3)
Q5BK18	cytosolic iron-sulfur assembly component 3(Ciao3)
Q9QXQ7	Wnt family member 5A(Wnt5a)
P0C170	histone cluster 1, H2ao(Hist1h2ao)
P85108	tubulin, beta 2A class IIa(Tubb2a)
Q6P502	chaperonin containing TCP1 subunit 3(Cct3)
Q64598	Histone H2A type 1-F (H2a1f)
Q6AYZ1	tubulin, alpha 1C(Tuba1c)
P04797	glyceraldehyde-3-phosphate dehydrogenase(Gapdh)
P84245	H3.3 histone B(H3f3b)
Q6P9V9	tubulin, alpha 1B(Tuba1b)
P82995	heat shock protein 90 alpha family class A member 1(Hsp90aa1)
P27952	ribosomal protein S2(Rps2)
P02454	collagen type I alpha 1 chain(Col1a1)
P62804	histone cluster 1, H4m(Hist1h4m)
P04642	lactate dehydrogenase A(Ldha)
Q68FR8	tubulin, alpha 3A(Tuba3a)
D3ZHA0	filamin C(Flnc)
P68035	actin, alpha, cardiac muscle 1(Actc1)
P61314	ribosomal protein L15(Rpl15)
P16638	ATP citrate lyase(Acly)
A9UMV8	H2A.J histone(H2aj)
Q6QI89	mortality factor 4 like 2(Morf4l2)
P63245	receptor for activated C kinase 1(Rack1)
P62630	eukaryotic translation elongation factor 1 alpha 1(Eef1a1)
P62804	histone cluster 2, H4(Hist2h4)
P0C170	histone cluster 1 H2A family member H(Hist1h2ah)
P62703	ribosomal protein S4, X-linked(Rps4x)
P29314	ribosomal protein S9(Rps9)
Q6P9T8	tubulin, beta 4B class IVb(Tubb4b)
P62243	ribosomal protein S8(Rps8)
P28480	t-complex 1(Tcp1)
Q9Z335	SH3 domain binding kinase 1(Sbk1)
P62804	histone cluster 1 H4 family member B(Hist1h4b)
Q5XIF6	tubulin, alpha 4A(Tuba4a)
Q00728	H2A clustered histone 1(H2ac1)
P05197	eukaryotic translation elongation factor 2(Eef2)
P63259	actin, gamma 1(Actg1)
P02466	collagen type I alpha 2 chain(Col1a2)
P60711	actin, beta(Actb)
P04937	fibronectin 1(Fn1)
P70490	milk fat globule EGF and factor V/VIII domain containing(Mfge8)
Q8K422	Pro-opiomelanocortin (Pomc)
P70470	Acyl-protein thioesterase 1 (Lypla1)
B5DFC3	Protein transport protein SEC23 (Sec23a)
