# Supplementary material for: Lim Domain Binding 3 (Ldb3) Identified as a Potential Marker of Cardiac Extracellular Vesicles
Source: Int J Mol Sci. 2022 Jul 1;23(13):7374. doi: 10.3390/ijms23137374 (PMC9266879; doi:10.3390/ijms23137374)
Supplement: Supplementary file 1 [file ijms-23-07374-s001.zip › Table S2 reviewing-1.xlsx]

## Sheet: Sheet1
Log2 abundance of all detected proteins in ventricular and plasma EVs
Description	Gene name	Accession	P3	P5	P7	P9	H3-H4	H5-H6	H7-H8	H9-H10
[F-actin]-monooxygenase MICAL1 OS=Rattus norvegicus OX=10116 GN=Mical1 PE=1 SV=1	Mical1	D3ZBP4	21.577	23.1448	21.3218	22.4698	21.4478	21.7627	21.2148	21.0646
[Protein ADP-ribosylarginine] hydrolase OS=Rattus norvegicus OX=10116 GN=Adprh PE=1 SV=2	Adprh	Q02589	NaN	13.8832	NaN	NaN	17.3865	16.0974	NaN	NaN
[Protein ADP-ribosylarginine] hydrolase-like protein 1 OS=Rattus norvegicus OX=10116 GN=Adprhl1 PE=2 SV=1	Adprhl1	Q5XIB3	17.8803	17.5435	17.2002	NaN	22.8116	22.8729	23.499	23.1449
10 kDa heat shock protein, mitochondrial OS=Rattus norvegicus OX=10116 GN=Hspe1 PE=1 SV=3	Hspe1	P26772	18.0013	18.8925	17.356	16.3787	18.1018	21.5543	20.9278	21.2031
14-3-3 protein beta/alpha OS=Rattus norvegicus OX=10116 GN=Ywhab PE=1 SV=3	Ywhab	P35213	17.8842	17.988	18.1101	16.9028	21.5685	21.5334	21.3389	21.6546
14-3-3 protein epsilon OS=Rattus norvegicus OX=10116 GN=Ywhae PE=1 SV=1	Ywhae	P62260	22.136	22.5497	22.4638	22.354	25.3768	24.9575	25.2069	25.3782
14-3-3 protein eta OS=Rattus norvegicus OX=10116 GN=Ywhah PE=1 SV=2	Ywhah	P68511	18.3934	20.3949	18.326	18.0075	23.6171	23.2965	23.3551	23.4702
14-3-3 protein gamma OS=Rattus norvegicus OX=10116 GN=Ywhag PE=1 SV=2	Ywhag	P61983	19.9415	19.2559	20.1161	18.3497	23.5692	23.5153	23.4735	23.5569
14-3-3 protein theta OS=Rattus norvegicus OX=10116 GN=Ywhaq PE=1 SV=1	Ywhaq	P68255	20.4312	20.8216	20.9613	20.2768	23.9693	24.0115	24.0344	24.0001
14-3-3 protein zeta/delta OS=Rattus norvegicus OX=10116 GN=Ywhaz PE=1 SV=1	Ywhaz	A0A0G2JV65	21.4317	21.4574	21.4794	21.7198	23.8875	23.5161	23.7483	24.0221
1-phosphatidylinositol 4,5-bisphosphate phosphodiesterase gamma OS=Rattus norvegicus OX=10116 GN=Plcg1 PE=1 SV=1	Plcg1	G3V845	NaN	NaN	NaN	NaN	18.1249	18.1104	18.1235	17.9335
2,4-dienoyl CoA reductase 1, mitochondrial, isoform CRA_a OS=Rattus norvegicus OX=10116 GN=Decr1 PE=1 SV=1	Decr1	G3V734	NaN	NaN	NaN	NaN	NaN	18.3089	16.0297	16.8558
26S proteasome non-ATPase regulatory subunit 1 OS=Rattus norvegicus OX=10116 GN=Psmd1 PE=1 SV=1	Psmd1	G3V8B6	21.5596	20.3509	21.2405	21.024	24.3745	23.6441	24.2489	24.2919
26S proteasome non-ATPase regulatory subunit 10 OS=Rattus norvegicus OX=10116 GN=Psmd10 PE=2 SV=1	Psmd10	Q9Z2X3	NaN	NaN	NaN	NaN	16.6533	16.8451	NaN	16.7069
26S proteasome non-ATPase regulatory subunit 11 OS=Rattus norvegicus OX=10116 GN=Psmd11 PE=1 SV=2	Psmd11	F1LMZ8	22.5354	20.4158	20.2731	19.9597	23.4367	22.5856	23.1721	23.1242
26S proteasome non-ATPase regulatory subunit 13 OS=Rattus norvegicus OX=10116 GN=Psmd13 PE=1 SV=1	Psmd13	B0BN93	21.7536	20.6128	20.5688	20.3441	23.9266	22.8465	23.449	23.5578
26S proteasome non-ATPase regulatory subunit 2 OS=Rattus norvegicus OX=10116 GN=Psmd2 PE=1 SV=1	Psmd2	Q4FZT9	19.4835	19.4415	20.2629	19.752	24.4674	23.5272	24.2571	24.057
26S proteasome non-ATPase regulatory subunit 9 OS=Rattus norvegicus OX=10116 GN=Psmd9 PE=1 SV=1	Psmd9	G3V9P0	16.5006	15.6256	16.1362	21.314	21.7042	21.0609	21.7914	21.83
26S proteasome regulatory subunit 4 OS=Rattus norvegicus OX=10116 GN=Psmc1 PE=1 SV=1	Psmc1	P62193	18.6063	18.2353	18.1664	19.5827	23.5747	22.9311	23.5596	23.4338
26S proteasome regulatory subunit 6A OS=Rattus norvegicus OX=10116 GN=Psmc3 PE=1 SV=1	Psmc3	Q6P6U2	19.037	19.0903	19.2941	19.1639	23.8109	22.9557	23.6552	23.6113
26S proteasome regulatory subunit 6B OS=Rattus norvegicus OX=10116 GN=Psmc4 PE=1 SV=1	Psmc4	Q63570	17.4584	16.6329	17.6373	17.81	22.8857	22.9384	23.2085	23.0553
26S proteasome regulatory subunit 7 OS=Rattus norvegicus OX=10116 GN=Psmc2 PE=1 SV=1	Psmc2	G3V7L6	20.4998	20.6202	20.2401	20.1006	24.4982	23.7689	24.2412	24.1402
26S proteasome regulatory subunit 8 OS=Rattus norvegicus OX=10116 GN=Psmc5 PE=1 SV=1	Psmc5	P62198	20.6506	20.0085	19.8684	21.628	24.3257	24.0002	24.175	24.0899
28 kDa heat- and acid-stable phosphoprotein OS=Rattus norvegicus OX=10116 GN=Pdap1 PE=1 SV=1	Pdap1	Q62785	NaN	NaN	NaN	NaN	17.9504	17.6051	NaN	17.0494
28S ribosomal protein S31, mitochondrial OS=Rattus norvegicus OX=10116 GN=Mrps31 PE=2 SV=1	Mrps31	B0BN56	NaN	NaN	14.5554	16.7957	NaN	15.4413	NaN	NaN
2-oxoglutarate dehydrogenase, mitochondrial OS=Rattus norvegicus OX=10116 GN=Ogdh PE=1 SV=1	Ogdh	Q5XI78	21.5647	20.6256	20.4189	20.5155	20.4346	21.7392	21.3721	21.5895
3'(2'),5'-bisphosphate nucleotidase 1 OS=Rattus norvegicus OX=10116 GN=Bpnt1 PE=1 SV=1	Bpnt1	A0A0G2K0V3	15.5126	NaN	14.5002	15.4964	20.3571	19.176	19.6817	19.717
30 kDa adipocyte complement-related protein OS=Rattus norvegicus OX=10116 GN=Adipoq PE=1 SV=1	Adipoq	Q8K3R4	NaN	18.0943	17.884	17.1735	NaN	NaN	NaN	NaN
39S ribosomal protein L11, mitochondrial OS=Rattus norvegicus OX=10116 GN=Mrpl11 PE=2 SV=1	mrpl11	Q5XIE3	NaN	16.8269	NaN	NaN	NaN	NaN	NaN	NaN
3-alpha-hydroxysteroid dehydrogenase OS=Rattus norvegicus OX=10116 GN=Akr1c9 PE=1 SV=1	Akr1c14	P23457	NaN	NaN	NaN	NaN	NaN	NaN	NaN	NaN
3-hydroxyacyl-CoA dehydrogenase type-2 OS=Rattus norvegicus OX=10116 GN=Hsd17b10 PE=1 SV=1	Hsd17b10	B0BMW2	NaN	15.7691	14.7504	15.832	NaN	19.5376	18.9848	19.5253
3-ketoacyl-CoA thiolase A, peroxisomal OS=Rattus norvegicus OX=10116 GN=Acaa1a PE=1 SV=2	Acaa1a	P21775	15.5377	NaN	15.1962	NaN	17.9249	18.4332	18.3098	17.6853
3-ketoacyl-CoA thiolase, mitochondrial OS=Rattus norvegicus OX=10116 GN=Acaa2 PE=1 SV=3	Acaa2	G3V9U2	19.7138	18.9962	18.3694	17.1577	19.5139	21.9019	20.832	20.7461
3-mercaptopyruvate sulfurtransferase OS=Rattus norvegicus OX=10116 GN=Mpst PE=1 SV=3	Mpst	P97532	17.8855	19.4692	19.4669	18.31	21.323	20.2827	20.8182	20.5398
3'-phosphoadenosine 5'-phosphosulfate synthase 1 OS=Rattus norvegicus OX=10116 GN=Papss1 PE=1 SV=1	Papss1	A0A0G2K0L0	19.2341	18.7365	19.1047	20.3372	18.7157	18.6687	17.7464	18.4703
3-phosphoinositide-dependent protein kinase 1 OS=Rattus norvegicus OX=10116 GN=Pdpk1 PE=1 SV=2	Pdpk1	O55173	NaN	NaN	NaN	NaN	17.1896	16.9207	17.3272	16.8992
40S ribosomal protein S10 OS=Rattus norvegicus OX=10116 GN=Rps10 PE=2 SV=1	Rps10	P63326	18.5036	18.7372	18.6846	19.1976	23.5772	24.4833	24.3641	24.1345
40S ribosomal protein S11 OS=Rattus norvegicus OX=10116 GN=Rps11 PE=1 SV=3	Rps11	P62282	17.3726	16.8912	17.8735	17.1158	23.6916	24.6649	24.2899	24.0499
40S ribosomal protein S12 OS=Rattus norvegicus OX=10116 GN=Rps12 PE=1 SV=1	Rps12	Q6PDW1	20.5545	20.7114	19.9386	20.1295	23.7345	22.5869	23.0445	22.9681
40S ribosomal protein S13 OS=Rattus norvegicus OX=10116 GN=Rps13 PE=1 SV=2	Rps13	P62278	20.6032	20.3256	20.4125	20.8478	22.6817	23.7179	23.4662	23.3455
40S ribosomal protein S14 OS=Rattus norvegicus OX=10116 GN=Rps14 PE=2 SV=3	Rps14	P13471	19.046	18.3513	18.7353	18.4341	24.2063	24.3707	24.2693	23.8836
40S ribosomal protein S15 OS=Rattus norvegicus OX=10116 GN=Rps15 PE=1 SV=2	Rps15	P62845	NaN	NaN	NaN	NaN	17.8101	21.3465	20.4473	20.3674
40S ribosomal protein S15a OS=Rattus norvegicus OX=10116 GN=Rps15a PE=1 SV=2	Rps15a	P62246	19.6241	19.2059	18.6305	17.1626	23.1724	23.91	23.7176	23.5161
40S ribosomal protein S16 OS=Rattus norvegicus OX=10116 GN=Rps16 PE=1 SV=2	Rps16	P62250	22.8413	22.5536	22.2536	20.8269	23.6125	24.2837	24.3456	24.2583
40S ribosomal protein S17-like OS=Rattus norvegicus OX=10116 GN=LOC100362366 PE=3 SV=1	LOC100362366	D3ZFA8	23.2879	23.6831	23.5029	22.5434	23.3684	23.718	23.3963	23.3917
40S ribosomal protein S2 OS=Rattus norvegicus OX=10116 GN=Rps2 PE=1 SV=1	Rps2	P27952	22.1752	21.4203	21.7113	21.6468	23.6882	25.0789	24.6998	24.5946
40S ribosomal protein S21 OS=Rattus norvegicus OX=10116 GN=Rps21 PE=1 SV=1	Rps21	P05765	NaN	NaN	16.2494	13.2925	20.0665	19.6202	19.6078	19.3819
40S ribosomal protein S23 OS=Rattus norvegicus OX=10116 GN=Rps23 PE=1 SV=3	Rps23	P62268	17.1798	16.9664	16.0387	15.3215	22.3867	23.2917	22.8913	22.7757
40S ribosomal protein S24 OS=Rattus norvegicus OX=10116 GN=LOC100363469 PE=3 SV=1	LOC100363469	D4ACJ1	15.8421	NaN	16.3647	14.3297	21.1037	22.3133	21.948	21.5748
40S ribosomal protein S25 OS=Rattus norvegicus OX=10116 GN=Rps25 PE=2 SV=1	Rps25	P62853	19.4534	18.751	19.0026	19.4667	22.7526	24.3402	23.8691	23.6676
40S ribosomal protein S26 OS=Rattus norvegicus OX=10116 GN=Rps26 PE=3 SV=3	Rps26	P62856	18.2331	17.5269	17.0661	17.7637	22.1456	23.4461	22.8908	22.5809
40S ribosomal protein S27-like OS=Rattus norvegicus OX=10116 GN=Rps27l PE=1 SV=3	Rps27l	P24051	NaN	17.3075	16.7399	16.2955	23.6686	23.1227	22.9147	22.809
40S ribosomal protein S28 OS=Rattus norvegicus OX=10116 GN=Rps28 PE=1 SV=1	Rps28	P62859	18.0211	15.9826	17.452	16.4707	21.5546	20.7861	20.7722	20.8805
40S ribosomal protein S29 OS=Rattus norvegicus OX=10116 GN=Rps29 PE=1 SV=2	Rps29	P62275	17.6027	17.3419	17.9549	18.066	21.0594	19.3887	19.1361	18.9045
40S ribosomal protein S3 OS=Rattus norvegicus OX=10116 GN=Rps3 PE=1 SV=1	Rps3	P62909	19.7694	19.4875	19.2378	20.1239	24.6543	24.8691	24.7844	24.6901
40S ribosomal protein S30 OS=Rattus norvegicus OX=10116 GN=LOC100360647 PE=1 SV=1	Fau	Q5BJN7	18.0543	18.92	19.4732	19.6319	20.7544	20.9875	20.662	20.8326
40S ribosomal protein S3a OS=Rattus norvegicus OX=10116 GN=LOC100365839 PE=3 SV=1	LOC100365839	M0R6L4	20.625	19.6504	20.1198	20.0665	23.3065	25.0063	24.6768	24.58
40S ribosomal protein S4 OS=Rattus norvegicus OX=10116 GN=Rps4x PE=3 SV=1	Rps4x-ps9	A0A0H2UHX3	22.1607	21.3412	21.8946	22.1006	24.5881	25.0854	25.1008	24.8512
40S ribosomal protein S5 OS=Rattus norvegicus OX=10116 GN=Rps5 PE=1 SV=1	Rps5	B0BN81	18.8413	18.5911	18.6008	19.8603	23.088	24.4085	23.9152	23.9522
40S ribosomal protein S6 OS=Rattus norvegicus OX=10116 GN=Rps6 PE=1 SV=1	Rps6	P62755	19.243	18.8957	18.5832	19.9071	23.3563	24.5012	24.2024	23.885
40S ribosomal protein S7 OS=Rattus norvegicus OX=10116 GN=Rps7 PE=1 SV=1	Rps7	P62083	18.5362	17.9788	17.4242	17.3557	21.8278	22.3186	21.8586	22.2272
40S ribosomal protein S8 OS=Rattus norvegicus OX=10116 GN=Rps8 PE=1 SV=2	Rps8	P62243	21.6736	21.0522	20.9839	20.1415	23.1269	24.3296	23.781	23.6846
40S ribosomal protein S9 OS=Rattus norvegicus OX=10116 GN=Rps9 PE=1 SV=4	Rps9	P29314	19.5874	18.9907	18.8434	18.2578	23.3501	24.4918	24.2881	24.1016
40S ribosomal protein SA OS=Rattus norvegicus OX=10116 GN=Rpsa PE=1 SV=3	Rpsa	P38983	19.8537	18.663	19.4231	18.4923	22.5598	22.3883	22.4553	22.3278
4F2 cell-surface antigen heavy chain OS=Rattus norvegicus OX=10116 GN=Slc3a2 PE=1 SV=1	Slc3a2	A0A0H2UHQ0	20.2137	19.6762	19.0975	20.3293	20.149	20.2945	20.0859	19.9492
4-trimethylaminobutyraldehyde dehydrogenase OS=Rattus norvegicus OX=10116 GN=Aldh9a1 PE=1 SV=1	Aldh9a1	A0A0G2JSI1	19.8296	19.281	19.5442	19.5362	21.5358	23.0075	23.5355	23.6099
5'-3' exoribonuclease OS=Rattus norvegicus OX=10116 GN=Xrn2 PE=1 SV=3	Xrn2	D4A914	NaN	NaN	NaN	NaN	17.8484	NaN	NaN	16.575
5'-AMP-activated protein kinase catalytic subunit alpha-1 OS=Rattus norvegicus OX=10116 GN=Prkaa1 PE=1 SV=2	Prkaa1	P54645	17.3891	17.4151	17.1832	16.8551	20.4615	19.9503	20.0275	19.8996
5'-AMP-activated protein kinase subunit beta-1 OS=Rattus norvegicus OX=10116 GN=Prkab1 PE=1 SV=4	Prkab1	P80386	14.9937	17.1217	NaN	17.8972	21.1532	21.11	21.3647	20.7956
5'-AMP-activated protein kinase subunit beta-2 OS=Rattus norvegicus OX=10116 GN=Prkab2 PE=1 SV=1	Prkab2	A0A0G2JVK3	NaN	NaN	NaN	16.2858	19.2768	17.9252	18.5649	18.4571
5'-AMP-activated protein kinase subunit gamma-1 OS=Rattus norvegicus OX=10116 GN=Prkag1 PE=1 SV=3	Prkag1	P80385	19.0321	19.793	19.6227	19.4859	22.3195	21.0236	21.501	21.8986
5'-nucleotidase OS=Rattus norvegicus OX=10116 GN=Nt5e PE=1 SV=1	Nt5e	P21588	15.4982	17.1178	15.8524	15.883	19.7549	19.725	19.1321	19.23
5'-nucleotidase, cytosolic IA OS=Rattus norvegicus OX=10116 GN=Nt5c1a PE=1 SV=1	Nt5c1a	D3ZVD3	NaN	NaN	NaN	NaN	16.8297	16.6248	17.4309	16.8353
5'-nucleotidase, cytosolic II OS=Rattus norvegicus OX=10116 GN=Nt5c2 PE=1 SV=3	Nt5c2	D3ZMY7	NaN	NaN	14.9033	15.9384	22.8403	22.9559	23.0194	22.7077
5-oxoprolinase OS=Rattus norvegicus OX=10116 GN=Oplah PE=1 SV=2	Oplah	P97608	14.7094	15.2543	16.0216	NaN	18.6018	19.5075	19.8038	18.7703
60 kDa heat shock protein, mitochondrial OS=Rattus norvegicus OX=10116 GN=Hspd1 PE=1 SV=1	Hspd1	P63039	22.4427	21.9312	21.4405	22.514	22.9162	23.8701	23.7031	23.9484
60S acidic ribosomal protein P0 OS=Rattus norvegicus OX=10116 GN=Rplp0 PE=1 SV=2	Rplp0	P19945	20.9476	20.6664	20.9898	21.0686	23.5859	24.6529	24.1575	24.2425
60S acidic ribosomal protein P1 OS=Rattus norvegicus OX=10116 GN=Rplp1 PE=3 SV=1	Rplp1	P19944	18.0158	18.3784	18.6782	20.134	20.7568	21.8721	21.502	21.7976
60S acidic ribosomal protein P2 OS=Rattus norvegicus OX=10116 GN=Rplp2 PE=1 SV=2	Rplp2	P02401	20.661	20.4489	20.0626	21.6685	23.8611	24.8854	24.5544	24.4953
60S ribosomal export protein NMD3 OS=Rattus norvegicus OX=10116 GN=Nmd3 PE=1 SV=2	Nmd3	F6PUQ7	NaN	NaN	NaN	NaN	17.1786	NaN	17.1298	17.0884
60S ribosomal protein L10 OS=Rattus norvegicus OX=10116 GN=Rpl10 PE=1 SV=3	Rpl10	Q6PDV7	17.6493	17.5291	16.41	17.8647	22.432	24.0013	23.5267	23.4187
60S ribosomal protein L10a OS=Rattus norvegicus OX=10116 GN=Rpl10a PE=1 SV=2	Rpl10a	P62907	17.4413	19.6817	18.4217	18.6544	22.8309	24.2857	23.9076	23.8479
60S ribosomal protein L11 OS=Rattus norvegicus OX=10116 GN=Rpl11 PE=1 SV=2	Rpl11	P62914	19.3606	18.4076	19.2623	18.994	23.3585	23.5974	23.4391	23.3408
60S ribosomal protein L12 OS=Rattus norvegicus OX=10116 GN=Rpl12 PE=2 SV=1	Rpl12	P23358	21.0335	20.4813	20.2363	20.7703	24.0275	24.629	24.4834	24.4751
60S ribosomal protein L13 OS=Rattus norvegicus OX=10116 GN=LOC100360491 PE=3 SV=1	LOC100360491	D3ZRM9	20.9968	20.3918	20.8559	20.6344	24.6549	25.206	24.9463	24.9867
60S ribosomal protein L13a OS=Rattus norvegicus OX=10116 GN=Rpl13a PE=1 SV=1	Rpl13a	Q5RK10	17.8098	17.1713	17.3381	17.2249	22.2465	23.6121	23.2838	23.188
60S ribosomal protein L14 OS=Rattus norvegicus OX=10116 GN=Rpl14 PE=1 SV=1	Rpl14	B5DEM5	18.9927	18.6632	18.8996	18.4426	22.0263	23.739	23.0123	22.9474
60S ribosomal protein L15 OS=Rattus norvegicus OX=10116 GN=Rpl15 PE=1 SV=2	Rpl15	P61314	19.4249	18.9351	18.6196	18.9169	22.6394	23.7561	23.4878	23.3608
60S ribosomal protein L17 OS=Rattus norvegicus OX=10116 GN=Rpl17 PE=1 SV=1	Rpl17	A0A0H2UHQ1	18.8436	18.2375	18.0565	17.0483	22.0972	23.7078	23.0481	23.3687
60S ribosomal protein L18 OS=Rattus norvegicus OX=10116 GN=Rpl18 PE=1 SV=1	Rpl18	A0A0H2UHS7	20.0316	19.6388	19.7368	18.6902	22.6898	23.3313	23.1707	23.0762
60S ribosomal protein L18a OS=Rattus norvegicus OX=10116 GN=Rpl18a PE=2 SV=1	Rpl18a	P62718	18.154	18.392	18.2696	18.4436	22.1391	23.4757	23.0928	23.0073
60S ribosomal protein L19 OS=Rattus norvegicus OX=10116 GN=Rpl19 PE=1 SV=1	Rpl19	P84100	18.145	16.9723	17.7086	16.4401	21.8464	23.2869	22.7186	22.6188
60S ribosomal protein L22 OS=Rattus norvegicus OX=10116 GN=LOC100360057 PE=1 SV=1	LOC100360057	Q6PDV8	NaN	NaN	NaN	16.6101	22.4137	22.6614	22.4876	22.3167
60S ribosomal protein L23 OS=Rattus norvegicus OX=10116 GN=Rpl23 PE=2 SV=1	Rpl23	P62832	18.5614	19.4448	19.0388	17.7091	24.7752	23.9361	23.7031	23.5703
60S ribosomal protein L24 OS=Rattus norvegicus OX=10116 GN=Rpl24 PE=2 SV=1	Rpl24	P83732	19.8939	19.4833	19.5672	19.8592	22.5941	23.5025	23.3795	23.2263
60S ribosomal protein L26 OS=Rattus norvegicus OX=10116 GN=Rpl26 PE=1 SV=1	Rpl26	G3V6I9	16.8634	19.0885	20.5042	20.106	21.6568	22.8692	22.8181	22.6502
60S ribosomal protein L27 OS=Rattus norvegicus OX=10116 GN=Rpl27 PE=2 SV=2	Rpl27	P61354	17.9593	NaN	17.7186	18.0523	21.254	22.0901	21.8761	21.6367
60S ribosomal protein L29 OS=Rattus norvegicus OX=10116 GN=Rpl29 PE=1 SV=3	Rpl29	P25886	14.3557	14.2463	14.3497	NaN	20.2104	20.6636	20.6607	20.0801
60S ribosomal protein L29 OS=Rattus norvegicus OX=10116 PE=3 SV=1	M0RCI7_RAT	M0RCI7	NaN	NaN	NaN	NaN	NaN	NaN	NaN	NaN
60S ribosomal protein L3 OS=Rattus norvegicus OX=10116 GN=Rpl3 PE=1 SV=3	Rpl3	P21531	19.3503	17.3889	19.2139	17.9182	23.1325	24.3579	23.9749	23.8824
60S ribosomal protein L30 OS=Rattus norvegicus OX=10116 GN=Rpl30 PE=3 SV=2	Rpl30	P62890	17.7884	NaN	NaN	NaN	20.3669	21.7154	21.5417	21.2295
60S ribosomal protein L31 OS=Rattus norvegicus OX=10116 GN=Rpl31 PE=2 SV=1	Rpl31	P62902	17.5239	17.5369	16.4286	16.019	22.1606	23.3625	23.0518	22.9463
60S ribosomal protein L32 OS=Rattus norvegicus OX=10116 GN=Rpl32 PE=1 SV=2	Rpl32	P62912	18.3468	18.5239	18.0237	19.1346	22.1244	22.6187	22.8604	22.6536
60S ribosomal protein L34 OS=Rattus norvegicus OX=10116 GN=Rpl34 PE=1 SV=1	Rpl34	B2RZD4	17.0581	16.0318	17.3853	16.0886	21.5482	22.6554	22.1873	22.3198
60S ribosomal protein L35 OS=Rattus norvegicus OX=10116 GN=Rpl35 PE=1 SV=3	Rpl35	P17078	NaN	NaN	NaN	NaN	19.7336	20.2912	19.6569	20.342
60S ribosomal protein L35a OS=Rattus norvegicus OX=10116 GN=Rpl35a PE=3 SV=1	Rpl35al1	P04646	17.1119	18.3554	18.896	17.5708	21.1938	22.2211	21.7827	21.618
60S ribosomal protein L36 OS=Rattus norvegicus OX=10116 PE=3 SV=1	LOC100361060	D3ZZ95	17.3796	15.637	15.7667	15.1929	19.3503	21.143	20.8191	20.5976
60S ribosomal protein L36a OS=Rattus norvegicus OX=10116 GN=Rpl36a PE=1 SV=2	Rpl36a	P83883	NaN	NaN	NaN	14.7513	18.9151	20.3468	20.6433	19.9957
60S ribosomal protein L37a OS=Rattus norvegicus OX=10116 GN=Rpl37a PE=3 SV=1	Rpl37a	A0A0H2UHU1	17.367	16.2433	NaN	16.5871	20.6058	21.4199	21.0952	21.082
60S ribosomal protein L4 OS=Rattus norvegicus OX=10116 GN=Rpl4 PE=1 SV=1	Rpl4	Q6P3V9	20.1076	19.8638	20.2875	20.1171	23.3692	24.9361	24.3889	24.3914
60S ribosomal protein L5 OS=Rattus norvegicus OX=10116 GN=Rpl5 PE=1 SV=3	Rpl5	P09895	19.4905	16.3204	19.1028	18.7257	20.9739	21.2954	20.0356	20.2079
60S ribosomal protein L6 OS=Rattus norvegicus OX=10116 PE=3 SV=1	Rpl6-ps1	F1LQS3	20.2902	18.9811	20.4885	19.9034	23.1299	24.9036	24.0754	24.0548
60S ribosomal protein L7 OS=Rattus norvegicus OX=10116 GN=Rpl7 PE=1 SV=1	Rpl7	B0K031	18.8411	19.1015	18.7443	18.4406	22.8717	24.5842	24.069	23.9909
60S ribosomal protein L7a-like OS=Rattus norvegicus OX=10116 GN=LOC108349606 PE=4 SV=1	LOC108349606	D3ZU22	18.8358	18.9594	19.6351	18.9665	22.8421	23.9026	23.6561	23.4525
60S ribosomal protein L9 OS=Rattus norvegicus OX=10116 GN=Rpl9 PE=1 SV=1	Rpl9	P17077	17.2453	19.0366	17.4381	18.5936	22.4767	23.5146	23.4047	23.1411
6-phosphogluconate dehydrogenase, decarboxylating OS=Rattus norvegicus OX=10116 GN=Kif1b PE=1 SV=1	Kif1b	A0A0G2K7Q8	16.9229	18.391	18.6753	18.2822	17.4788	18.2636	17.6421	17.7977
6-phosphogluconolactonase OS=Rattus norvegicus OX=10116 GN=Pgls PE=1 SV=1	Pgls	G3V8D5	15.6835	16.759	17.3502	17.4347	19.8466	20.3032	20.5238	20.4737
72 kDa type IV collagenase OS=Rattus norvegicus OX=10116 GN=Mmp2 PE=1 SV=3	Mmp2	E9PSM5	18.5241	18.9788	19.363	18.965	16.8429	18.1197	17.8147	17.673
A kinase (PRKA) anchor protein 1, isoform CRA_b OS=Rattus norvegicus OX=10116 GN=Akap1 PE=1 SV=2	Akap1	D4A9M6	19.8814	19.2852	20.0689	20.0565	20.4047	20.7339	20.3172	20.0453
Ab1-205 OS=Rattus norvegicus OX=10116 GN=Surf4 PE=1 SV=1	Surf4	Q7TP91	17.6559	19.408	16.2065	17.9126	19.579	19.6744	19.2298	19.239
Ab2-292 OS=Rattus norvegicus OX=10116 GN=Sec62 PE=1 SV=1	Sec62	Q7TP42	NaN	NaN	NaN	NaN	18.0981	18.3891	17.2851	18.0664
Abhydrolase domain containing 4 (Predicted) OS=Rattus norvegicus OX=10116 GN=Abhd4 PE=1 SV=1	Abhd4	D3ZAW4	14.189	15.1313	NaN	NaN	19.1158	18.198	17.6017	18.0578
Abi1 protein OS=Rattus norvegicus OX=10116 GN=Abi1 PE=1 SV=1	Abi1	A2VD09	NaN	NaN	NaN	13.4573	17.5873	18.5082	18.5696	18.1639
ABR, RhoGEF and GTPase-activating protein OS=Rattus norvegicus OX=10116 GN=Abr PE=1 SV=1	Abr	A0A0G2JTR4	17.1712	17.5288	NaN	17.3591	19.3703	18.3496	19.4477	19.1971
ABRA C-terminal-like OS=Rattus norvegicus OX=10116 GN=Abracl PE=1 SV=1	Abracl	D3ZSL2	NaN	NaN	NaN	NaN	18.5359	17.831	19.0899	19.2228
Abraxas 2, BRISC complex subunit OS=Rattus norvegicus OX=10116 GN=Abraxas2 PE=1 SV=3	Abraxas2	D4A415	16.4186	16.5895	15.5801	16.0384	18.2179	19.0664	19.5127	18.9651
Ac1002 OS=Rattus norvegicus OX=10116 GN=Adh4 PE=1 SV=1	Adh4	Q7TQ90	19.6106	18.3773	19.5056	19.7835	19.7748	19.8859	19.7475	19.3483
Ac1164 OS=Rattus norvegicus OX=10116 GN=Pdhx PE=1 SV=1	Pdhx	Q7TQ85	NaN	NaN	NaN	NaN	NaN	16.7388	15.8513	16.0908
Ac1288 OS=Rattus norvegicus OX=10116 PE=1 SV=1	Hook3	Q7TQ77	15.3924	NaN	15.3865	NaN	20.2047	19.2403	19.6589	19.2656
Ac1873 OS=Rattus norvegicus OX=10116 GN=Fga PE=1 SV=1	Fga	Q7TQ70	29.5045	29.1484	29.26	29.5205	27.9967	27.829	27.2763	28.183
Ac2-190 OS=Rattus norvegicus OX=10116 GN=Impad1 PE=1 SV=1	Bpnt2	Q7TPJ5	NaN	19.411	NaN	19.2479	NaN	NaN	NaN	NaN
Ac2-246 OS=Rattus norvegicus OX=10116 GN=Phf5a PE=1 SV=1	Phf5a	Q7TPJ6	NaN	NaN	15.1388	15.3139	16.2386	18.1659	17.1529	17.0833
Ac2-269 OS=Rattus norvegicus OX=10116 GN=LOC100911453 PE=1 SV=1	Wdr77	Q7TPI7	16.4696	NaN	15.5395	NaN	16.0444	15.7851	16.6534	16.6617
Acad9 protein OS=Rattus norvegicus OX=10116 GN=Acad9 PE=1 SV=1	Acad9	B1WC61	NaN	NaN	NaN	NaN	NaN	NaN	NaN	NaN
Acetyl-CoA acetyltransferase, mitochondrial OS=Rattus norvegicus OX=10116 GN=Acat1 PE=1 SV=1	Acat1	P17764	19.0069	18.6776	18.2143	15.9192	19.5608	21.6978	20.9573	21.4046
Acetyl-CoA carboxylase 1 OS=Rattus norvegicus OX=10116 GN=Acaca PE=1 SV=1	Acaca	P11497	19.7562	19.1755	19.7245	18.5386	19.8912	19.8548	20.5218	20.4034
Acetyl-CoA carboxylase beta OS=Rattus norvegicus OX=10116 GN=Acacb PE=1 SV=1	Acacb	A0A0G2K1F2	20.6422	20.3177	20.8144	20.9863	22.8809	24.0242	24.0462	23.6189
Acetyl-Coenzyme A dehydrogenase, medium chain OS=Rattus norvegicus OX=10116 GN=Acadm PE=1 SV=1	Acadm	G3V796	19.1056	19.8783	18.1863	19.866	17.9092	18.1317	NaN	18.3954
Acid ceramidase OS=Rattus norvegicus OX=10116 GN=Asah1 PE=1 SV=1	Asah1	A0A0G2K8T0	NaN	16.968	NaN	NaN	16.9834	17.0433	NaN	16.6759
Acid sphingomyelinase-like phosphodiesterase OS=Rattus norvegicus OX=10116 GN=Smpdl3b PE=2 SV=1	Smpdl3b	Q4V7D9	NaN	NaN	NaN	NaN	NaN	NaN	NaN	NaN
Acidic leucine-rich nuclear phosphoprotein 32 family member A OS=Rattus norvegicus OX=10116 GN=Anp32a PE=1 SV=2	Anp32a	F7EL36	16.5832	14.5425	15.6077	NaN	20.174	19.9959	20.2821	20.3065
Acidic leucine-rich nuclear phosphoprotein 32 family member E OS=Rattus norvegicus OX=10116 GN=Anp32e PE=2 SV=1	Anp32e	Q5XIE0	NaN	NaN	NaN	NaN	18.3955	18.8387	17.7531	18.5909
Aconitate hydratase, mitochondrial OS=Rattus norvegicus OX=10116 GN=Aco2 PE=1 SV=2	Aco2	Q9ER34	19.6919	20.692	20.3624	16.5099	21.541	24.1961	23.4459	23.6629
Actin, alpha cardiac muscle 1 OS=Rattus norvegicus OX=10116 GN=Actc1 PE=2 SV=1	Actc1	P68035	22.6518	21.6768	21.9586	22.5053	28.0246	27.5073	27.7064	27.755
Actin, alpha skeletal muscle OS=Rattus norvegicus OX=10116 GN=Acta1 PE=1 SV=1	Acta1	P68136	20.1544	20.8752	21.5136	23.64	23.6436	22.5497	23.4697	23.1894
Actin, beta-like 2 OS=Rattus norvegicus OX=10116 GN=Actbl2 PE=1 SV=1	Actbl2	D3ZRN3	NaN	NaN	NaN	NaN	NaN	NaN	NaN	NaN
Actin, cytoplasmic 1 OS=Rattus norvegicus OX=10116 GN=Actb PE=1 SV=1	Actb	P60711	20.1318	20.0746	20.0533	20.5537	21.9362	21.8979	21.87	22.1001
Actin, cytoplasmic 2 OS=Rattus norvegicus OX=10116 GN=Actg1 PE=1 SV=1	Actg1	P63259	25.9183	26.3255	26.0478	26.0909	29.5021	29.0325	29.2095	29.2591
Actinin alpha 2 OS=Rattus norvegicus OX=10116 GN=Actn2 PE=1 SV=1	Actn2	D3ZCV0	NaN	NaN	NaN	NaN	18.6383	18.6989	18.5277	18.2462
Actin-related protein 2 OS=Rattus norvegicus OX=10116 GN=Actr2 PE=2 SV=1	Actr2	Q5M7U6	19.0403	18.1868	18.5962	18.5933	21.2119	20.83	21.3146	21.1742
Actin-related protein 2/3 complex inhibitor OS=Rattus norvegicus OX=10116 GN=Arpin PE=1 SV=1	Arpin	D4A1B2	NaN	NaN	NaN	NaN	18.5505	16.3621	17.8163	17.9605
Actin-related protein 2/3 complex subunit 1A OS=Rattus norvegicus OX=10116 GN=Arpc1a PE=2 SV=1	Arpc1a	Q99PD4	NaN	NaN	NaN	NaN	16.8796	19.7814	19.9533	19.844
Actin-related protein 2/3 complex subunit 1B OS=Rattus norvegicus OX=10116 GN=Arpc1b PE=1 SV=3	Arpc1b	O88656	NaN	NaN	NaN	NaN	NaN	NaN	NaN	16.9885
Actin-related protein 2/3 complex subunit 3 OS=Rattus norvegicus OX=10116 GN=Arpc3 PE=1 SV=1	Arpc3	B2GV73	17.6064	18.663	18.2516	18.8223	21.2365	21.0234	21.1429	21.2991
Actin-related protein 2/3 complex subunit 4 OS=Rattus norvegicus OX=10116 GN=Arpc4 PE=1 SV=1	Arpc4	B2RZ72	17.3649	18.1628	16.943	19.2266	20.1585	20.0996	20.4336	20.5544
Actin-related protein 2/3 complex subunit 5 OS=Rattus norvegicus OX=10116 GN=Arpc5 PE=1 SV=3	Arpc5	Q4KLF8	NaN	16.683	NaN	NaN	20.7181	19.8955	20.9565	20.8793
Actin-related protein 2/3 complex subunit 5-like protein OS=Rattus norvegicus OX=10116 GN=Arpc5l PE=1 SV=2	Arpc5l-ps1	A1L108	15.0294	NaN	15.4489	NaN	19.1367	19.8258	19.8594	20.2025
Actin-related protein 3 OS=Rattus norvegicus OX=10116 GN=Actr3 PE=1 SV=1	Actr3	A0A0G2K1C0	18.4049	17.8568	19.3168	18.5639	20.4455	20.8374	21.1734	21.0403
Activator of Hsp90 ATPase activity 1 OS=Rattus norvegicus OX=10116 GN=Ahsa1 PE=1 SV=1	Ahsa1	B0BN63	17.8925	15.0277	16.8042	19.0874	23.1594	22.7796	23.1133	23.0246
Activator of HSP90 ATPase homolog 2 OS=Rattus norvegicus OX=10116 GN=Ahsa2 PE=1 SV=1	Ahsa2	A0A0G2K7W5	NaN	NaN	NaN	NaN	NaN	18.8146	19.3537	18.6115
Acyl carrier protein OS=Rattus norvegicus OX=10116 GN=Ndufab1 PE=1 SV=1	Ndufab1	D3ZF13	NaN	14.9791	14.5831	NaN	18.0007	19.4939	19.0662	19.4267
Acylamino-acid-releasing enzyme OS=Rattus norvegicus OX=10116 GN=Apeh PE=1 SV=1	Apeh	G3V9E4	NaN	16.513	15.6812	NaN	NaN	NaN	NaN	NaN
Acyl-CoA synthetase short-chain family member 2 OS=Rattus norvegicus OX=10116 GN=Acss2 PE=1 SV=1	Acss2	G3V9U0	NaN	16.1221	15.5552	NaN	18.9025	19.2006	19.0948	18.8723
Acyl-CoA thioesterase 11 OS=Rattus norvegicus OX=10116 GN=Acot11 PE=4 SV=3	Acot11	F1LX28	18.3423	16.1683	16.9713	19.4391	23.229	22.7515	22.4471	22.0121
Acyl-CoA-binding domain-containing protein 6 OS=Rattus norvegicus OX=10116 GN=Acbd6 PE=1 SV=1	Acbd6	Q5RJK8	NaN	NaN	NaN	NaN	17.456	16.5878	16.4185	16.6867
Acyl-CoA-binding protein OS=Rattus norvegicus OX=10116 GN=Dbi PE=1 SV=1	Dbi	Q6TXF3	21.1772	23.2302	20.1888	20.8541	20.2436	20.8094	20.3059	20.1435
Acyl-coenzyme A thioesterase 1 OS=Rattus norvegicus OX=10116 GN=Acot1 PE=1 SV=1	Acot1	O88267	NaN	NaN	NaN	NaN	16.961	16.6283	16.0603	NaN
Acyl-coenzyme A thioesterase 2, mitochondrial OS=Rattus norvegicus OX=10116 GN=Acot2 PE=1 SV=1	Acot2	O55171	16.3346	15.6836	14.8185	NaN	18.2292	17.4743	17.8002	17.753
Acyl-protein thioesterase 1 OS=Rattus norvegicus OX=10116 GN=Lypla1 PE=1 SV=1	Lypla1	P70470	15.6897	NaN	16.3288	NaN	20.8519	20.326	20.7824	20.7794
Acyl-protein thioesterase 2 OS=Rattus norvegicus OX=10116 GN=Lypla2 PE=1 SV=1	Lypla2	Q9QYL8	NaN	NaN	NaN	NaN	20.5083	19.2199	19.9661	20.2288
ADAM metallopeptidase domain 19 OS=Rattus norvegicus OX=10116 GN=Adam19 PE=4 SV=1	Adam19	D3ZPM7	NaN	NaN	NaN	NaN	NaN	NaN	NaN	NaN
Adapter molecule crk OS=Rattus norvegicus OX=10116 GN=Crk PE=1 SV=1	Crk	Q63768	NaN	NaN	14.2369	NaN	19.0241	17.8535	18.6793	18.0823
Adaptin ear-binding coat-associated protein 2 OS=Rattus norvegicus OX=10116 GN=Necap2 PE=1 SV=2	Necap2	Q6P756	NaN	NaN	NaN	NaN	16.1959	14.4051	15.5253	15.1353
Adaptor protein, phosphotyrosine-interacting with PH domain and leucine zipper 1 OS=Rattus norvegicus OX=10116 GN=Appl1 PE=1 SV=3	Appl1	D3ZWA8	NaN	NaN	NaN	NaN	18.1898	NaN	17.1688	17.7426
Adaptor-related protein complex 3 subunit delta 1 OS=Rattus norvegicus OX=10116 GN=Ap3d1 PE=1 SV=1	Ap3d1	B5DFK6	15.7806	15.3367	18.0449	17.3816	20.1024	20.2314	20.1021	20.2347
Adducin 1 (Alpha), isoform CRA_b OS=Rattus norvegicus OX=10116 GN=Add1 PE=1 SV=1	Add1	A0A0G2JSM7	16.5993	17.1595	14.6504	16.7643	20.9281	20.4027	20.2781	20.0879
Adducin 3 (Gamma), isoform CRA_a OS=Rattus norvegicus OX=10116 GN=Add3 PE=1 SV=1	Add3	G3V9D7	NaN	NaN	NaN	NaN	NaN	NaN	NaN	NaN
Adenine phosphoribosyltransferase OS=Rattus norvegicus OX=10116 GN=Aprt PE=1 SV=1	Aprt	P36972	16.9976	17.7029	18.0748	17.3249	21.502	21.0029	21.2749	21.3313
Adenosine kinase OS=Rattus norvegicus OX=10116 GN=Adk PE=1 SV=1	Adk	A0A0G2K6X9	NaN	16.0037	NaN	NaN	17.661	17.5104	17.6641	17.5467
Adenosylhomocysteinase OS=Rattus norvegicus OX=10116 GN=Ahcy PE=1 SV=3	Ahcy	P10760	16.3714	16.6136	15.951	17.2253	20.8099	22.2067	22.644	22.1634
Adenylate kinase isoenzyme 1 OS=Rattus norvegicus OX=10116 GN=Ak1 PE=1 SV=3	Ak1	P39069	19.8535	19.6574	19.0467	19.6209	24.7479	24.1198	24.5109	24.3742
Adenylosuccinate lyase OS=Rattus norvegicus OX=10116 GN=Adsl PE=1 SV=1	Adsl	D3ZW08	18.4072	17.6289	17.6796	17.2636	22.4312	22.8475	22.9068	22.9569
Adenylosuccinate synthetase isozyme 1 OS=Rattus norvegicus OX=10116 GN=Adssl1 PE=1 SV=1	Adss1	M0R629	14.8116	NaN	NaN	16.5213	18.5957	18.5197	18.6881	18.5289
Adenylosuccinate synthetase isozyme 2 OS=Rattus norvegicus OX=10116 GN=Adss PE=1 SV=1	Adss	D4AEP0	16.7056	16.4954	16.0302	17.0663	18.1913	18.5641	19.8786	19.0617
Adenylyl cyclase-associated protein 1 OS=Rattus norvegicus OX=10116 GN=Cap1 PE=1 SV=3	Cap1	Q08163	19.7215	19.7139	20.3118	18.5851	22.7958	21.9302	22.7841	22.3605
Adenylyl cyclase-associated protein 2 OS=Rattus norvegicus OX=10116 GN=Cap2 PE=1 SV=1	Cap2	P52481	18.9966	19.5509	17.9406	18.0872	23.8329	22.4218	23.3084	23.0399
Adenylyltransferase and sulfurtransferase MOCS3 OS=Rattus norvegicus OX=10116 GN=Mocs3 PE=1 SV=1	Mocs3	D4A8L5	17.3691	16.9906	17.0173	17.3127	15.9256	NaN	16.4058	15.4446
Adhesion G protein-coupled receptor E5 OS=Rattus norvegicus OX=10116 GN=Adgre5 PE=1 SV=1	Adgre5	A0A0G2JSI4	18.1661	21.5566	17.3124	20.1741	17.2057	17.6879	16.7856	16.6626
Adhesion G protein-coupled receptor F5 OS=Rattus norvegicus OX=10116 GN=Adgrf5 PE=1 SV=1	Adgrf5	A0A0G2JZZ0	19.9792	18.4759	19.0574	18.7897	17.3864	17.6084	16.5665	17.7808
Adipocyte plasma membrane-associated protein OS=Rattus norvegicus OX=10116 GN=Apmap PE=1 SV=1	Apmap	A0A0G2K6G2	18.4084	15.6845	16.8731	18.235	17.4589	14.3794	17.0229	16.9633
Adiponectin a OS=Rattus norvegicus OX=10116 GN=C1qb PE=1 SV=1	C1qb	G3V7N9	21.9715	21.6979	21.8535	20.7417	19.0865	20.922	20.3376	20.6228
ADP/ATP translocase 1 OS=Rattus norvegicus OX=10116 GN=Slc25a4 PE=1 SV=3	Slc25a4	Q05962	24.0906	25.8177	23.8946	24.9933	25.1611	25.9177	25.5468	25.5771
ADP/ATP translocase 2 OS=Rattus norvegicus OX=10116 GN=Slc25a5 PE=1 SV=3	Slc25a5	Q09073	21.4162	21.0789	20.646	21.2575	21.4445	22.0165	22.0298	21.8417
ADP-dependent glucokinase OS=Rattus norvegicus OX=10116 GN=Adpgk PE=1 SV=1	Adpgk	G3V784	NaN	NaN	NaN	NaN	16.3407	NaN	16.9223	17.2421
ADP-ribosylation factor 1 OS=Rattus norvegicus OX=10116 GN=Arf1 PE=1 SV=2	Arf1	P84079	21.4866	20.9229	22.0753	22.1787	25.439	24.7921	25.1947	25.1081
ADP-ribosylation factor 2 OS=Rattus norvegicus OX=10116 GN=Arf2 PE=2 SV=1	Arf2	P84082	NaN	NaN	15.1594	NaN	19.8875	18.7087	19.1041	19.2252
ADP-ribosylation factor 4 OS=Rattus norvegicus OX=10116 GN=Arf4 PE=2 SV=2	Arf4	P61751	19.9378	18.8944	18.7105	19.2188	23.9384	23.3259	23.5012	23.4401
ADP-ribosylation factor 5 OS=Rattus norvegicus OX=10116 GN=Arf5 PE=1 SV=2	Arf5	P84083	20.4304	18.1339	19.9624	17.167	23.4746	22.7826	23.0143	22.902
ADP-ribosylation factor 6 OS=Rattus norvegicus OX=10116 GN=Arf6 PE=1 SV=2	Arf6	P62332	16.3328	15.3028	16.1214	NaN	20.0882	18.863	19.3093	19.5551
ADP-ribosylation factor GTPase-activating protein 1 OS=Rattus norvegicus OX=10116 GN=Arfgap1 PE=1 SV=1	Arfgap1	Q62848	19.2447	18.9077	19.1918	19.3531	22.6356	23.0732	22.6889	22.8017
ADP-ribosylation factor GTPase-activating protein 2 OS=Rattus norvegicus OX=10116 GN=Arfgap2 PE=1 SV=1	Arfgap2	Q3MID3	14.4304	NaN	17.0037	14.7072	20.5233	20.509	20.4711	20.239
ADP-ribosylation factor GTPase-activating protein 3 OS=Rattus norvegicus OX=10116 GN=Arfgap3 PE=1 SV=1	Arfgap3	A0A0G2K4J0	17.6914	14.2577	NaN	NaN	17.6236	NaN	17.8407	15.2712
ADP-ribosylation factor-binding protein GGA3 OS=Rattus norvegicus OX=10116 GN=Gga3 PE=1 SV=1	Gga3	A0A0G2JV04	NaN	NaN	16.907	15.9124	20.5624	20.4577	20.8666	20.1132
ADP-ribosylation factor-like 6 interacting protein 1 OS=Rattus norvegicus OX=10116 GN=Arl6ip1 PE=1 SV=1	Arl6ip1	Q7TMZ5	NaN	NaN	NaN	NaN	NaN	NaN	NaN	NaN
ADP-ribosylation factor-like protein 1 OS=Rattus norvegicus OX=10116 GN=Arl1 PE=1 SV=1	Arl1	P61212	NaN	NaN	NaN	NaN	17.6939	NaN	17.8756	18.0268
ADP-ribosylation factor-like protein 2 OS=Rattus norvegicus OX=10116 GN=Arl2 PE=1 SV=2	Arl2	G3V8V0	NaN	NaN	NaN	NaN	16.6444	NaN	17.3082	NaN
ADP-ribosylation factor-like protein 3 OS=Rattus norvegicus OX=10116 GN=Arl3 PE=1 SV=2	Arl3	F8WG91	NaN	NaN	NaN	17.3824	18.5993	17.7459	18.63	18.2971
ADP-ribosylation factor-like protein 8B OS=Rattus norvegicus OX=10116 GN=Arl8b PE=2 SV=1	Arl8b	Q66HA6	16.1448	NaN	NaN	14.9357	19.856	20.5997	19.8388	20.0006
ADP-sugar pyrophosphatase OS=Rattus norvegicus OX=10116 GN=Nudt5 PE=1 SV=1	Nudt5	A0A140TAD1	NaN	14.6426	NaN	NaN	19.2245	18.4075	18.9797	18.8499
Afamin OS=Rattus norvegicus OX=10116 GN=Afm PE=1 SV=1	Afm	G3V9R9	22.4489	22.4242	22.9074	21.8165	18.1134	18.7883	19.0242	18.5987
Aflatoxin B1 aldehyde reductase member 2 OS=Rattus norvegicus OX=10116 GN=Akr7a2 PE=1 SV=2	Akr7a2	Q8CG45	NaN	NaN	15.1311	15.8339	19.5606	19.7668	20.1609	19.2889
AH receptor-interacting protein OS=Rattus norvegicus OX=10116 GN=Aip PE=1 SV=1	Aip	Q5FWY5	NaN	13.3701	NaN	NaN	22.1045	21.3857	21.9123	21.858
AHNAK nucleoprotein OS=Rattus norvegicus OX=10116 GN=Ahnak PE=1 SV=1	Ahnak	A0A0G2JUA5	23.4998	23.4211	23.381	24.164	27.7126	27.7434	28.0411	27.6183
A-kinase anchor protein 12 OS=Rattus norvegicus OX=10116 GN=Akap12 PE=1 SV=1	Akap12	Q5QD51	21.4741	22.2922	22.3732	21.6342	24.205	24.3213	24.0345	23.9232
A-kinase anchor protein 13 OS=Rattus norvegicus OX=10116 GN=Akap13 PE=1 SV=2	Akap13	F1M3G7	19.2724	19.2871	19.6642	19.3311	22.2354	22.9225	22.4269	22.0519
A-kinase anchor protein 2 OS=Rattus norvegicus OX=10116 GN=Akap2 PE=1 SV=2	Akap2	F1LPQ9	24.1628	25.6843	24.154	26.1715	24.3071	24.7333	24.2137	24.2499
A-kinase anchor protein 8 OS=Rattus norvegicus OX=10116 GN=Akap8 PE=1 SV=1	Akap8	Q63014	NaN	NaN	NaN	NaN	17.1904	NaN	NaN	17.053
A-kinase anchor protein SPHKAP OS=Rattus norvegicus OX=10116 GN=Sphkap PE=1 SV=1	Sphkap	A0A0G2K3J4	18.1694	19.5567	18.5687	17.5418	22.0479	22.0202	22.0265	21.9263
A-kinase-anchoring protein 10 OS=Rattus norvegicus OX=10116 GN=Akap10 PE=1 SV=1	Akap10	F1LNB3	NaN	NaN	NaN	19.0732	16.2483	NaN	16.007	NaN
AKT1 substrate 1 OS=Rattus norvegicus OX=10116 GN=Akt1s1 PE=1 SV=1	Akt1s1	D3ZH75	23.8168	22.4217	22.3943	23.8624	22.3734	21.9524	21.8369	21.7108
Alanine--tRNA ligase, cytoplasmic OS=Rattus norvegicus OX=10116 GN=Aars PE=1 SV=3	Aars1	P50475	19.5077	18.8872	20.1046	19.4109	21.6743	21.7088	23.3449	21.9706
Alanyl-tRNA editing protein Aarsd1 OS=Rattus norvegicus OX=10116 GN=Aarsd1 PE=1 SV=1	Aarsd1	Q5XI97	NaN	NaN	NaN	NaN	19.0076	21.5883	22.3148	20.6149
Alcohol dehydrogenase [NADP(+)] OS=Rattus norvegicus OX=10116 GN=Akr1a1 PE=1 SV=2	Akr1a1	P51635	18.5683	17.8698	18.3483	18.3113	18.7108	19.1128	18.4896	18.2571
Alcohol dehydrogenase 1 OS=Rattus norvegicus OX=10116 GN=Adh1 PE=1 SV=3	Adh1	P06757	18.6174	18.1246	18.8228	19.0949	20.5703	20.1408	20.1622	20.3022
Aldehyde dehydrogenase family 16 member A1 OS=Rattus norvegicus OX=10116 GN=Aldh16a1 PE=2 SV=1	Aldh16a1	Q3T1L0	17.303	18.3231	18.645	18.6016	20.0402	20.7795	21.8647	21.832
Aldehyde dehydrogenase family 5, subfamily A1 OS=Rattus norvegicus OX=10116 GN=Aldh5a1 PE=1 SV=1	Aldh5a1	G3V945	NaN	NaN	NaN	NaN	NaN	NaN	15.9352	NaN
Aldehyde dehydrogenase family 6, subfamily A1, isoform CRA_b OS=Rattus norvegicus OX=10116 GN=Aldh6a1 PE=1 SV=1	Aldh6a1	G3V7J0	NaN	NaN	14.767	NaN	15.8393	18.0217	17.4718	18.0152
Aldehyde dehydrogenase OS=Rattus norvegicus OX=10116 GN=Aldh3b1 PE=3 SV=1	Aldh3b1	A0A0G2K7W2	18.0503	17.7024	17.885	17.9629	NaN	NaN	NaN	NaN
Aldehyde dehydrogenase, mitochondrial OS=Rattus norvegicus OX=10116 GN=Aldh2 PE=1 SV=2	Aldh2	F1LN88	18.1634	17.2504	17.9097	18.2062	21.4767	22.2507	21.4708	21.7446
Aldose reductase OS=Rattus norvegicus OX=10116 GN=Akr1b1 PE=1 SV=3	Akr1b1	P07943	18.6484	18.1004	18.6992	18.6983	23.1018	23.028	23.0516	22.8064
Alkaline phosphatase, tissue-nonspecific isozyme OS=Rattus norvegicus OX=10116 GN=Alpl PE=1 SV=2	Alpl	P08289	16.2663	16.7399	16.9286	15.6585	NaN	14.6041	NaN	NaN
Alkylglycerone-phosphate synthase OS=Rattus norvegicus OX=10116 GN=Agps PE=1 SV=3	Agps	F1M9Q8	NaN	NaN	NaN	NaN	18.9325	18.7886	17.1417	18.1357
Allograft inflammatory factor 1-like OS=Rattus norvegicus OX=10116 GN=Aif1l PE=4 SV=1	Aif1l	D3ZRD9	NaN	NaN	NaN	NaN	19.476	18.7206	19.0136	19.013
All-trans-13,14-dihydroretinol saturase, isoform CRA_b OS=Rattus norvegicus OX=10116 GN=Retsat PE=1 SV=1	Retsat	G3V7V6	NaN	NaN	NaN	NaN	NaN	NaN	NaN	NaN
Alpha- and gamma-adaptin-binding protein p34 OS=Rattus norvegicus OX=10116 GN=Aagab PE=1 SV=1	Aagab	Q9R0Z7	NaN	NaN	NaN	NaN	17.312	NaN	15.8058	16.1608
Alpha globin OS=Rattus norvegicus OX=10116 GN=Hba-a3 PE=1 SV=2	Hba-a3	Q63910	21.648	20.7815	21.2721	20.0636	17.8487	17.0803	15.5179	16.1943
Alpha glucosidase 2 alpha neutral subunit (Predicted) OS=Rattus norvegicus OX=10116 GN=Ganab PE=1 SV=1	Ganab	D3ZAN3	18.5041	17.3244	16.9135	17.7282	21.3305	21.5225	21.1582	21.6684
Alpha hemoglobin-stabilizing protein OS=Rattus norvegicus OX=10116 GN=Ahsp PE=1 SV=1	Ahsp	A9UMW3	NaN	NaN	NaN	NaN	NaN	NaN	NaN	NaN
alpha-1,2-Mannosidase OS=Rattus norvegicus OX=10116 GN=Man1a1 PE=1 SV=1	Man1a1	A0A0G2JW29	14.7528	14.4484	16.0143	16.3859	NaN	NaN	NaN	NaN
Alpha-1,4 glucan phosphorylase OS=Rattus norvegicus OX=10116 GN=Pygb PE=1 SV=2	Pygb	G3V6Y6	19.5889	18.1711	18.7777	19.2163	24.2441	25.4092	25.4538	25.1628
Alpha-1,4 glucan phosphorylase OS=Rattus norvegicus OX=10116 GN=Pygm PE=1 SV=1	Pygm	G3V8V3	22.6622	21.964	21.7983	21.705	26.6586	27.3777	27.5683	27.2429
Alpha-1-acid glycoprotein OS=Rattus norvegicus OX=10116 GN=Orm1 PE=1 SV=1	Orm1	A0A0H2UHF8	18.0818	19.9362	20.199	17.5132	17.8648	17.7204	17.3468	18.1043
Alpha-1-antiproteinase OS=Rattus norvegicus OX=10116 GN=Serpina1 PE=1 SV=1	Serpina1	A0A0G2JZ73	28.0029	28.0758	28.3712	29.2919	23.6134	23.149	22.9384	23.3722
Alpha-1-inhibitor 3 OS=Rattus norvegicus OX=10116 GN=A1i3 PE=1 SV=1	LOC297568	P14046	23.0722	23.2462	23.6874	23.6745	19.399	18.45	17.9103	19.7068
Alpha-1-macroglobulin OS=Rattus norvegicus OX=10116 GN=A1m PE=1 SV=1	Pzp	Q63041	27.7727	28.1986	28.291	28.1326	23.4544	22.9736	23.0452	23.0628
Alpha-2 antiplasmin OS=Rattus norvegicus OX=10116 GN=Serpinf1 PE=1 SV=1	Serpinf1	Q80ZA3	20.5705	19.7686	20.88	20.1609	18.3401	19.0376	19.1565	18.0782
Alpha-2B adrenergic receptor OS=Rattus norvegicus OX=10116 GN=Adra2b PE=2 SV=2	Adra2b	P19328	NaN	NaN	NaN	NaN	NaN	NaN	NaN	NaN
Alpha-2-glycoprotein 1, zinc OS=Rattus norvegicus OX=10116 GN=Azgp1 PE=1 SV=1	Azgp1	Q3B8R6	19.4239	19.4041	19.8595	20.6695	18.1465	NaN	17.7168	14.5793
Alpha-2-HS-glycoprotein OS=Rattus norvegicus OX=10116 GN=Ahsg PE=1 SV=2	Ahsg	P24090	28.4023	28.1415	28.2216	27.8859	26.7115	26.0649	25.8771	26.5026
Alpha-2-macroglobulin OS=Rattus norvegicus OX=10116 GN=A2m PE=2 SV=2	A2m	P06238	29.6014	29.706	29.9158	29.926	24.9138	24.7663	24.4899	24.7711
Alpha-actinin-1 OS=Rattus norvegicus OX=10116 GN=Actn1 PE=1 SV=1	Actn1	Q6T487	NaN	NaN	NaN	NaN	NaN	NaN	NaN	NaN
Alpha-actinin-4 OS=Rattus norvegicus OX=10116 GN=Actn4 PE=1 SV=1	Actn4	A0A0G2K5U9	17.4021	18.0361	16.5061	17.7813	20.4395	19.3797	20.2744	20.5911
Alpha-aminoadipic semialdehyde dehydrogenase OS=Rattus norvegicus OX=10116 GN=Aldh7a1 PE=1 SV=2	Aldh7a1	Q64057	NaN	14.6846	14.4674	15.4783	19.2907	19.9258	20.2265	20.3761
Alpha-centractin OS=Rattus norvegicus OX=10116 GN=Actr1a PE=1 SV=1	Actr1a	P85515	18.0792	17.6692	18.4743	18.4086	23.2622	23.4083	23.6725	23.3846
Alpha-crystallin B chain OS=Rattus norvegicus OX=10116 GN=Cryab PE=1 SV=1	Cryab	P23928	23.6745	22.7175	22.8418	22.4836	28.0346	28.2887	28.5871	28.3772
Alpha-fetoprotein OS=Rattus norvegicus OX=10116 GN=Afp PE=2 SV=1	Afp	P02773	30.0508	29.6959	30.2383	30.0179	26.1854	25.4956	25.3696	25.7806
Alpha-fetoprotein OS=Rattus norvegicus OX=10116 GN=Afp PE=4 SV=1	Afp	G3V6D0	25.1521	25.1563	25.1957	25.5825	20.9119	20.3875	20.221	20.7706
Alpha-kinase 2 OS=Rattus norvegicus OX=10116 GN=Alpk2 PE=4 SV=3	Alpk2	F1LTG2	17.8497	17.1432	16.2031	18.7193	20.3398	20.9675	19.2853	18.9582
Alpha-kinase 3 OS=Rattus norvegicus OX=10116 GN=Alpk3 PE=1 SV=2	Alpk3	D3ZH28	15.7401	15.3815	16.0691	16.6917	15.923	17.5139	16.4163	NaN
Alpha-parvin OS=Rattus norvegicus OX=10116 GN=Parva PE=1 SV=1	Parva	G3V818	15.355	17.1655	17.7819	15.5465	20.4835	20.7587	21.2273	20.8756
Alpha-soluble NSF attachment protein OS=Rattus norvegicus OX=10116 GN=Napa PE=1 SV=2	Napa	P54921	20.7623	20.5814	20.9099	20.642	22.7719	22.8476	22.5447	22.6017
Alpha-synuclein OS=Rattus norvegicus OX=10116 GN=Snca PE=1 SV=1	Snca	P37377	20.2383	18.8465	20.1319	19.6381	17.554	18.0951	16.9964	16.8823
Alpha-tubulin N-acetyltransferase 1 OS=Rattus norvegicus OX=10116 GN=Atat1 PE=1 SV=1	Atat1	Q6MG11	NaN	NaN	NaN	NaN	17.2408	NaN	17.3294	16.9793
Aly/REF export factor OS=Rattus norvegicus OX=10116 GN=Alyref PE=1 SV=1	Alyref	D3ZXH7	NaN	NaN	NaN	NaN	NaN	NaN	NaN	NaN
Ameloblastin OS=Rattus norvegicus OX=10116 GN=Ambn PE=2 SV=1	Ambn	Q62840	17.8232	18.4389	18.0279	19.5319	NaN	NaN	19.1264	18.9707
Amino acid transporter OS=Rattus norvegicus OX=10116 GN=Slc1a5 PE=1 SV=3	Slc1a5	D3ZJ25	17.0707	16.3316	16.6072	17.6843	NaN	NaN	NaN	NaN
Aminoacyl tRNA synthase complex-interacting multifunctional protein 2 OS=Rattus norvegicus OX=10116 GN=Aimp2 PE=2 SV=1	Aimp2	Q32PX2	19.0984	18.168	18.5531	18.5326	22.4754	22.1938	22.6571	22.6138
Aminoacyl tRNA synthetase complex-interacting multifunctional protein 1 OS=Rattus norvegicus OX=10116 GN=Aimp1 PE=1 SV=1	Aimp1	Q4G079	18.5395	18.3147	18.1685	17.7102	23.6724	23.4253	23.6339	23.5914
Aminoacylase-1A OS=Rattus norvegicus OX=10116 GN=Acy1a PE=1 SV=1	Acy1	Q6AYS7	NaN	NaN	NaN	14.4202	17.1647	17.0323	17.3751	16.4957
Aminopeptidase B OS=Rattus norvegicus OX=10116 GN=Rnpep PE=1 SV=1	Rnpep	G3V6V1	14.8074	15.7228	16.1924	14.9907	18.2564	21.5984	21.9155	21.5718
Aminopeptidase N OS=Rattus norvegicus OX=10116 GN=Anpep PE=1 SV=2	Anpep	P15684	18.4926	18.3778	18.6953	19.1037	19.2301	19.0958	18.1754	18.2352
Aminopeptidase OS=Rattus norvegicus OX=10116 GN=Npepps PE=1 SV=1	Npepps	F1M9V7	17.6474	18.4641	17.7501	18.8788	17.9643	21.8545	22.2612	22.1172
Aminopeptidase-like 1 OS=Rattus norvegicus OX=10116 GN=Npepl1 PE=1 SV=2	Npepl1	D4A3E2	16.0516	16.5058	16.6718	16.0463	17.798	NaN	18.8752	18.1378
AMP deaminase 1 OS=Rattus norvegicus OX=10116 GN=Ampd1 PE=1 SV=1	Ampd1	P10759	19.5986	19.2738	18.7387	18.8063	NaN	17.2562	16.6921	17.8008
AMP deaminase 2 OS=Rattus norvegicus OX=10116 GN=Ampd2 PE=1 SV=2	Ampd2	Q02356	NaN	NaN	NaN	NaN	NaN	17.966	18.5208	NaN
Amylo-1, 6-glucosidase, 4-alpha-glucanotransferase (Glycogen debranching enzyme, glycogen storage disease type III) (Predicted), isoform CRA_a OS=Rattus norvegicus OX=10116 GN=Agl PE=1 SV=1	Agl	D4AEH9	16.6182	15.9136	15.1524	18.1402	21.2882	21.6775	21.6104	21.313
Amyloid-beta A4 precursor protein-binding family A member 3 OS=Rattus norvegicus OX=10116 GN=Apba3 PE=1 SV=2	Apba3	O70248	NaN	NaN	NaN	NaN	NaN	NaN	NaN	NaN
Anamorsin OS=Rattus norvegicus OX=10116 GN=Ciapin1 PE=1 SV=1	Ciapin1	Q5XID1	19.4475	18.3239	18.5971	18.2426	22.2998	21.6029	21.7988	21.6011
Anaphase promoting complex subunit 1 (Predicted) OS=Rattus norvegicus OX=10116 GN=Anapc1 PE=1 SV=2	Anapc1	F1M801	19.1669	19.3329	18.5496	18.1241	18.9528	18.6618	18.7653	18.7278
Anaphase promoting complex subunit 7 (Predicted) OS=Rattus norvegicus OX=10116 GN=Anapc7 PE=1 SV=1	Anapc7	D3ZIT4	NaN	NaN	NaN	NaN	NaN	16.2616	16.1468	16.0562
Androgen-binding protein (Fragment) OS=Rattus norvegicus OX=10116 GN=Apbh PE=2 SV=1	Apbh	D2XZ41	19.5688	19.9082	20.3438	19.8752	16.3372	NaN	15.3516	NaN
Angio-associated migratory protein (Predicted) OS=Rattus norvegicus OX=10116 GN=Aamp PE=1 SV=1	Aamp	G3V7V2	NaN	NaN	NaN	NaN	16.239	17.5189	18.1574	16.8973
Angiopoietin-like 3 OS=Rattus norvegicus OX=10116 GN=Angptl3 PE=1 SV=1	Angptl3	F7FHP0	17.1297	16.9693	17.4207	NaN	NaN	NaN	NaN	NaN
Angiopoietin-like 6 OS=Rattus norvegicus OX=10116 GN=Angptl6 PE=1 SV=1	Angptl6	B2RYM1	17.8445	17.0394	16.9799	16.1265	16.6132	NaN	16.3289	16.7648
Angiotensinogen OS=Rattus norvegicus OX=10116 GN=Agt PE=1 SV=1	Agt	P01015	23.7919	24.2447	24.4333	23.343	20.707	20.1575	19.8028	19.7358
Anillin, actin-binding protein OS=Rattus norvegicus OX=10116 GN=Anln PE=1 SV=3	Anln	D4A0V6	16.6107	17.1146	16.6793	16.9045	NaN	NaN	NaN	NaN
Anion exchange protein OS=Rattus norvegicus OX=10116 GN=Slc4a1 PE=1 SV=1	Slc4a1	F8WFT7	25.2599	25.3069	24.6385	25.351	20.3907	19.2689	19.1231	19.3187
Anionic trypsin-1 OS=Rattus norvegicus OX=10116 GN=Prss1 PE=1 SV=1	Prss1	P00762	20.4838	19.7051	20.1707	20.8092	NaN	NaN	NaN	NaN
Ankycorbin OS=Rattus norvegicus OX=10116 GN=Rai14 PE=1 SV=2	Rai14	Q5U312	16.8377	16.7048	17.2081	16.5465	20.5071	20.2982	20.2975	20.198
Ankyrin 1 OS=Rattus norvegicus OX=10116 GN=Ank1 PE=1 SV=1	Ank1	D3Z9Z0	22.1838	22.2368	21.0639	22.3526	19.2171	19.5383	19.8251	19.3355
Ankyrin repeat and FYVE domain-containing 1 OS=Rattus norvegicus OX=10116 GN=Ankfy1 PE=1 SV=3	Ankfy1	D4A1J6	13.6366	NaN	NaN	NaN	NaN	16.4724	18.2126	15.8307
Ankyrin repeat and LEM domain-containing 1 OS=Rattus norvegicus OX=10116 GN=Ankle1 PE=4 SV=2	Ankle1	D4A332	19.7897	19.3549	19.2561	17.4827	19.6133	18.6432	19.2744	19.333
Ankyrin repeat and MYND domain-containing 2 OS=Rattus norvegicus OX=10116 GN=Ankmy2 PE=1 SV=1	Ankmy2	A0A0G2K8N6	NaN	NaN	NaN	NaN	NaN	NaN	NaN	NaN
Ankyrin repeat and SAM domain containing 1 (Predicted) OS=Rattus norvegicus OX=10116 GN=Anks1a PE=1 SV=1	Anks1a	D4AC12	15.7149	NaN	NaN	18.2338	19.3833	19.7994	19.6582	19.5231
Ankyrin repeat domain 17 OS=Rattus norvegicus OX=10116 GN=Ankrd17 PE=1 SV=1	Ankrd17	A0A0G2JVW3	NaN	NaN	NaN	NaN	20.2796	20.3915	20.0662	19.8494
Ankyrin-3 OS=Rattus norvegicus OX=10116 GN=Ank3 PE=1 SV=3	Ank3	O70511	NaN	NaN	NaN	NaN	NaN	NaN	NaN	NaN
Annexin A1 OS=Rattus norvegicus OX=10116 GN=Anxa1 PE=1 SV=2	Anxa1	P07150	22.3052	22.3983	22.2301	22.5598	22.0697	22.5349	22.0238	22.0577
Annexin A2 OS=Rattus norvegicus OX=10116 GN=Anxa2 PE=1 SV=2	Anxa2	Q07936	22.3561	23.5438	22.6002	22.1788	25.15	24.8499	24.8635	24.9121
Annexin A3 OS=Rattus norvegicus OX=10116 GN=Anxa3 PE=1 SV=4	Anxa3	P14669	NaN	16.8836	16.4676	15.7377	17.2279	18.2469	17.5074	17.7918
Annexin A5 OS=Rattus norvegicus OX=10116 GN=Anxa5 PE=1 SV=3	Anxa5	P14668	19.6751	21.1855	21.0106	21.1377	22.9453	22.8927	22.5957	22.4776
Annexin OS=Rattus norvegicus OX=10116 GN=Anxa11 PE=1 SV=1	Anxa11	Q5XI77	17.461	18.1067	17.949	16.4499	23.2877	22.6399	23.3108	23.2191
Annexin OS=Rattus norvegicus OX=10116 GN=Anxa4 PE=1 SV=1	Anxa4	Q5U362	NaN	NaN	NaN	NaN	17.8723	NaN	18.5697	18.145
Annexin OS=Rattus norvegicus OX=10116 GN=Anxa6 PE=1 SV=1	Anxa6	Q6IMZ3	21.1047	21.9493	21.795	20.4945	25.3037	25.2215	25.2229	25.3797
Annexin OS=Rattus norvegicus OX=10116 GN=Anxa7 PE=1 SV=1	Anxa7	Q6IRJ7	18.9755	19.5281	19.6437	18.366	22.4018	21.2006	21.9465	22.141
Antisecretory factor OS=Rattus norvegicus OX=10116 GN=Psmd4 PE=1 SV=1	Psmd4	O88321	18.6568	18.6496	18.8171	18.7633	23.6486	23.2152	23.591	23.8145
AP complex subunit beta OS=Rattus norvegicus OX=10116 GN=Ap1b1 PE=1 SV=3	Ap1b1	G3V9N8	16.2483	17.3606	16.3194	16.8423	21.6803	20.8303	20.8535	21.0787
AP complex subunit sigma OS=Rattus norvegicus OX=10116 GN=Ap1s1 PE=1 SV=1	Ap1s1	B5DFI3	NaN	NaN	NaN	NaN	14.539	NaN	18.2199	18.0973
AP complex subunit sigma OS=Rattus norvegicus OX=10116 GN=Ap3s1 PE=1 SV=1	Ap3s1	G3V9Y9	14.6297	NaN	NaN	NaN	15.7032	17.7677	17.8855	17.9869
AP complex subunit sigma OS=Rattus norvegicus OX=10116 GN=Ap3s2 PE=1 SV=1	Ap3s2	A0A0G2K302	NaN	NaN	NaN	NaN	18.1313	18.2481	17.768	17.6688
AP-1 complex subunit mu-1 OS=Rattus norvegicus OX=10116 GN=Ap1m1 PE=1 SV=3	Ap1m1	Q32Q06	18.9126	NaN	NaN	NaN	19.5576	17.8338	18.362	19.1124
AP-2 complex subunit alpha OS=Rattus norvegicus OX=10116 GN=Ap2a1 PE=1 SV=1	Ap2a1	D3ZUY8	18.964	19.4251	18.8429	20.5095	22.1118	21.7548	21.5454	21.5688
AP-2 complex subunit alpha OS=Rattus norvegicus OX=10116 GN=Ap2a2 PE=1 SV=1	Ap2a2	Q66HM2	23.181	23.1166	22.8078	21.1562	23.3249	23.0095	22.7455	22.9124
AP-2 complex subunit beta OS=Rattus norvegicus OX=10116 GN=Ap2b1 PE=1 SV=1	Ap2b1	P62944	19.8583	19.9123	19.303	19.1927	24.3071	24.0721	23.769	23.7033
AP-2 complex subunit mu OS=Rattus norvegicus OX=10116 GN=Ap2m1 PE=1 SV=1	Ap2m1	P84092	19.588	19.1846	18.5021	15.2774	22.8761	22.7121	22.5036	22.5492
AP2-associated protein kinase 1 OS=Rattus norvegicus OX=10116 GN=Aak1 PE=1 SV=2	Aak1	F1LRI7	23.7463	23.793	22.0585	23.0579	23.812	23.999	23.6695	23.8134
AP-3 complex subunit beta OS=Rattus norvegicus OX=10116 GN=Ap3b1 PE=1 SV=1	Ap3b1	A0A0G2JWD6	19.7462	19.4132	19.1638	19.8627	22.0174	21.5236	21.5848	21.4811
AP-3 complex subunit mu-1 OS=Rattus norvegicus OX=10116 GN=Ap3m1 PE=1 SV=1	Ap3m1	P53676	16.0586	17.7003	15.6614	15.8135	19.9509	19.6406	19.7275	19.7685
AP-4 complex subunit mu-1 OS=Rattus norvegicus OX=10116 GN=Ap4m1 PE=1 SV=1	Ap4m1	Q2PWT8	NaN	NaN	NaN	NaN	NaN	NaN	NaN	NaN
Api5 protein OS=Rattus norvegicus OX=10116 GN=Api5 PE=1 SV=1	Api5	B1WC49	NaN	NaN	NaN	NaN	20.9007	19.4436	20.1282	19.7553
Apolipoprotein A-I OS=Rattus norvegicus OX=10116 GN=Apoa1 PE=1 SV=2	Apoa1	P04639	29.2852	29.106	29.243	28.7279	26.9187	26.0347	26.235	26.5566
Apolipoprotein A-II OS=Rattus norvegicus OX=10116 GN=Apoa2 PE=2 SV=1	Apoa2	P04638	27.0079	25.3791	27.0053	26.9811	23.9021	23.638	24.0336	24.6817
Apolipoprotein A-IV OS=Rattus norvegicus OX=10116 GN=Apoa4 PE=1 SV=2	Apoa4	P02651	30.3191	30.406	30.1093	30.0767	27.1654	26.3806	26.0428	26.2225
Apolipoprotein A-V OS=Rattus norvegicus OX=10116 GN=Apoa5 PE=1 SV=1	Apoa5	A0A0H2UHP7	18.6784	17.2434	18.5017	17.7889	21.6731	20.6366	21.2502	21.1153
Apolipoprotein B editing complex 2 (Predicted), isoform CRA_a OS=Rattus norvegicus OX=10116 GN=Apobec2 PE=1 SV=1	Apobec2	B4F789	15.3558	15.6009	15.9891	15.1932	22.8257	22.1724	22.6751	22.7507
Apolipoprotein B-100 OS=Rattus norvegicus OX=10116 GN=Apob PE=1 SV=1	Apob	F1M6Z1	29.2603	28.5976	28.7578	28.8451	25.4774	24.7092	24.4454	24.5916
Apolipoprotein C-I OS=Rattus norvegicus OX=10116 GN=Apoc1 PE=3 SV=1	Apoc1	P19939	27.7958	27.4485	27.3402	27.6868	23.9835	24.2858	23.7908	24.2314
Apolipoprotein C-II (Predicted) OS=Rattus norvegicus OX=10116 GN=Apoc2 PE=1 SV=1	Apoc2	G3V8D4	27.7453	27.6529	27.495	27.4644	25.7765	25.1592	25.1541	25.5142
Apolipoprotein C-III OS=Rattus norvegicus OX=10116 GN=Apoc3 PE=1 SV=1	Apoc3	A0A0G2K8Q1	25.5645	25.5686	25.6731	26.2592	22.929	22.6484	22.5364	22.8629
Apolipoprotein C-IV OS=Rattus norvegicus OX=10116 GN=Apoc4 PE=2 SV=2	Apoc4	P55797	25.768	25.8971	26.0417	26.4632	22.4725	21.4909	21.5824	21.6756
Apolipoprotein D OS=Rattus norvegicus OX=10116 GN=Apod PE=3 SV=1	Apod	M0R4S2	20.2209	20.6094	20.1471	19.6448	15.5426	17.2387	15.5579	14.9804
Apolipoprotein E OS=Rattus norvegicus OX=10116 GN=Apoe PE=1 SV=1	Apoe	A0A0G2K151	28.4553	28.0658	28.0939	27.9884	25.8756	25.7251	25.46	25.6407
Apolipoprotein F OS=Rattus norvegicus OX=10116 GN=Apof PE=2 SV=1	Apof	Q5M889	18.7409	19.6791	19.7952	17.8587	17.6377	18.5542	18.5476	17.7529
Apolipoprotein H OS=Rattus norvegicus OX=10116 GN=Apoh PE=1 SV=1	Apoh	Q5I0M1	26.3871	25.9977	26.566	26.5672	23.6991	23.7524	23.028	23.8298
Apolipoprotein M OS=Rattus norvegicus OX=10116 GN=Apom PE=1 SV=2	Apom	P14630	24.9349	24.5554	25.1204	25.2071	22.5233	22.2888	22.6168	22.9385
Apolipoprotein N OS=Rattus norvegicus OX=10116 GN=Apon PE=1 SV=1	Apon	Q5M890	23.199	22.0803	22.7655	22.8055	19.4245	15.305	18.7484	19.0541
Apoptosis and caspase activation inhibitor OS=Rattus norvegicus OX=10116 GN=Aven PE=1 SV=1	Aven	D3Z853	NaN	NaN	NaN	NaN	NaN	NaN	NaN	NaN
Apoptosis regulator BAX OS=Rattus norvegicus OX=10116 GN=Bax PE=1 SV=1	Bax	G3V8T9	14.8345	NaN	15.1065	14.6572	21.2272	20.3135	20.7476	20.7708
Apoptosis-inducing factor 1, mitochondrial OS=Rattus norvegicus OX=10116 GN=Aifm1 PE=1 SV=1	Aifm1	Q9JM53	18.8768	18.375	17.9304	NaN	NaN	17.025	16.8076	16.0441
Aquaporin-1 OS=Rattus norvegicus OX=10116 GN=Aqp1 PE=1 SV=4	Aqp1	P29975	18.7636	19.165	19.0344	18.8438	21.4689	21.0582	20.8935	21.1891
ARF GTPase-activating protein GIT1 OS=Rattus norvegicus OX=10116 GN=Git1 PE=1 SV=1	Git1	Q9Z272	22.4538	23.3049	21.9655	22.8073	22.7916	23.4846	23.3734	22.9585
Arfaptin-1 OS=Rattus norvegicus OX=10116 GN=Arfip1 PE=1 SV=1	Arfip1	Q9JHU5	16.7395	17.431	NaN	NaN	20.2365	20.5715	20.2738	20.8869
Arf-GAP domain and FG repeat-containing protein 1 OS=Rattus norvegicus OX=10116 GN=Agfg1 PE=1 SV=1	Agfg1	Q4KLH5	NaN	NaN	NaN	NaN	21.2407	20.0492	20.7599	20.7976
ArfGAP with FG repeats 2 OS=Rattus norvegicus OX=10116 GN=Agfg2 PE=1 SV=1	Agfg2	A0A0G2K7G2	NaN	NaN	NaN	NaN	19.7022	18.8915	19.6476	19.4487
ArfGAP with GTPase domain, ankyrin repeat and PH domain 3 OS=Rattus norvegicus OX=10116 GN=Agap3 PE=4 SV=1	Agap3	A0A0G2JZ83	NaN	NaN	14.7206	NaN	NaN	15.9655	NaN	NaN
ArfGAP with RhoGAP domain, ankyrin repeat and PH domain 1 OS=Rattus norvegicus OX=10116 GN=Arap1 PE=1 SV=1	Arap1	F1LM60	15.3398	NaN	NaN	NaN	NaN	15.7371	NaN	NaN
ArfGAP with RhoGAP domain, ankyrin repeat and PH domain 2 OS=Rattus norvegicus OX=10116 GN=Arap2 PE=1 SV=1	Arap2	A0A0G2K7I9	NaN	NaN	NaN	NaN	NaN	NaN	NaN	NaN
ArfGAP with SH3 domain, ankyrin repeat and PH domain 2 OS=Rattus norvegicus OX=10116 GN=Asap2 PE=1 SV=1	Asap2	A0A0G2K808	25.1304	26.4434	24.9988	23.841	24.5021	24.7686	24.451	24.4411
Arginase-1 OS=Rattus norvegicus OX=10116 GN=Arg1 PE=1 SV=2	Arg1	P07824	18.6522	20.9401	18.3927	19.3435	17.5027	17.7393	17.7623	18.3828
Arginine--tRNA ligase, cytoplasmic OS=Rattus norvegicus OX=10116 GN=Rars PE=1 SV=2	Rars1	P40329	17.5194	16.8578	19.0052	18.8833	23.8004	23.4714	23.8155	23.7038
Argininosuccinate lyase OS=Rattus norvegicus OX=10116 GN=Asl PE=2 SV=1	Asl	P20673	NaN	NaN	NaN	NaN	NaN	NaN	NaN	NaN
Arginyl-tRNA--protein transferase 1 OS=Rattus norvegicus OX=10116 GN=Ate1 PE=1 SV=1	Ate1	D4A2N1	NaN	NaN	NaN	NaN	17.6481	18.6163	18.3138	17.7596
Armadillo repeat containing 6 OS=Rattus norvegicus OX=10116 GN=Armc6 PE=1 SV=1	Armc6	B2RYL4	16.8004	16.7348	16.4369	17.6449	19.2222	19.6303	20.3553	20.8064
Armadillo repeat-containing 8 OS=Rattus norvegicus OX=10116 GN=Armc8 PE=1 SV=2	Armc8	F1M943	NaN	NaN	NaN	NaN	18.8811	16.9187	18.6391	18.372
Armadillo repeat-containing X-linked protein 3 OS=Rattus norvegicus OX=10116 GN=Armcx3 PE=1 SV=1	Armcx3	A0A0G2KAU2	NaN	NaN	NaN	NaN	NaN	NaN	NaN	NaN
ARP1 actin-related protein 1 homolog B OS=Rattus norvegicus OX=10116 GN=Actr1b PE=1 SV=1	Actr1b	B2RYJ7	NaN	NaN	NaN	NaN	19.4456	20.1137	19.9588	19.1647
ARP10 actin-related protein 10 homolog (S. cerevisiae) OS=Rattus norvegicus OX=10116 GN=Actr10 PE=1 SV=1	Actr10	Q5M9F7	NaN	NaN	NaN	16.9929	20.0296	20.3996	20.8476	20.4469
Arp2/3 complex 34 kDa subunit OS=Rattus norvegicus OX=10116 GN=Arpc2 PE=1 SV=1	Arpc2	A0A0G2K9A2	16.2191	16.4099	15.2477	14.4669	19.2758	18.802	19.7004	19.6877
Arsenite methyltransferase OS=Rattus norvegicus OX=10116 GN=As3mt PE=1 SV=1	As3mt	Q8VHT6	18.4163	NaN	NaN	17.5741	20.4289	20.05	20.3949	20.5991
Aryl hydrocarbon receptor nuclear translocator OS=Rattus norvegicus OX=10116 GN=Arnt PE=1 SV=1	Arnt	F1LMF9	20.985	19.685	19.9425	21.3742	16.5181	NaN	15.2977	NaN
Asparagine synthetase domain-containing 1 OS=Rattus norvegicus OX=10116 GN=Asnsd1 PE=4 SV=1	Asnsd1	D3ZWR3	NaN	NaN	NaN	NaN	NaN	NaN	NaN	NaN
Asparaginyl-tRNA synthetase OS=Rattus norvegicus OX=10116 GN=Nars PE=1 SV=2	Nars1	F1LPV0	20.1837	19.9877	19.9933	18.6461	21.8237	22.2712	22.6249	22.5886
Aspartate aminotransferase, cytoplasmic OS=Rattus norvegicus OX=10116 GN=Got1 PE=1 SV=3	Got1	P13221	16.5599	16.5253	18.0416	16.4311	21.2344	21.5653	21.5283	21.1185
Aspartate aminotransferase, mitochondrial OS=Rattus norvegicus OX=10116 GN=Got2 PE=1 SV=2	Got2	P00507	17.7415	19.1569	17.0038	15.8685	19.8394	22.1912	21.3619	21.5622
Aspartate-beta-hydroxylase OS=Rattus norvegicus OX=10116 GN=Asph PE=1 SV=1	Asph	A0A096MKE0	14.3461	15.1109	13.7416	NaN	16.974	17.458	16.7695	17.2921
Aspartate--tRNA ligase, cytoplasmic OS=Rattus norvegicus OX=10116 GN=Dars PE=1 SV=1	Dars1	P15178	19.0435	18.4487	18.2097	19.89	24.1184	23.8312	24.2951	24.3976
Aspartyl aminopeptidase OS=Rattus norvegicus OX=10116 GN=Dnpep PE=1 SV=1	Dnpep	Q4V8H5	19.0881	19.0434	19.016	20.3406	21.5233	22.5679	22.6325	22.1644
Asporin OS=Rattus norvegicus OX=10116 GN=Aspn PE=1 SV=1	Aspn	Q5XIH1	18.1963	17.5913	18.2715	19.3743	17.1638	17.8346	18.1603	17.8487
ASPSCR1, UBX domain-containing tether for SLC2A4 OS=Rattus norvegicus OX=10116 GN=Aspscr1 PE=1 SV=2	Aspscr1	F1LR71	NaN	14.2831	NaN	NaN	16.8896	16.4822	17.0189	NaN
Astrocytic phosphoprotein PEA-15 OS=Rattus norvegicus OX=10116 GN=Pea15 PE=1 SV=1	Pea15	Q5U318	NaN	NaN	NaN	15.3773	20.4077	18.8138	19.3458	19.5458
Ataxin 2 OS=Rattus norvegicus OX=10116 GN=Atxn2 PE=1 SV=3	Atxn2	F1M049	16.8427	16.8061	16.4648	17.2206	20.935	21.408	21.0349	20.5858
Ataxin 2-like OS=Rattus norvegicus OX=10116 GN=Atxn2l PE=1 SV=1	Atxn2l	B3DMA1	18.5174	17.1616	19.1491	18.8786	21.9268	22.764	22.208	22.0165
Ataxin 7-like 3B OS=Rattus norvegicus OX=10116 GN=Atxn7l3b PE=1 SV=1	Atxn7l3b	D3ZFQ1	NaN	NaN	NaN	NaN	NaN	NaN	NaN	NaN
Ataxin-10 OS=Rattus norvegicus OX=10116 GN=Atxn10 PE=1 SV=1	Atxn10	Q9ER24	19.2928	18.737	18.5872	20.5618	23.2242	22.5601	23.5936	23.2071
Atlastin GTPase 2 OS=Rattus norvegicus OX=10116 GN=Atl2 PE=1 SV=1	Atl2	F1LQ09	NaN	NaN	NaN	NaN	NaN	NaN	NaN	NaN
ATP synthase F(0) complex subunit B1, mitochondrial OS=Rattus norvegicus OX=10116 GN=Atp5pb PE=1 SV=1	Atp5pb	P19511	17.8627	18.7089	18.0097	16.1001	20.5773	22.1378	21.5226	21.8149
ATP synthase mitochondrial F1 complex assembly factor 1 OS=Rattus norvegicus OX=10116 GN=Atpaf1 PE=1 SV=1	Atpaf1	D3ZY50	NaN	NaN	NaN	NaN	16.7979	15.805	15.9072	16.2253
ATP synthase protein 8 OS=Rattus norvegicus OX=10116 GN=Mt-atp8 PE=1 SV=2	mt-Atp8	P11608	19.4559	21.9188	19.086	19.8101	19.3024	21.6501	21.2803	21.1076
ATP synthase subunit alpha OS=Rattus norvegicus OX=10116 GN=Atp5f1a PE=1 SV=1	Atp5f1a	F1LP05	22.8563	22.7345	22.2467	22.0451	24.3178	25.8434	25.5566	25.6133
ATP synthase subunit beta OS=Rattus norvegicus OX=10116 GN=Atp5f1b PE=1 SV=1	Atp5f1b	G3V6D3	22.6098	22.7217	21.6596	21.835	24.1855	25.6798	25.5335	25.747
ATP synthase subunit d, mitochondrial OS=Rattus norvegicus OX=10116 GN=Atp5pd PE=1 SV=3	Atp5pd	P31399	20.0747	20.3934	19.0766	19.4433	22.0086	23.3872	22.8391	23.3583
ATP synthase subunit delta, mitochondrial OS=Rattus norvegicus OX=10116 GN=Atp5f1d PE=1 SV=1	Atp5f1d	G3V7Y3	18.3756	18.7515	18.1558	16.8491	21.9089	22.855	22.2934	22.4739
ATP synthase subunit e, mitochondrial OS=Rattus norvegicus OX=10116 GN=Atp5me PE=1 SV=3	Atp5me	P29419	17.996	18.8844	17.7007	18.025	20.2925	21.607	21.3523	21.5565
ATP synthase subunit epsilon, mitochondrial OS=Rattus norvegicus OX=10116 GN=Atp5f1e PE=1 SV=2	Atp5f1e	P29418	16.1813	16.9991	15.9304	NaN	19.1674	20.8592	20.5272	20.4997
ATP synthase subunit f, mitochondrial OS=Rattus norvegicus OX=10116 GN=Atp5mf PE=1 SV=1	Atp5mf	D3ZAF6	16.6538	17.1587	15.9678	20.2087	18.0264	19.8534	19.439	19.6385
ATP synthase subunit g, mitochondrial OS=Rattus norvegicus OX=10116 GN=Atp5mg PE=1 SV=2	Atp5mg	Q6PDU7	17.5666	17.5919	16.2589	NaN	19.7511	21.9543	21.681	21.9918
ATP synthase subunit O, mitochondrial OS=Rattus norvegicus OX=10116 GN=Atp5po PE=1 SV=1	Atp5po	Q06647	19.1758	20.225	19.2875	18.7309	22.1935	23.5571	23.1559	23.4751
ATP synthase-coupling factor 6, mitochondrial OS=Rattus norvegicus OX=10116 GN=Atp5pf PE=1 SV=1	Atp5pf	P21571	17.8408	17.4465	16.1976	17.707	20.0678	21.4019	21.0304	21.1838
ATPase Asna1 OS=Rattus norvegicus OX=10116 GN=Asna1 PE=1 SV=1	Get3	G3V9T7	NaN	NaN	NaN	17.2848	22.0292	21.1715	21.4083	21.4678
ATPase H+-transporting V1 subunit A OS=Rattus norvegicus OX=10116 GN=Atp6v1a PE=1 SV=1	Atp6v1a	D4A133	16.7599	16.7791	16.5041	19.3947	19.7859	20.5724	21.0129	21.1767
ATPase H+-transporting V1 subunit D OS=Rattus norvegicus OX=10116 GN=Atp6v1d PE=1 SV=1	Atp6v1d	Q6P503	NaN	16.0087	16.3117	16.9389	16.982	19.3236	18.6271	19.0472
ATPase, H+ transporting, V1 subunit E isoform 1, isoform CRA_a OS=Rattus norvegicus OX=10116 GN=Atp6v1e1 PE=1 SV=1	Atp6v1e1	G3V7L8	17.3722	17.6335	17.5131	17.4417	20.2466	20.4362	21.4734	21.0186
ATP-binding cassette sub-family D member 3 OS=Rattus norvegicus OX=10116 GN=Abcd3 PE=1 SV=3	Abcd3	P16970	15.3047	14.8614	14.461	15.1102	15.506	18.5296	NaN	18.7661
ATP-binding cassette subfamily E member 1 OS=Rattus norvegicus OX=10116 GN=Abce1 PE=1 SV=1	Abce1	D3ZD23	17.3269	17.7916	17.6462	17.4683	20.1281	19.0399	20.06	19.7734
ATP-binding cassette sub-family F member 1 OS=Rattus norvegicus OX=10116 GN=Abcf1 PE=1 SV=1	Abcf1	Q6MG08	13.2406	14.3144	14.2037	16.4287	21.2508	21.7047	21.9032	21.7983
ATP-binding cassette subfamily F member 2 OS=Rattus norvegicus OX=10116 GN=Abcf2 PE=1 SV=1	Abcf2	A2VD14	NaN	20.5772	20.3127	17.9276	19.15	19.5073	19.104	18.9728
ATP-binding cassette sub-family F member 3 OS=Rattus norvegicus OX=10116 GN=Abcf3 PE=2 SV=1	Abcf3	Q66H39	15.3703	17.6071	15.8546	16.008	21.5425	21.1993	20.8512	20.9663
ATP-citrate synthase OS=Rattus norvegicus OX=10116 GN=Acly PE=1 SV=1	Acly	G3V9G4	15.5135	16.6185	15.2476	15.9469	18.9287	18.6308	19.4209	19.0551
ATP-dependent 6-phosphofructokinase OS=Rattus norvegicus OX=10116 GN=Pfkm PE=1 SV=1	Pfkm	A0A0G2KBC7	21.7061	21.7307	21.2378	21.2355	26.2804	25.6737	26.1845	25.9097
ATP-dependent 6-phosphofructokinase, liver type OS=Rattus norvegicus OX=10116 GN=Pfkl PE=1 SV=3	Pfkl	P30835	16.9092	16.0062	15.5016	15.4145	21.2806	21.9413	23.1928	22.4197
ATP-dependent 6-phosphofructokinase, platelet type OS=Rattus norvegicus OX=10116 GN=Pfkp PE=1 SV=2	Pfkp	P47860	19.6434	19.8246	19.7175	17.8011	25.6941	25.218	25.8786	25.7149
ATP-dependent RNA helicase DDX1 OS=Rattus norvegicus OX=10116 GN=Ddx1 PE=1 SV=1	Ddx1	Q641Y8	18.2634	18.1603	14.0032	18.4915	21.9833	21.1059	21.0251	21.0071
Atrial natriuretic peptide receptor 3 OS=Rattus norvegicus OX=10116 GN=Npr3 PE=2 SV=1	Npr3	P41740	NaN	NaN	NaN	NaN	17.1304	17.187	16.6317	17.3277
Attractin OS=Rattus norvegicus OX=10116 GN=Atrn PE=2 SV=1	Atrn	Q99J86	17.9052	18.1418	18.1814	17.4106	18.7871	17.7189	17.7391	17.5998
Autophagy protein 5 OS=Rattus norvegicus OX=10116 GN=Atg5 PE=2 SV=1	Atg5	Q3MQ06	NaN	NaN	NaN	NaN	16.3925	16.2833	16.2712	16.57
Autophagy-related 16-like 1 OS=Rattus norvegicus OX=10116 GN=Atg16l1 PE=1 SV=1	Atg16l1	A0A0G2K9U6	NaN	NaN	NaN	NaN	NaN	NaN	NaN	NaN
Baculoviral IAP repeat-containing 6 OS=Rattus norvegicus OX=10116 GN=Birc6 PE=1 SV=1	Birc6	A0A0G2JZ53	17.5578	15.1758	16.6575	18.2026	19.9031	20.5606	20.4923	19.9708
BAG family molecular chaperone regulator 5 OS=Rattus norvegicus OX=10116 GN=Bag5 PE=1 SV=1	Bag5	Q5QJC9	14.8693	NaN	13.7151	NaN	19.3876	18.6093	18.9493	18.681
Band 3 anion transport protein OS=Rattus norvegicus OX=10116 GN=Slc4a1 PE=1 SV=3	Slc4a1	P23562	19.1495	19.1315	18.6583	19.4469	NaN	NaN	NaN	NaN
Band 4.1-like protein 1-like OS=Rattus norvegicus OX=10116 GN=Epb41l1 PE=1 SV=1	Epb41l1	A0A0G2K0F3	16.9783	15.3045	16.5973	17.8058	16.8855	16.0538	15.6177	16.2829
Barrier-to-autointegration factor OS=Rattus norvegicus OX=10116 GN=Banf1 PE=1 SV=1	Banf1	Q9R1T1	22.3011	21.6737	21.3001	21.2716	21.8598	23.6548	22.8943	22.2817
Basal cell adhesion molecule OS=Rattus norvegicus OX=10116 GN=Bcam PE=2 SV=1	Bcam	Q9ESS6	20.0684	19.8239	19.5285	19.4089	21.6103	21.603	21.4139	21.3632
Basic leucine zipper and W2 domain-containing protein 1 OS=Rattus norvegicus OX=10116 GN=Bzw1 PE=1 SV=1	Bzw1	Q6P7P5	NaN	16.3813	17.3609	18.0785	21.1342	21.2625	21.544	20.8865
Basic leucine zipper and W2 domain-containing protein 2 OS=Rattus norvegicus OX=10116 GN=Bzw2 PE=1 SV=1	Bzw2	Q9WTT7	17.001	17.4721	16.5665	18.2427	22.555	21.7424	22.4837	21.8645
Basigin OS=Rattus norvegicus OX=10116 GN=Bsg PE=1 SV=2	Bsg	P26453	18.5676	19.2113	18.7905	18.6932	22.9109	22.9735	22.639	22.6816
B-cell receptor-associated protein 29 OS=Rattus norvegicus OX=10116 GN=Bcap29 PE=1 SV=1	Bcap29	Q5XIU4	NaN	NaN	NaN	NaN	18.4814	18.6411	18.3755	18.0675
B-cell receptor-associated protein 31 OS=Rattus norvegicus OX=10116 GN=Bcap31 PE=1 SV=1	Bcap31	Q6AY58	19.5316	17.9274	16.0331	20.6255	20.5812	21.0971	20.6803	20.863
Bcl2-associated athanogene 2 OS=Rattus norvegicus OX=10116 GN=Bag2 PE=4 SV=2	Bag2	F1LQH9	NaN	NaN	NaN	NaN	16.6146	18.7513	18.7286	18.9744
Bcl2-associated athanogene 3 OS=Rattus norvegicus OX=10116 GN=Bag3 PE=1 SV=1	Bag3	Q5U2U8	18.3848	18.4181	17.8711	17.8124	24.5346	24.5997	24.3317	24.0726
Beta-1,4-galactosyltransferase 1 OS=Rattus norvegicus OX=10116 GN=B4galt1 PE=1 SV=1	B4galt1	G3V722	18.6945	15.7855	16.977	17.4012	16.1838	16.1281	16.2302	NaN
Beta-2-microglobulin OS=Rattus norvegicus OX=10116 GN=B2m PE=1 SV=1	B2m	P07151	21.1033	20.995	21.0867	19.5725	19.3753	19.4241	18.9446	19.6936
Beta-adducin OS=Rattus norvegicus OX=10116 GN=Add2 PE=1 SV=1	Add2	F8WFS9	NaN	NaN	NaN	NaN	NaN	NaN	NaN	NaN
Beta-casein OS=Rattus norvegicus OX=10116 GN=Csn2 PE=3 SV=1	Csn2	G3V9R5	21.2826	19.9666	20.7965	15.6997	17.8756	17.7944	17.885	17.5395
Beta-defensin 4 OS=Rattus norvegicus OX=10116 GN=Defb4 PE=2 SV=1	Defb4	O88514	17.7699	NaN	17.1754	18.7029	NaN	NaN	NaN	NaN
Beta-enolase OS=Rattus norvegicus OX=10116 GN=Eno3 PE=1 SV=3	Eno3	P15429	25.3012	25.6704	25.8987	25.9767	25.0499	24.9653	25.2301	25.2713
BICD family-like cargo adaptor 1 OS=Rattus norvegicus OX=10116 GN=Bicdl1 PE=4 SV=1	Bicdl1	A0A0G2JY46	NaN	NaN	NaN	NaN	NaN	NaN	NaN	NaN
Bifunctional epoxide hydrolase 2 OS=Rattus norvegicus OX=10116 GN=Ephx2 PE=1 SV=1	Ephx2	P80299	15.2321	NaN	NaN	NaN	19.1586	19.104	19.2006	18.8024
Bifunctional purine biosynthesis protein PURH OS=Rattus norvegicus OX=10116 GN=Atic PE=1 SV=2	Atic	O35567	18.534	17.7125	17.6256	18.2769	20.4595	20.5858	21.3889	21.1839
Biliverdin reductase A OS=Rattus norvegicus OX=10116 GN=Blvra PE=1 SV=1	Blvra	P46844	16.4238	16.6313	16.036	14.5546	20.5107	19.8036	20.1055	19.3202
Biliverdin reductase A OS=Rattus norvegicus OX=10116 GN=Blvra PE=1 SV=1	Blvra	Q6AZ33	NaN	NaN	NaN	15.9333	17.7475	16.6108	17.7106	18.2664
Biliverdin reductase B OS=Rattus norvegicus OX=10116 GN=Blvrb PE=1 SV=1	Blvrb	B5DF65	17.5679	18.1959	18.3275	17.8926	19.3848	19.1286	19.8392	19.4112
Biogenesis of lysosome-related organelles complex-1 subunit 2 OS=Rattus norvegicus OX=10116 GN=Bloc1s2 PE=2 SV=1	Bloc1s2	Q32WR5	NaN	NaN	NaN	NaN	17.0974	16.6654	16.8536	16.5781
Biotinidase OS=Rattus norvegicus OX=10116 GN=Btd PE=1 SV=1	Btd	A0A140TAI2	17.2378	17.5575	17.428	16.7911	15.9885	16.0158	15.5225	NaN
Bleomycin hydrolase OS=Rattus norvegicus OX=10116 GN=Blmh PE=1 SV=1	Blmh	A1A5L1	20.0369	21.2414	19.8629	23.5313	19.3742	19.9796	19.5603	19.5553
Blood group Rh(D) polypeptide OS=Rattus norvegicus OX=10116 GN=Rhd PE=2 SV=1	Rhd	O88298	16.461	16.5276	NaN	16.7936	NaN	NaN	NaN	NaN
Blood vessel epicardial substance OS=Rattus norvegicus OX=10116 GN=Bves PE=1 SV=2	Bves	Q3BCU4	18.0632	17.9602	18.7135	18.5599	21.204	21.2878	20.8021	20.5502
Bone marrow stromal cell-derived ubiquitin-like protein OS=Rattus norvegicus OX=10116 GN=Ubl7 PE=1 SV=1	Ubl7	Q6AY24	NaN	NaN	NaN	NaN	NaN	NaN	NaN	NaN
BPI fold-containing family A member 1 OS=Rattus norvegicus OX=10116 GN=Bpifa1 PE=2 SV=1	Bpifa1	Q8K4I4	NaN	NaN	NaN	NaN	NaN	NaN	NaN	NaN
BPI fold-containing family A member 2 OS=Rattus norvegicus OX=10116 GN=Bpifa2 PE=1 SV=1	Bpifa2	Q63471	17.8572	NaN	17.2355	21.4806	NaN	NaN	NaN	14.3492
BPI fold-containing family A, member 2F OS=Rattus norvegicus OX=10116 GN=Bpifa2f PE=2 SV=1	Bpifa2f	Q63550	19.9587	18.4742	20.6278	23.9529	16.1024	NaN	15.9057	16.1912
BPI fold-containing family B member 1 OS=Rattus norvegicus OX=10116 GN=Bpifb1 PE=4 SV=1	Bpifb1	A0A140TAH2	21.6797	21.4232	21.0443	21.8856	18.3985	17.0931	17.8444	16.6425
Brain acid soluble protein 1 OS=Rattus norvegicus OX=10116 GN=Basp1 PE=1 SV=1	Basp1	A0A0G2K1L8	19.792	20.3325	20.7977	19.8233	22.4077	22.1533	21.7204	22.2801
Brain acid soluble protein 1 OS=Rattus norvegicus OX=10116 GN=Basp1 PE=1 SV=2	Basp1	Q05175	NaN	NaN	NaN	NaN	19.8486	19.7782	19.2517	19.3839
Brain-specific angiogenesis inhibitor 1-associated protein 2-like protein 1 OS=Rattus norvegicus OX=10116 GN=Baiap2l1 PE=1 SV=1	Baiap2l1	Q3KR97	NaN	NaN	NaN	NaN	NaN	NaN	NaN	NaN
Breast cancer anti-estrogen resistance protein 1 OS=Rattus norvegicus OX=10116 GN=Bcar1 PE=1 SV=2	Bcar1	D3ZE30	NaN	14.8428	14.9108	NaN	19.6566	19.1268	19.4287	19.3361
Brefeldin A-inhibited guanine nucleotide-exchange protein 1 OS=Rattus norvegicus OX=10116 GN=Arfgef1 PE=1 SV=1	Arfgef1	D4A631	19.3675	18.9617	18.1736	19.3806	19.3433	17.3338	18.9303	18.9762
BRICK1, SCAR/WAVE actin-nucleating complex subunit OS=Rattus norvegicus OX=10116 GN=Brk1 PE=1 SV=1	Brk1	D3ZUP5	NaN	NaN	NaN	NaN	17.761	18.8307	18.4285	18.4374
Bridging integrator 2 OS=Rattus norvegicus OX=10116 GN=Bin2 PE=1 SV=1	Bin2	Q68FR2	14.3434	15.5379	15.3951	NaN	15.1944	15.0534	NaN	NaN
Bridging integrator 3 OS=Rattus norvegicus OX=10116 GN=Bin3 PE=1 SV=3	Bin3	F1LN96	NaN	NaN	16.8547	NaN	18.5553	NaN	NaN	NaN
BRISC and BRCA1-A complex member 1 OS=Rattus norvegicus OX=10116 GN=Babam1 PE=1 SV=1	Babam1	Q5XIJ6	14.3107	14.1441	14.517	NaN	20.4869	20.9328	20.694	20.501
BRISC and BRCA1-A complex member 2 OS=Rattus norvegicus OX=10116 GN=Babam2 PE=1 SV=1	Babam2	Q6P7Q1	NaN	NaN	NaN	16.0165	17.2302	19.2054	19.2251	18.9036
BRO1 domain-containing protein BROX OS=Rattus norvegicus OX=10116 GN=Brox PE=2 SV=1	Brox	Q4V8K5	NaN	NaN	NaN	NaN	18.3031	16.8373	18.8437	16.3727
BSD domain-containing 1 OS=Rattus norvegicus OX=10116 GN=Bsdc1 PE=1 SV=3	Bsdc1	D4A3M7	15.1384	NaN	NaN	NaN	16.2698	16.7089	17.4339	17.5556
BTB (POZ) domain containing 1 OS=Rattus norvegicus OX=10116 GN=Btbd1 PE=2 SV=1	Btbd1	Q5RKI2	19.4012	19.1799	18.2624	19.1966	15.8355	18.2	17.2877	17.7974
BUB3 mitotic checkpoint protein OS=Rattus norvegicus OX=10116 GN=Bub3 PE=1 SV=1	Bub3	Q4FZS2	16.4272	16.3985	16.8791	NaN	17.7306	19.0595	17.2697	17.5377
BWK-1 OS=Rattus norvegicus OX=10116 GN=Gid8 PE=1 SV=1	Gid8	Q6YDN8	NaN	NaN	NaN	NaN	NaN	NaN	NaN	NaN
BWK4 OS=Rattus norvegicus OX=10116 GN=Erp44 PE=1 SV=1	Erp44	Q5VLR5	19.9306	18.0976	18.8519	19.111	21.0666	21.7735	20.8375	21.1886
C1q and TNF-related 3 OS=Rattus norvegicus OX=10116 GN=C1qtnf3 PE=2 SV=1	C1qtnf3	B1WC91	18.2199	19.1033	19.2916	15.834	NaN	15.5251	NaN	NaN
C1r protein OS=Rattus norvegicus OX=10116 GN=C1r PE=1 SV=1	C1r	B5DEH7	23.306	23.2209	23.0207	22.9396	20.0044	19.8174	19.763	19.662
C-1-tetrahydrofolate synthase, cytoplasmic OS=Rattus norvegicus OX=10116 GN=Mthfd1 PE=1 SV=1	Mthfd1	G3V6S5	21.7326	21.61	21.9158	21.5362	25.1313	25.0996	25.4405	25.2291
C4b-binding protein alpha chain OS=Rattus norvegicus OX=10116 GN=C4bpa PE=1 SV=1	C4bpa	Q5M891	20.8562	21.5627	21.3722	20.7671	18.6665	18.8625	18.3188	18.862
C4b-binding protein beta chain OS=Rattus norvegicus OX=10116 GN=C4bpb PE=1 SV=1	C4bpb	A0A5C5	17.0164	17.3458	18.2669	17.6344	15.1001	NaN	NaN	NaN
Cadherin 11 OS=Rattus norvegicus OX=10116 GN=Cdh11 PE=1 SV=1	Cdh11	F1MAH6	19.4118	17.2082	18.9017	18.9902	17.6931	17.9077	18.7234	18.429
Cadherin 13 OS=Rattus norvegicus OX=10116 GN=Cdh13 PE=1 SV=1	Cdh13	Q8R490	NaN	14.9538	NaN	NaN	18.2838	18.9582	19.034	19.1009
Cadherin 15 OS=Rattus norvegicus OX=10116 GN=Cdh15 PE=2 SV=1	Cdh15	Q75NI5	19.8697	18.942	19.6826	20.2185	17.5164	17.5792	NaN	15.6128
Cadherin 5 OS=Rattus norvegicus OX=10116 GN=Cdh5 PE=1 SV=2	Cdh5	F1M7E5	24.2731	23.6646	23.7812	23.8733	21.5069	20.8255	20.4562	21.2457
Cadherin-1 OS=Rattus norvegicus OX=10116 GN=Cdh1 PE=1 SV=1	Cdh1	Q9R0T4	17.7176	17.2864	15.5589	16.5189	NaN	15.3897	16.4837	19.109
Cadherin-2 OS=Rattus norvegicus OX=10116 GN=Cdh2 PE=1 SV=1	Cdh2	G3V803	NaN	NaN	14.4234	NaN	19.3238	18.8924	18.7662	19.6603
Cadherin-6 OS=Rattus norvegicus OX=10116 GN=Cdh6 PE=1 SV=3	Cdh6	F1LQP8	16.8268	15.9783	17.0102	16.7864	17.3532	NaN	NaN	17.1218
Calcipressin-1 OS=Rattus norvegicus OX=10116 GN=Rcan1 PE=2 SV=1	Rcan1	Q6IN33	NaN	NaN	NaN	17.0999	17.2774	NaN	16.3728	15.7925
Calcium and integrin-binding protein 1 OS=Rattus norvegicus OX=10116 GN=Cib1 PE=1 SV=3	Cib1	Q9R010	16.0626	15.4999	15.9706	NaN	16.1356	NaN	15.9712	NaN
Calcium/calmodulin-dependent protein kinase kinase 2 OS=Rattus norvegicus OX=10116 GN=Camkk2 PE=1 SV=3	Camkk2	F1LPT4	18.5001	20.0172	16.694	15.7769	15.5767	19.4399	17.1322	16.6794
Calcium/calmodulin-dependent protein kinase type 1 OS=Rattus norvegicus OX=10116 GN=Camk1 PE=1 SV=2	Camk1	Q63450	16.7708	NaN	16.2191	NaN	19.8745	19.2497	20.0408	19.8282
Calcium/calmodulin-dependent protein kinase type II subunit beta OS=Rattus norvegicus OX=10116 GN=Camk2b PE=1 SV=1	Camk2b	F1LNI8	NaN	NaN	NaN	NaN	19.0138	19.36	19.1419	18.6426
Calcium/calmodulin-dependent protein kinase type II subunit delta OS=Rattus norvegicus OX=10116 GN=Camk2d PE=1 SV=1	Camk2d	P15791	16.6002	17.8406	18.8765	NaN	22.5947	23.3849	23.1759	23.0821
Calcium/calmodulin-dependent protein kinase type II subunit gamma OS=Rattus norvegicus OX=10116 GN=Camk2g PE=1 SV=1	Camk2g	P11730	NaN	NaN	NaN	NaN	20.2753	20.4569	20.3747	20.3017
Calcium-binding and coiled-coil domain-containing protein 1-like OS=Rattus norvegicus OX=10116 GN=Calcoco1 PE=1 SV=1	Calcoco1	A0A0G2K0S1	NaN	NaN	NaN	NaN	15.5615	15.9332	15.6552	15.0728
Calcium-binding protein 39 OS=Rattus norvegicus OX=10116 GN=Cab39 PE=1 SV=1	Cab39	A0A0G2JZH0	NaN	NaN	NaN	NaN	NaN	NaN	NaN	NaN
Calcium-binding protein 39-like OS=Rattus norvegicus OX=10116 GN=Cab39l PE=1 SV=1	Cab39l	Q5XIJ7	NaN	NaN	NaN	NaN	NaN	NaN	17.1974	NaN
Calcium-regulated heat stable protein 1 OS=Rattus norvegicus OX=10116 GN=Carhsp1 PE=1 SV=1	Carhsp1	Q9WU49	16.2777	NaN	NaN	NaN	20.776	21.5171	21.6909	21.6962
Calcyclin-binding protein OS=Rattus norvegicus OX=10116 GN=Cacybp PE=1 SV=1	Cacybp	Q6AYK6	14.7231	17.0918	16.5726	15.7029	21.1903	18.8891	19.9557	20.2042
Caldesmon 1, isoform CRA_b OS=Rattus norvegicus OX=10116 GN=Cald1 PE=1 SV=1	Cald1	G3V9E3	18.1668	NaN	16.4082	18.8728	22.2047	20.5182	20.3548	20.1519
Calmodulin-3 OS=Rattus norvegicus OX=10116 GN=Calm3 PE=1 SV=1	Calm3	P0DP31	21.1407	21.6211	21.5144	22.0055	24.2731	24.1078	23.9929	24.0456
Calmodulin-regulated spectrin-associated protein 1 OS=Rattus norvegicus OX=10116 GN=Camsap1 PE=1 SV=2	Camsap1	D3Z8E6	NaN	NaN	NaN	NaN	14.1522	16.1383	15.5877	15.3281
Calnexin OS=Rattus norvegicus OX=10116 GN=Canx PE=1 SV=1	Canx	P35565	21.6804	22.57	21.4284	21.2081	24.3326	24.669	24.0465	24.3472
Calpain small subunit 1 OS=Rattus norvegicus OX=10116 GN=Capns1 PE=1 SV=3	Capns1	Q64537	19.9087	20.6022	20.8343	19.9127	23.5219	24.1134	24.382	24.3065
Calpain-1 catalytic subunit OS=Rattus norvegicus OX=10116 GN=Capn1 PE=1 SV=1	Capn1	F1LS29	17.0649	19.2571	17.7513	18.476	19.9483	19.916	19.8701	19.3355
Calpain-2 catalytic subunit OS=Rattus norvegicus OX=10116 GN=Capn2 PE=1 SV=3	Capn2	Q07009	20.3846	20.5989	20.799	20.2533	24.1225	24.5388	24.8317	24.744
Calpastatin OS=Rattus norvegicus OX=10116 GN=Cast PE=1 SV=1	Cast	F1LPH1	15.8006	18.2527	14.7255	16.4174	21.7308	21.6485	21.6281	21.8904
Calponin (Fragment) OS=Rattus norvegicus OX=10116 GN=Cnn2 PE=1 SV=3	Cnn2	D3ZRX9	14.8734	15.7197	15.4072	NaN	21.4814	21.1043	21.1564	20.9675
Calponin-1 OS=Rattus norvegicus OX=10116 GN=Cnn1 PE=1 SV=1	Cnn1	Q08290	18.2752	17.7561	17.7443	16.1894	22.3297	21.4607	21.8512	21.6664
Calponin-3 OS=Rattus norvegicus OX=10116 GN=Cnn3 PE=1 SV=1	Cnn3	P37397	18.6581	18.9359	17.7672	17.1539	22.6011	22.4513	22.4082	22.2258
Calreticulin OS=Rattus norvegicus OX=10116 GN=Calr PE=1 SV=1	Calr	P18418	21.081	21.2392	20.7985	20.4118	23.3543	24.0917	23.5932	23.937
Calsequestrin OS=Rattus norvegicus OX=10116 GN=Casq2 PE=1 SV=2	Casq2	F1M944	20.3839	20.1107	20.7394	19.4907	23.3945	24.1898	23.3448	23.5185
Calsequestrin-1 OS=Rattus norvegicus OX=10116 GN=Casq1 PE=1 SV=2	Casq1	P19633	16.9045	17.1491	17.164	15.6729	17.6622	16.9865	17.2951	17.2206
Calumenin OS=Rattus norvegicus OX=10116 GN=Calu PE=1 SV=1	Calu	G3V6S3	18.8967	18.4049	18.8919	19.7538	21.9533	22.7665	21.834	22.1485
cAMP-dependent protein kinase catalytic subunit beta OS=Rattus norvegicus OX=10116 GN=Prkacb PE=1 SV=2	Prkacb	P68182	14.9018	15.8895	16.477	NaN	20.4752	20.5316	21.4452	20.8583
cAMP-dependent protein kinase inhibitor alpha OS=Rattus norvegicus OX=10116 GN=Pkia PE=1 SV=2	Pkia	P63249	NaN	NaN	NaN	NaN	NaN	NaN	NaN	NaN
cAMP-dependent protein kinase type I-alpha regulatory subunit OS=Rattus norvegicus OX=10116 GN=Prkar1a PE=1 SV=2	Prkar1a	P09456	19.1293	18.344	19.0406	18.8412	24.3774	23.773	24.0728	24.0342
cAMP-dependent protein kinase type II-alpha regulatory subunit OS=Rattus norvegicus OX=10116 GN=Prkar2a PE=1 SV=1	Prkar2a	A0A0G2K405	NaN	NaN	NaN	NaN	19.4635	19.756	19.0638	18.3706
cAMP-dependent protein kinase type II-beta regulatory subunit OS=Rattus norvegicus OX=10116 GN=Prkar2b PE=1 SV=3	Prkar2b	P12369	16.7157	16.4296	16.6226	14.2797	20.6708	20.3139	20.6322	20.5665
cAMP-specific 3',5'-cyclic phosphodiesterase 4B OS=Rattus norvegicus OX=10116 GN=Pde4b PE=1 SV=4	Pde4b	P14646	NaN	NaN	NaN	NaN	NaN	NaN	NaN	NaN
cAMP-specific 3',5'-cyclic phosphodiesterase 4D OS=Rattus norvegicus OX=10116 GN=Pde4d PE=1 SV=4	Pde4d	P14270	15.6698	16.2541	17.8445	18.7411	21.8521	21.0686	21.4988	21.4553
Canopy 2 homolog (Zebrafish) OS=Rattus norvegicus OX=10116 GN=Cnpy2 PE=1 SV=1	Cnpy2	A0JN30	NaN	NaN	NaN	NaN	NaN	18.9472	19.8696	NaN
Cap-binding complex-dependent translation initiation factor OS=Rattus norvegicus OX=10116 GN=Ctif PE=1 SV=1	Ctif	A0A0G2JZZ3	NaN	NaN	NaN	NaN	17.5616	16.7235	17.5547	NaN
Capping protein regulator and myosin 1 linker 1 OS=Rattus norvegicus OX=10116 GN=Carmil1 PE=1 SV=1	Carmil1	A0A0G2JXG7	NaN	NaN	NaN	NaN	18.0513	17.5538	18.3096	17.8963
Caprin-1 OS=Rattus norvegicus OX=10116 GN=Caprin1 PE=1 SV=1	Caprin1	A0A0G2K8H0	17.1917	18.1311	17.2035	16.3785	22.6005	23.2892	22.2454	22.3672
Carbamoyl-phosphate synthetase 2, aspartate transcarbamylase, and dihydroorotase OS=Rattus norvegicus OX=10116 GN=Cad PE=1 SV=2	Cad	D4A8A0	20.2177	19.1497	19.6849	20.0701	23.4847	24.5866	24.5102	24.2737
Carbonic anhydrase 1 OS=Rattus norvegicus OX=10116 GN=Ca1 PE=1 SV=1	Car1	B0BNN3	20.8011	20.8943	20.8589	20.0972	20.4153	20.0567	19.964	19.9044
Carbonic anhydrase 2 OS=Rattus norvegicus OX=10116 GN=Ca2 PE=1 SV=2	Car2	P27139	19.584	18.904	20.0679	19.862	14.476	18.1639	18.4545	18.5856
Carbonic anhydrase 3 OS=Rattus norvegicus OX=10116 GN=Ca3 PE=1 SV=3	Ca3	P14141	17.7175	19.9044	20.2726	19.7943	16.3734	17.0347	NaN	NaN
Carbonyl reductase [NADPH] 1-like OS=Rattus norvegicus OX=10116 GN=Cbr1 PE=1 SV=1	LOC100360601	A0A0G2JSV2	16.7901	NaN	16.0044	NaN	18.0409	19.2828	18.3766	17.0192
Carbonyl reductase [NADPH] 1-like OS=Rattus norvegicus OX=10116 GN=LOC102556347 PE=1 SV=1	LOC102556347	M0R3X6	17.0264	19.2273	18.0701	16.6706	24.0532	24.8699	24.8116	23.8379
Carboxypeptidase A4 OS=Rattus norvegicus OX=10116 GN=Cpa4 PE=4 SV=1	Cpa4	D3ZHS5	18.2953	17.6839	17.9621	18.4831	18.1514	17.8341	17.4819	18.0445
Carboxypeptidase B2 OS=Rattus norvegicus OX=10116 GN=Cpb2 PE=2 SV=1	Cpb2	Q9EQV9	21.1245	20.86	20.9118	20.6835	17.3485	16.8986	16.753	16.4136
Carboxypeptidase D OS=Rattus norvegicus OX=10116 GN=Cpd PE=1 SV=2	Cpd	F1LPC6	NaN	NaN	13.9261	NaN	19.0724	18.4776	18.0704	18.0014
Carboxypeptidase N catalytic chain OS=Rattus norvegicus OX=10116 GN=Cpn1 PE=2 SV=1	Cpn1	Q9EQV8	21.01	20.6167	20.5831	20.5723	19.2648	19.4716	19.0033	19.3271
Carboxypeptidase N subunit 2 OS=Rattus norvegicus OX=10116 GN=Cpn2 PE=1 SV=1	Cpn2	F1LQT4	20.4244	21.4835	20.6922	20.4938	15.473	16.2899	NaN	15.8778
Carboxypeptidase OS=Rattus norvegicus OX=10116 GN=Ctsa PE=1 SV=1	Ctsa	Q6AYS3	18.3556	18.8041	17.1701	17.241	15.2681	18.5084	16.8043	16.8741
Carboxypeptidase Q OS=Rattus norvegicus OX=10116 GN=Cpq PE=1 SV=1	Cpq	Q6IRK9	18.7598	16.5357	18.2371	18.0373	16.4682	15.1929	14.7837	NaN
Cardiac phospholamban OS=Rattus norvegicus OX=10116 GN=Pln PE=1 SV=1	Pln	P61016	NaN	14.9161	15.3155	13.5049	24.3755	25.0345	24.3146	24.3296
Cardiac troponin C OS=Rattus norvegicus OX=10116 GN=Tnnc1 PE=2 SV=1	Tnnc1	Q4PP99	NaN	13.7763	20.689	20.1039	24.4754	23.0678	23.3511	23.6727
CArG-binding factor A OS=Rattus norvegicus OX=10116 GN=Hnrnpab PE=1 SV=1	Hnrnpab	Q9QX80	14.0974	15.6513	15.8631	15.8962	21.489	21.581	21.1986	21.0464
Carnitine O-palmitoyltransferase 1, liver isoform OS=Rattus norvegicus OX=10116 GN=Cpt1a PE=1 SV=2	Cpt1a	P32198	21.2015	21.1508	20.2876	19.2782	20.1259	19.4575	20.1194	20.0607
Carnitine O-palmitoyltransferase 1, muscle isoform OS=Rattus norvegicus OX=10116 GN=Cpt1b PE=1 SV=1	Cpt1b	Q63704	NaN	16.4776	15.3263	15.964	20.9136	22.2118	20.8243	21.1475
Cartilage oligomeric matrix protein OS=Rattus norvegicus OX=10116 GN=Comp PE=1 SV=1	Comp	P35444	17.1863	16.8595	18.8384	18.1467	15.4241	15.8242	NaN	NaN
Casein kinase II subunit alpha OS=Rattus norvegicus OX=10116 GN=Csnk2a1 PE=1 SV=2	Csnk2a1	P19139	NaN	NaN	NaN	NaN	16.8968	16.8326	16.811	16.325
Casein kinase II subunit beta OS=Rattus norvegicus OX=10116 GN=Csnk2b PE=1 SV=1	Csnk2b	P67874	NaN	NaN	17.235	18.3194	18.1612	NaN	NaN	NaN
Cask-interacting protein 2 OS=Rattus norvegicus OX=10116 GN=Caskin2 PE=1 SV=1	Caskin2	D4A9T0	18.762	18.5179	17.7341	17.9103	19.2159	20.4738	19.8305	19.1603
Caspase 14 OS=Rattus norvegicus OX=10116 GN=Casp14 PE=3 SV=1	Casp14	D3ZZ65	17.3346	20.5518	17.5981	20.1773	13.8412	18.6673	18.6892	18.8182
Caspase-3 OS=Rattus norvegicus OX=10116 GN=Casp3 PE=2 SV=2	Casp3	P55213	15.3854	NaN	15.4146	15.0961	18.4369	18.1042	19.1681	19.1589
Castration induced prostatic apoptosis-related protein 1 OS=Rattus norvegicus OX=10116 GN=Parm1 PE=1 SV=3	Parm1	F1LQ50	NaN	NaN	14.8244	NaN	18.3477	18.4125	18.3037	18.3519
Catalase OS=Rattus norvegicus OX=10116 GN=Cat PE=1 SV=3	Cat	P04762	19.8895	21.0883	19.7902	19.1338	22.9565	23.6162	22.9557	22.8551
Catechol O-methyltransferase OS=Rattus norvegicus OX=10116 GN=Comt PE=1 SV=2	Comt	P22734	15.4262	NaN	NaN	15.9083	19.0025	19.002	18.5678	18.7579
Catechol-O-methyltransferase domain containing 1 (Predicted), isoform CRA_a OS=Rattus norvegicus OX=10116 GN=Comtd1 PE=1 SV=1	Comtd1	D3ZM21	16.1584	NaN	NaN	15.5305	16.8802	18.0309	16.2058	17.467
Catenin (Cadherin associated protein), alpha 1 OS=Rattus norvegicus OX=10116 GN=Ctnna1 PE=1 SV=1	Ctnna1	Q5U302	18.5368	19.1999	17.567	18.2597	23.4045	23.148	23.017	23.047
Catenin (Cadherin associated protein), beta 1, isoform CRA_a OS=Rattus norvegicus OX=10116 GN=Ctnnb1 PE=1 SV=1	Ctnnb1	A0A0G2JT93	17.3216	16.3951	18.0526	17.3938	21.2125	20.6684	20.7514	20.6743
Catenin (Cadherin associated protein), delta 1 (Predicted), isoform CRA_a OS=Rattus norvegicus OX=10116 GN=Ctnnd1 PE=1 SV=1	Ctnnd1	D3ZZZ9	NaN	16.0678	NaN	16.0492	21.1628	21.1373	20.4415	20.6967
Cathelicidin antimicrobial peptide OS=Rattus norvegicus OX=10116 GN=Camp PE=1 SV=1	Camp	G3V8S9	22.0981	22.053	21.9724	22.6558	17.1282	16.0361	16.2135	NaN
Cathepsin B OS=Rattus norvegicus OX=10116 GN=Ctsb PE=1 SV=1	Ctsb	Q6IN22	19.1468	18.2996	19.3715	18.9039	18.5963	17.9358	17.117	18.5229
Cathepsin D OS=Rattus norvegicus OX=10116 GN=Ctsd PE=1 SV=1	Ctsd	P24268	19.5964	21.0721	19.92	19.8717	19.2751	20.8019	20.0974	19.499
Cathepsin S OS=Rattus norvegicus OX=10116 GN=Ctss PE=2 SV=1	Ctss	Q02765	NaN	NaN	15.8208	16.5878	NaN	NaN	NaN	NaN
Cation-dependent mannose-6-phosphate receptor OS=Rattus norvegicus OX=10116 GN=M6pr PE=1 SV=1	M6pr	Q6AY20	19.0089	19.608	19.1195	17.5357	22.3758	22.5954	22.0773	22.1473
Caveolae-associated protein 1 OS=Rattus norvegicus OX=10116 GN=Cavin1 PE=1 SV=1	Cavin1	G3V8L9	19.4373	19.5119	19.9675	19.5558	23.8314	23.9576	24.2335	24.2025
Caveolae-associated protein 2 OS=Rattus norvegicus OX=10116 GN=Cavin2 PE=1 SV=3	Cavin2	Q66H98	18.756	17.6796	18.3113	17.8964	22.6546	22.1694	22.5721	22.4495
Caveolae-associated protein 3 OS=Rattus norvegicus OX=10116 GN=Cavin3 PE=1 SV=1	Cavin3	Q9Z1H9	NaN	NaN	NaN	NaN	15.8785	16.4489	15.8138	16.1904
Caveolae-associated protein 4 OS=Rattus norvegicus OX=10116 GN=Cavin4 PE=1 SV=1	Cavin4	B1PRL5	16.0511	15.2444	15.9813	15.9942	19.982	20.4062	20.1915	20.2083
Caveolin-1 OS=Rattus norvegicus OX=10116 GN=Cav1 PE=1 SV=3	Cav1	P41350	18.0002	15.8413	16.9226	16.1336	21.1618	21.4371	21.0088	21.18
Caveolin-3 OS=Rattus norvegicus OX=10116 GN=Cav3 PE=1 SV=1	Cav3	P51638	NaN	NaN	NaN	NaN	19.3381	18.9452	17.6572	18.7714
Cbp/p300-interacting transactivator with Glu/Asp-rich carboxy-terminal domain 1 OS=Rattus norvegicus OX=10116 GN=Cited1 PE=2 SV=1	Cited1	Q4V8P1	NaN	NaN	NaN	NaN	17.4336	NaN	NaN	17.0189
CCN family member 3 OS=Rattus norvegicus OX=10116 GN=Ccn3 PE=1 SV=1	Ccn3	Q9QZQ5	NaN	NaN	NaN	NaN	NaN	NaN	NaN	NaN
CCR4-NOT transcription complex subunit 10 OS=Rattus norvegicus OX=10116 GN=Cnot10 PE=2 SV=1	Cnot10	Q5XIA4	NaN	NaN	NaN	NaN	NaN	NaN	NaN	NaN
CCR4-NOT transcription complex subunit 9 OS=Rattus norvegicus OX=10116 GN=Cnot9 PE=1 SV=1	Cnot9	Q5PQL2	NaN	17.9601	NaN	18.6799	20.2413	19.9648	18.9365	17.6776
CCR4-NOT transcription complex, subunit 1 OS=Rattus norvegicus OX=10116 GN=Cnot1 PE=1 SV=1	Cnot1	G3V7M0	NaN	NaN	15.718	17.5226	20.591	20.5467	20.2407	19.989
CCR4-NOT transcription complex, subunit 2 OS=Rattus norvegicus OX=10116 GN=Cnot2 PE=1 SV=1	Cnot2	A0A0G2K717	NaN	NaN	NaN	NaN	17.0764	17.6809	17.1417	16.718
CCR4-NOT transcription complex, subunit 3 OS=Rattus norvegicus OX=10116 GN=Cnot3 PE=1 SV=2	Cnot3	D3ZUV9	19.8983	19.6274	19.6758	18.2742	19.9756	19.0699	19.0678	19.557
CD163 antigen (Predicted) OS=Rattus norvegicus OX=10116 GN=Cd163 PE=1 SV=1	Cd163	D3Z9U2	19.5809	19.7898	19.0741	18.9411	18.5696	18.8988	18.1479	18.9822
CD248 antigen, endosialin (Predicted) OS=Rattus norvegicus OX=10116 GN=Cd248 PE=4 SV=1	Cd248	D3ZN06	16.8611	17.271	16.7164	15.7799	16.7164	NaN	17.0959	16.8815
CD2-associated protein OS=Rattus norvegicus OX=10116 GN=Cd2ap PE=1 SV=2	Cd2ap	F1LRS8	NaN	NaN	NaN	NaN	NaN	NaN	NaN	NaN
CD34 antigen (Predicted) OS=Rattus norvegicus OX=10116 GN=Cd34 PE=1 SV=1	Cd34	B1PLB1	18.1254	17.646	17.2298	15.0643	20.4808	20.4008	20.1444	20.2082
CD44 antigen OS=Rattus norvegicus OX=10116 GN=Cd44 PE=1 SV=3	Cd44	D3ZGF1	NaN	NaN	NaN	NaN	NaN	NaN	NaN	NaN
CD48 antigen OS=Rattus norvegicus OX=10116 GN=Cd48 PE=1 SV=1	Cd48	P10252	17.4776	17.2664	17.4068	16.9539	18.4524	20.0918	19.7724	19.3871
CD55 molecule OS=Rattus norvegicus OX=10116 GN=Cd55 PE=1 SV=1	Cd55	A0A0G2QC50	15.2198	15.771	17.0279	17.5286	NaN	15.4832	NaN	NaN
CD59 glycoprotein OS=Rattus norvegicus OX=10116 GN=Cd59 PE=1 SV=2	Cd59	P27274	20.4379	20.6672	21.226	19.7472	20.775	20.4699	20.0124	20.1635
CD9 antigen OS=Rattus norvegicus OX=10116 GN=Cd9 PE=1 SV=2	Cd9	P40241	20.1848	19.8484	19.762	19.0788	20.1327	20.1733	19.7294	20.1427
CD99 molecule (Xg blood group) OS=Rattus norvegicus OX=10116 GN=Cd99 PE=1 SV=1	Cd99	B4F7A5	NaN	NaN	NaN	NaN	20.495	20.3868	20.3251	20.6656
CDC42 effector protein (Rho GTPase binding) 3 (Predicted), isoform CRA_a OS=Rattus norvegicus OX=10116 GN=Cdc42ep3 PE=1 SV=1	Cdc42ep3	Q0VGK8	NaN	NaN	NaN	NaN	17.5565	17.462	17.0629	17.5351
CDC42 effector protein (Rho GTPase binding) 4 (Predicted), isoform CRA_a OS=Rattus norvegicus OX=10116 GN=Cdc42ep4 PE=1 SV=1	Cdc42ep4	B1WC33	NaN	NaN	NaN	NaN	21.37	20.1982	20.2054	19.8759
Cdc42 effector protein 1 OS=Rattus norvegicus OX=10116 GN=Cdc42ep1 PE=1 SV=1	Cdc42ep1	A1A5P0	NaN	15.6604	15.4106	NaN	18.1069	17.9194	17.3759	17.3643
Cdc42 effector protein 2 OS=Rattus norvegicus OX=10116 GN=Cdc42ep2 PE=1 SV=1	Cdc42ep2	Q5PQP4	16.5451	NaN	16.94	17.3768	17.3197	16.8668	16.4681	16.4685
CDGSH iron sulfur domain 2 OS=Rattus norvegicus OX=10116 GN=Cisd2 PE=1 SV=1	Cisd2	D4AAE9	19.5097	19.5379	20.0827	19.6943	18.2352	19.2612	18.0481	18.2055
CDGSH iron-sulfur domain-containing protein 1 OS=Rattus norvegicus OX=10116 GN=Cisd1 PE=3 SV=1	Cisd1	B0K020	16.814	15.8441	15.7965	14.345	20.4228	21.3904	20.984	20.8633
CDP-diacylglycerol--inositol 3-phosphatidyltransferase OS=Rattus norvegicus OX=10116 GN=Cdipt PE=1 SV=1	Cdipt	P70500	NaN	NaN	NaN	NaN	NaN	NaN	NaN	NaN
CDW92 antigen, isoform CRA_b OS=Rattus norvegicus OX=10116 GN=Slc44a1 PE=1 SV=1	Slc44a1	A0A0G2K0P8	19.1665	19.1343	18.6802	18.1146	19.4267	19.1505	18.7033	18.8005
Cell cycle and apoptosis regulator 2 OS=Rattus norvegicus OX=10116 GN=Ccar2 PE=1 SV=1	Ccar2	F1LM55	18.3349	17.1539	18.7622	NaN	18.7151	19.0609	19.2511	18.7201
Cell cycle control protein OS=Rattus norvegicus OX=10116 GN=Tmem30a PE=1 SV=1	Tmem30a	A0A0G2JXG3	NaN	NaN	NaN	16.1269	17.4136	17.2878	17.1739	16.8307
Cell division control protein 42 homolog OS=Rattus norvegicus OX=10116 GN=Cdc42 PE=1 SV=1	Cdc42	A0A0G2JSM8	NaN	NaN	19.7996	NaN	19.144	18.8016	18.8093	19.0254
Cell division control protein 42 homolog OS=Rattus norvegicus OX=10116 GN=Cdc42 PE=1 SV=2	Cdc42	Q8CFN2	20.184	20.5082	20.6461	19.4683	22.7722	22.1129	22.2101	22.6812
Cell growth regulator with EF hand domain 1, isoform CRA_b OS=Rattus norvegicus OX=10116 GN=Cgref1 PE=1 SV=1	Cgref1	A0A0A0MXV3	18.5317	18.8213	18.8754	19.0665	16.1523	17.1389	17.5251	17.3198
Cell surface glycoprotein MUC18 OS=Rattus norvegicus OX=10116 GN=Mcam PE=1 SV=2	Mcam	Q9EPF2	13.9534	14.6399	15.8045	17.0854	21.0935	20.7188	20.6657	20.4868
Cellular nucleic acid-binding protein OS=Rattus norvegicus OX=10116 GN=Cnbp PE=2 SV=1	Cnbp	P62634	NaN	16.2581	NaN	15.5746	22.0077	20.9794	20.6063	21.0281
Centromere/kinetochore protein zw10 homolog OS=Rattus norvegicus OX=10116 GN=Zw10 PE=2 SV=3	Zw10	Q4V8C2	17.247	16.769	17.502	16.8777	18.8629	19.6414	18.8798	19.4208
Centrosomal protein 170B OS=Rattus norvegicus OX=10116 GN=Cep170b PE=1 SV=1	Cep170b	D4A1G8	NaN	NaN	15.8862	NaN	NaN	15.6276	NaN	NaN
Centrosomal protein 350 OS=Rattus norvegicus OX=10116 GN=Cep350 PE=1 SV=3	Cep350	F1LPD3	19.0111	18.7235	19.4701	18.8291	17.8467	NaN	17.0539	18.194
Centrosomal protein 97 OS=Rattus norvegicus OX=10116 GN=Cep97 PE=1 SV=1	Cep97	D4AC95	NaN	NaN	NaN	NaN	NaN	16.4532	NaN	NaN
Cerebellar degeneration-related protein 2-like OS=Rattus norvegicus OX=10116 GN=Cdr2l PE=4 SV=2	Cdr2l	D4ABP3	NaN	NaN	NaN	NaN	15.5487	16.2429	15.946	15.6608
Ceruloplasmin OS=Rattus norvegicus OX=10116 GN=Cp PE=1 SV=1	Cp	A0A0G2K9I6	25.1179	25.5833	25.6644	25.1247	21.6507	21.4949	21.1672	21.1816
cGMP-inhibited 3',5'-cyclic phosphodiesterase A OS=Rattus norvegicus OX=10116 GN=Pde3a PE=1 SV=1	Pde3a	Q62865	22.176	21.5414	21.8174	22.2248	21.8452	21.2624	21.6302	21.7681
Chaperonin containing Tcp1, subunit 6A (Zeta 1) OS=Rattus norvegicus OX=10116 GN=Cct6a PE=1 SV=1	Cct6a	Q3MHS9	20.4235	21.1793	20.0189	20.5602	23.8821	23.4814	24.7451	25.2927
Chaperonin subunit 8 (Theta) (Predicted), isoform CRA_a OS=Rattus norvegicus OX=10116 GN=Cct8 PE=1 SV=1	Cct8	D4ACB8	20.5826	19.9447	20.3595	21.0546	24.6812	24.4709	25.2907	25.653
Charged multivesicular body protein 2A OS=Rattus norvegicus OX=10116 GN=Chmp2a PE=1 SV=1	Chmp2a	B2RZB5	16.4817	18.76	17.5315	16.457	20.9279	20.4734	20.5088	20.5058
Charged multivesicular body protein 2B OS=Rattus norvegicus OX=10116 GN=Chmp2b PE=1 SV=2	Chmp2b	F1M8B7	NaN	NaN	NaN	NaN	NaN	NaN	18.1734	NaN
Charged multivesicular body protein 3 OS=Rattus norvegicus OX=10116 GN=Chmp3 PE=1 SV=3	Chmp3	Q8CGS4	NaN	14.6458	NaN	NaN	18.5346	17.3556	17.7286	18.0511
Charged multivesicular body protein 6 OS=Rattus norvegicus OX=10116 GN=Chmp6 PE=1 SV=1	Chmp6	D3ZDR2	18.8762	18.6075	18.6753	18.7302	19.5903	19.0564	18.559	19.0154
Chloride intracellular channel protein 1 OS=Rattus norvegicus OX=10116 GN=Clic1 PE=1 SV=1	Clic1	Q6MG61	21.1434	21.473	21.5706	21.352	21.4702	23.7654	24.5065	23.2595
Chloride intracellular channel protein OS=Rattus norvegicus OX=10116 GN=Clic3 PE=3 SV=1	Clic3	D3ZY91	NaN	NaN	NaN	NaN	NaN	NaN	NaN	NaN
Chloride intracellular channel protein OS=Rattus norvegicus OX=10116 GN=Clic4 PE=1 SV=1	Clic4	G3V8C4	19.0355	19.4335	19.7769	19.9968	22.6833	23.1912	23.9106	22.8935
CHMP family, member 7 (Predicted), isoform CRA_a OS=Rattus norvegicus OX=10116 GN=Chmp7 PE=1 SV=1	Chmp7	D4A7H9	20.2102	19.2491	19.5209	19.3177	21.4528	20.9262	21.0859	21.1056
Choline/ethanolamine kinase OS=Rattus norvegicus OX=10116 GN=Chkb PE=1 SV=3	Chkb	O54783	NaN	NaN	NaN	NaN	NaN	17.3112	17.0456	16.8914
Choline-phosphate cytidylyltransferase A OS=Rattus norvegicus OX=10116 GN=Pcyt1a PE=1 SV=2	Pcyt1a	P19836	17.5054	18.7389	16.753	18.9253	22.4992	21.9067	22.5818	22.4042
Chondroitin sulfate proteoglycan 4 OS=Rattus norvegicus OX=10116 GN=Cspg4 PE=1 SV=2	Cspg4	Q00657	NaN	NaN	15.0234	NaN	17.2568	17.6518	17.0646	17.3699
Chromatin-modifying protein 4B-like 1 OS=Rattus norvegicus OX=10116 GN=Chmp4bl1 PE=1 SV=1	Chmp4bl1	D4A9Z8	NaN	NaN	NaN	NaN	16.9972	16.9431	16.6624	16.9788
Chromobox 3 OS=Rattus norvegicus OX=10116 GN=Cbx3 PE=1 SV=1	Cbx3	Q5RJK5	15.688	NaN	NaN	NaN	18.7451	19.1917	19.0738	19.4193
Chromodomain helicase DNA-binding protein 4 OS=Rattus norvegicus OX=10116 GN=Chd4 PE=1 SV=3	Chd4	E9PU01	15.5911	NaN	13.5439	10.7351	NaN	NaN	10.0294	9.58723
Chromosome segregation 1-like OS=Rattus norvegicus OX=10116 GN=Cse1l PE=1 SV=1	Cse1l	D3ZPR0	17.961	17.8657	18.6203	17.9181	22.5265	22.7444	23.2473	23.0967
Chymotrypsinogen B OS=Rattus norvegicus OX=10116 GN=Ctrb1 PE=1 SV=1	Ctrb1	F1MA56	NaN	NaN	NaN	NaN	NaN	NaN	NaN	NaN
Cilia- and flagella-associated protein 20 OS=Rattus norvegicus OX=10116 GN=Cfap20 PE=4 SV=1	Cfap20	A0A0H2UI05	NaN	NaN	NaN	NaN	NaN	NaN	NaN	NaN
Ciliary rootlet coiled-coil, rootletin OS=Rattus norvegicus OX=10116 GN=Crocc PE=1 SV=2	Crocc	F1M6Q2	19.9379	21.191	19.4493	21.2429	18.8462	20.2743	18.6166	18.5995
Citrate synthase OS=Rattus norvegicus OX=10116 GN=Cs PE=1 SV=1	Cs	G3V936	17.0167	18.2757	16.2923	21.7722	18.453	21.7195	20.5965	20.676
C-Jun-amino-terminal kinase-interacting protein 3 OS=Rattus norvegicus OX=10116 GN=Mapk8ip3 PE=1 SV=2	Mapk8ip3	E9PSK7	NaN	NaN	NaN	NaN	NaN	16.7079	16.6758	NaN
Clathrin coat assembly protein AP180 OS=Rattus norvegicus OX=10116 GN=Snap91 PE=1 SV=3	Snap91	F1LRK0	17.4956	17.9827	17.5501	15.9355	21.2098	19.7314	19.9295	20.0818
Clathrin heavy chain OS=Rattus norvegicus OX=10116 GN=Cltc PE=1 SV=1	Cltc	F1M779	22.7374	22.9049	22.4376	22.5055	25.8925	24.9136	24.598	24.6427
Clathrin interactor 1 OS=Rattus norvegicus OX=10116 GN=Clint1 PE=1 SV=1	Clint1	A0A0G2JW94	17.0254	NaN	17.6763	NaN	18.4309	16.8195	17.4391	16.9709
Clathrin interactor 1 OS=Rattus norvegicus OX=10116 GN=Clint1 PE=1 SV=1	Clint1	Q6DGF2	19.1012	18.5373	19.0229	18.9419	22.896	22.0429	21.9889	22.0772
Clathrin light chain A OS=Rattus norvegicus OX=10116 GN=Clta PE=1 SV=1	Clta	P08081	19.9563	19.6474	18.7089	18.48	22.1645	20.5052	20.7024	20.4313
Clathrin light chain B OS=Rattus norvegicus OX=10116 GN=Cltb PE=1 SV=1	Cltb	P08082	19.5075	15.9275	16.12	17.6293	22.9358	21.7108	20.8079	20.6178
Cleavage and polyadenylation specific factor 6, 68kDa (Predicted), isoform CRA_b OS=Rattus norvegicus OX=10116 GN=Cpsf6 PE=1 SV=2	Cpsf6	D3ZPL1	20.1733	20.0233	19.8869	20.0719	20.4296	19.4479	18.8954	17.7063
Cleavage and polyadenylation-specific factor 1 OS=Rattus norvegicus OX=10116 GN=Cpsf1 PE=1 SV=1	Cpsf1	B5DEL2	20.5146	19.8504	20.1891	18.9052	20.5413	19.3793	20.229	18.7972
Cleavage stimulation factor subunit 2, tau variant OS=Rattus norvegicus OX=10116 GN=Cstf2t PE=1 SV=1	Cstf2t	M0R6B9	NaN	NaN	NaN	NaN	17.4985	16.9163	16.8951	16.658
CLIP-associating protein 2 OS=Rattus norvegicus OX=10116 GN=Clasp2 PE=1 SV=1	Clasp2	A0A0G2JZM8	NaN	16.4982	17.0227	17.4422	18.6822	19.6419	19.4478	18.3018
CLPTM1, transmembrane protein OS=Rattus norvegicus OX=10116 GN=Clptm1 PE=1 SV=1	Clptm1	B2RYF6	NaN	NaN	NaN	NaN	NaN	NaN	NaN	NaN
Clustered mitochondria protein homolog OS=Rattus norvegicus OX=10116 GN=Cluh PE=1 SV=1	Cluh	A0A0U1RRV5	20.7447	20.1949	19.9616	20.6831	22.5939	23.0376	22.9257	22.7161
Clusterin OS=Rattus norvegicus OX=10116 GN=Clu PE=1 SV=1	Clu	G3V836	25.529	25.335	25.1048	25.2868	22.5161	22.1476	21.2456	21.8512
Coactosin-like protein OS=Rattus norvegicus OX=10116 GN=Cotl1 PE=1 SV=1	Cotl1	B0BNA5	16.4216	17.543	18.3085	15.1843	18.686	18.236	18.3954	19.304
Coagulation factor IX OS=Rattus norvegicus OX=10116 GN=F9 PE=2 SV=2	F9	P16296	18.8907	18.1678	18.2566	17.4809	18.2337	NaN	16.4475	17.9546
Coagulation factor V OS=Rattus norvegicus OX=10116 GN=F5 PE=1 SV=1	F5	A0A0G2JXI1	NaN	NaN	NaN	NaN	NaN	NaN	NaN	NaN
Coagulation factor V OS=Rattus norvegicus OX=10116 GN=F5 PE=1 SV=1	F5	A0A0G2K3W2	24.3581	24.3469	24.6565	24.2178	21.5805	21.3954	21.2499	21.6042
Coagulation factor X OS=Rattus norvegicus OX=10116 GN=F10 PE=1 SV=1	F10	A0A0H2UHR6	21.3197	21.3511	21.4079	20.4972	17.6374	18.1618	18.3401	17.075
Coagulation factor XI OS=Rattus norvegicus OX=10116 GN=F11 PE=1 SV=1	F11	A0A0G2K4I9	19.3227	18.9142	19.6949	18.5924	15.7706	NaN	16.2632	16.371
Coagulation factor XII OS=Rattus norvegicus OX=10116 GN=F12 PE=1 SV=1	F12	A0A0H2UI19	21.069	21.4402	21.9952	21.0627	18.9066	17.3444	17.803	18.3526
Coagulation factor XIII A chain OS=Rattus norvegicus OX=10116 GN=F13a1 PE=1 SV=1	F13a1	G3V811	19.7308	19.6809	19.8654	19.081	19.1892	16.7831	18.3793	18.1663
Coagulation factor XIII B chain OS=Rattus norvegicus OX=10116 GN=F13b PE=1 SV=1	F13b	B1H260	20.3296	19.6861	20.1485	19.5299	17.8438	19.4843	18.5977	18.7989
Coatomer protein complex, subunit zeta 1 OS=Rattus norvegicus OX=10116 GN=Copz1 PE=1 SV=1	Copz1	D4A8T3	16.8611	17.6201	15.6458	15.7804	20.4391	19.4569	19.8433	19.7043
Coatomer protein complex, subunit zeta 2 OS=Rattus norvegicus OX=10116 GN=Copz2 PE=1 SV=2	Copz2	D4ADP9	NaN	14.0705	14.6024	19.6417	19.1417	18.661	18.741	19.1783
Coatomer subunit alpha OS=Rattus norvegicus OX=10116 GN=Copa PE=1 SV=1	Copa	G3V6T1	19.3312	18.4851	18.5891	19.7103	23.3728	23.7694	23.5852	24.0833
Coatomer subunit beta OS=Rattus norvegicus OX=10116 GN=Copb1 PE=1 SV=1	Copb1	P23514	17.7188	17.2381	17.4791	15.9051	22.1783	22.8414	22.5168	22.9776
Coatomer subunit beta' OS=Rattus norvegicus OX=10116 GN=Copb2 PE=1 SV=3	Copb2	O35142	26.6522	26.6973	26.5352	26.6736	24.3303	24.025	23.8147	24.043
Coatomer subunit delta OS=Rattus norvegicus OX=10116 GN=Arcn1 PE=2 SV=1	Arcn1	Q66H80	18.8845	20.3829	19.4048	19.1416	21.5502	21.9278	21.6772	22.1429
Coatomer subunit epsilon OS=Rattus norvegicus OX=10116 GN=Cope PE=1 SV=3	Cope	G3V8Q1	15.9051	15.6292	17.1111	16.8071	21.3899	21.8079	21.3778	22.0589
Coatomer subunit gamma OS=Rattus norvegicus OX=10116 GN=Copg1 PE=1 SV=1	Hmces	A0A0G2K1F3	18.9944	17.9099	17.8917	18.8732	21.9844	21.7653	21.9193	22.4426
Coatomer subunit gamma OS=Rattus norvegicus OX=10116 GN=Copg2 PE=1 SV=1	Copg2	A0A0H2UHV9	15.7593	12.9841	15.6857	NaN	19.4658	19.5216	19.2876	19.5745
COBW domain-containing protein 1 OS=Rattus norvegicus OX=10116 GN=Cbwd1 PE=2 SV=2	Cbwd1	Q99MB4	NaN	15.7662	NaN	18.9155	19.299	19.184	18.4477	18.1342
Codanin 1 OS=Rattus norvegicus OX=10116 GN=Cdan1 PE=4 SV=2	Cdan1	D4A1U4	NaN	NaN	NaN	NaN	NaN	NaN	NaN	NaN
Coenzyme A synthase OS=Rattus norvegicus OX=10116 GN=Coasy PE=1 SV=1	Coasy	Q5XIA5	NaN	NaN	NaN	14.6792	17.5277	16.5062	17.2609	17.2964
Cofilin 2 OS=Rattus norvegicus OX=10116 GN=Cfl2 PE=1 SV=1	Cfl2	M0RC65	17.4597	17.7017	18.0975	17.722	22.6144	21.5905	22.0915	22.5153
Cofilin-1 OS=Rattus norvegicus OX=10116 GN=Cfl1 PE=1 SV=3	Cfl1	P45592	21.796	21.9526	22.2761	21.8381	24.8584	24.1431	24.7969	25.5915
Coiled coil domain-containing 88A OS=Rattus norvegicus OX=10116 GN=Ccdc88a PE=1 SV=3	Ccdc88a	D3ZYD7	18.937	19.1572	18.9761	17.5897	17.6459	17.8155	18.2938	17.9256
Coiled-coil domain-containing 141 OS=Rattus norvegicus OX=10116 GN=Ccdc141 PE=1 SV=2	Ccdc141	D3ZEY0	19.9005	19.7096	19.7759	19.5519	20.9124	22.3069	21.674	21.4002
Coiled-coil domain-containing 6 OS=Rattus norvegicus OX=10116 GN=Ccdc6 PE=1 SV=3	Ccdc6	D4AEK9	16.1286	15.974	13.5274	15.2333	19.4778	19.323	18.5727	19.4113
Coiled-coil domain-containing protein 43 OS=Rattus norvegicus OX=10116 GN=Ccdc43 PE=1 SV=2	Ccdc43	Q5BK07	NaN	NaN	NaN	16.1112	17.9452	19.0182	18.2224	18.3482
Coiled-coil domain-containing protein 47 OS=Rattus norvegicus OX=10116 GN=Ccdc47 PE=2 SV=1	Ccdc47	Q5U2X6	NaN	NaN	13.7748	14.7087	17.5095	18.2977	15.8529	17.1685
Coiled-coil domain-containing protein 8 OS=Rattus norvegicus OX=10116 GN=Ccdc8 PE=1 SV=1	Ccdc8	P62521	NaN	NaN	NaN	NaN	20.1307	21.4754	20.8568	20.6457
Coiled-coil domain-containing protein 91 OS=Rattus norvegicus OX=10116 GN=Ccdc91 PE=1 SV=1	Ccdc91	Q6AY97	14.7179	NaN	16.3045	15.8984	18.2984	17.5855	18.0781	18.3185
Coiled-coil domain-containing protein 93 OS=Rattus norvegicus OX=10116 GN=Ccdc93 PE=1 SV=1	Ccdc93	Q5BJT7	NaN	NaN	NaN	NaN	NaN	NaN	NaN	NaN
Coiled-coil glutamate-rich protein 2 OS=Rattus norvegicus OX=10116 GN=Ccer2 PE=4 SV=1	Ccer2	M0R3Q4	NaN	NaN	NaN	NaN	NaN	NaN	NaN	NaN
Cold shock domain-containing protein E1 OS=Rattus norvegicus OX=10116 GN=Csde1 PE=2 SV=1	Csde1	P18395	18.1019	17.1258	15.3265	18.4895	21.2459	21.4245	21.9136	21.5135
Cold-inducible RNA-binding protein OS=Rattus norvegicus OX=10116 GN=Cirbp PE=2 SV=1	Cirbp	P60825	NaN	NaN	NaN	NaN	NaN	NaN	NaN	NaN
Colipase OS=Rattus norvegicus OX=10116 GN=Clps PE=4 SV=1	Clps	F1LNA9	20.1834	18.2215	21.0439	21.2353	NaN	15.2144	NaN	15.964
Collagen alpha-1(I) chain OS=Rattus norvegicus OX=10116 GN=Col1a1 PE=1 SV=5	Col1a1	P02454	21.403	21.662	22.0259	21.2534	18.3699	19.5977	18.8542	19.4103
Collagen alpha-1(III) chain OS=Rattus norvegicus OX=10116 GN=Col3a1 PE=2 SV=3	Col3a1	P13941	16.9237	16.9025	17.2788	16.7997	18.2696	NaN	NaN	18.0928
Collagen alpha-1(XI) chain OS=Rattus norvegicus OX=10116 GN=Col11a1 PE=1 SV=2	Col11a1	P20909	19.172	18.5301	18.9003	18.81	20.4227	20.08	20.2339	20.2957
Collagen alpha-1(XII) chain OS=Rattus norvegicus OX=10116 GN=Col12a1 PE=1 SV=1	Col12a1	A0A0G2KAJ7	19.086	19.6876	19.8542	19.0448	19.7089	20.2846	19.6111	19.6544
Collagen alpha-2(I) chain OS=Rattus norvegicus OX=10116 GN=Col1a2 PE=1 SV=3	Col1a2	P02466	17.2038	17.5479	17.8875	16.8484	NaN	18.9635	18.9005	18.0256
Collagen beta(1-O)galactosyltransferase 1 OS=Rattus norvegicus OX=10116 GN=Colgalt1 PE=1 SV=1	Colgalt1	B1H282	NaN	NaN	NaN	NaN	16.1697	16.2756	16.2473	16.1454
Collagen type IV alpha 1 chain OS=Rattus norvegicus OX=10116 GN=Col4a1 PE=1 SV=1	Col4a1	F1MA59	16.0207	16.0836	15.9231	NaN	NaN	NaN	NaN	NaN
Collagen type IV alpha 2 chain OS=Rattus norvegicus OX=10116 GN=Col4a2 PE=1 SV=3	Col4a2	F1M6Q3	16.4841	16.0825	16.6706	15.9335	18.6401	17.3987	16.9131	17.7141
Collagen type IV alpha 3-binding protein OS=Rattus norvegicus OX=10116 GN=Col4a3bp PE=1 SV=2	Cert1	D4ACN6	NaN	NaN	NaN	NaN	NaN	16.4334	NaN	NaN
Collagen type VI alpha 1 chain OS=Rattus norvegicus OX=10116 GN=Col6a1 PE=1 SV=1	Col6a1	D3ZUL3	19.2094	18.7362	19.444	19.6138	19.0425	18.56	18.7192	19.2104
Collagen type X alpha 1 chain OS=Rattus norvegicus OX=10116 GN=Col10a1 PE=4 SV=1	Col10a1	A0A0G2K7A5	15.7154	15.2107	15.9015	16.3815	NaN	NaN	NaN	NaN
Collagen type XIV alpha 1 chain OS=Rattus norvegicus OX=10116 GN=Col14a1 PE=1 SV=3	Col14a1	D3ZZT9	NaN	NaN	16.6159	NaN	18.9822	19.4508	19.3306	18.4077
Collagen type XV alpha 1 chain OS=Rattus norvegicus OX=10116 GN=Col15a1 PE=1 SV=1	Col15a1	A0A0G2JV12	17.058	14.8687	16.7472	NaN	NaN	17.6871	16.5186	NaN
Collagen type XVIII alpha 1 chain OS=Rattus norvegicus OX=10116 GN=Col18a1 PE=1 SV=2	Col18a1	F1LR02	NaN	NaN	NaN	NaN	NaN	NaN	NaN	NaN
Collectin sub-family member 10 (C-type lectin) (Predicted) OS=Rattus norvegicus OX=10116 GN=Colec10 PE=1 SV=1	Colec10	D4A7F6	20.1723	19.1244	18.9798	19.8345	14.9174	NaN	15.3527	NaN
Collectin sub-family member 11 OS=Rattus norvegicus OX=10116 GN=Colec11 PE=1 SV=2	Colec11	F1LSS7	20.9283	19.9491	20.3046	19.1073	16.3428	17.0237	16.0694	16.2975
Collectin-12 OS=Rattus norvegicus OX=10116 GN=Colec12 PE=2 SV=1	Colec12	Q4V885	17.2215	NaN	17.4205	NaN	NaN	17.3984	16.8267	17.1285
COMM domain containing 10, isoform CRA_a OS=Rattus norvegicus OX=10116 GN=Commd10 PE=1 SV=1	Commd10	Q68FS9	NaN	NaN	NaN	NaN	18.9559	19.0725	18.7873	18.8471
COMM domain containing 7, isoform CRA_d OS=Rattus norvegicus OX=10116 GN=Commd7 PE=1 SV=1	Commd7	Q499V0	NaN	NaN	NaN	NaN	NaN	NaN	NaN	NaN
COMM domain containing 9, isoform CRA_a OS=Rattus norvegicus OX=10116 GN=Commd9 PE=1 SV=1	Commd9	Q3MIE7	NaN	NaN	NaN	NaN	19.0685	17.7693	18.3666	17.4991
COMM domain-containing 6 OS=Rattus norvegicus OX=10116 GN=Commd6 PE=1 SV=1	Commd6	D4A8E7	NaN	NaN	NaN	NaN	17.3223	17.4498	17.7182	17.4426
COMM domain-containing protein 3 OS=Rattus norvegicus OX=10116 GN=Commd3 PE=1 SV=1	Commd3	Q6P9U3	16.5184	15.3562	15.9962	16.7495	16.4798	17.8341	17.2044	18.0621
Common salivary protein 1 OS=Rattus norvegicus OX=10116 GN=Csap1 PE=4 SV=1	Csap1	M0R7K9	NaN	16.6483	16.8593	18.6699	NaN	19.1612	19.4367	19.4018
Complement C1q subcomponent subunit A OS=Rattus norvegicus OX=10116 GN=C1qa PE=1 SV=2	C1qa	P31720	20.7882	21.0223	20.8108	21.0427	19.6296	20.1333	19.2755	19.7221
Complement C1q subcomponent subunit C OS=Rattus norvegicus OX=10116 GN=C1qc PE=1 SV=1	C1qc	A0A0H2UHK1	20.9422	21.1122	21.4292	19.9086	19.311	20.0188	19.2917	19.802
Complement C1s subcomponent OS=Rattus norvegicus OX=10116 GN=C1s PE=1 SV=1	C1s	G3V7L3	22.2741	22.2429	25.3216	22.527	19.1224	18.6918	18.2419	18.9641
Complement C2 OS=Rattus norvegicus OX=10116 GN=C2 PE=1 SV=1	C2	Q6MG73	18.2778	19.4678	19.375	18.0714	18.671	18.8173	18.7934	18.3113
Complement C3 OS=Rattus norvegicus OX=10116 GN=C3 PE=1 SV=1	C3	M0RBF1	28.4524	28.521	28.7191	28.993	25.2862	25.2691	25.0708	25.5885
Complement C4 OS=Rattus norvegicus OX=10116 GN=C4 PE=1 SV=3	C4a	P08649	24.818	25.2104	25.1985	24.8521	21.3002	21.3722	21.3988	21.1125
Complement C4B (Chido blood group) OS=Rattus norvegicus OX=10116 GN=C4b PE=1 SV=1	C4b	Q6MG90	NaN	NaN	18.5564	19.0298	NaN	17.9747	NaN	NaN
Complement C5 OS=Rattus norvegicus OX=10116 GN=C5 PE=1 SV=2	C5	A0A096P6L9	23.1611	22.8195	23.108	22.7357	20.6972	19.4526	19.8549	19.558
Complement C7 OS=Rattus norvegicus OX=10116 GN=C7 PE=1 SV=1	C7	A0A0G2K7X7	21.0742	20.7626	21.0048	21.4567	20.3153	20.4267	21.6036	20.1687
Complement C8 alpha chain OS=Rattus norvegicus OX=10116 GN=C8a PE=1 SV=1	C8a	D3ZWD6	21.374	21.5724	21.7868	21.4607	19.3909	19.8604	18.9915	19.302
Complement C8 gamma chain OS=Rattus norvegicus OX=10116 GN=C8g PE=1 SV=1	C8g	D3ZPI8	18.7386	17.9434	18.9449	15.882	16.2279	NaN	16.8745	16.0298
Complement component 1 Q subcomponent-binding protein, mitochondrial OS=Rattus norvegicus OX=10116 GN=C1qbp PE=1 SV=2	C1qbp	O35796	NaN	17.0074	NaN	NaN	17.7722	19.4769	19.2312	19.5299
Complement component C1q receptor OS=Rattus norvegicus OX=10116 GN=Cd93 PE=1 SV=1	Cd93	Q9ET61	16.1072	15.9283	16.5832	16.9687	17.6828	19.1013	17.4398	17.4919
Complement component C6 OS=Rattus norvegicus OX=10116 GN=C6 PE=2 SV=1	C6	Q811M5	19.4669	19.8373	19.8425	18.6404	18.1506	17.6761	17.9179	18.5523
Complement component C8 beta chain OS=Rattus norvegicus OX=10116 GN=C8b PE=2 SV=2	C8b	P55314	21.3772	21.2889	21.9005	21.4833	18.9478	19.6017	18.8885	19.2731
Complement component C9 OS=Rattus norvegicus OX=10116 GN=C9 PE=1 SV=1	C9	F7F389	22.12	22.9087	22.0344	21.5369	19.823	18.9176	18.1947	19.1655
Complement component receptor 1-like protein OS=Rattus norvegicus OX=10116 GN=Cr1l PE=1 SV=1	Cd46	A0A0G2K7Y0	19.4787	19.3384	19.4121	19.8167	20.9212	20.9898	20.5452	20.764
Complement factor B OS=Rattus norvegicus OX=10116 GN=Cfb PE=1 SV=1	Cfb	G3V615	21.0478	21.2004	20.6871	20.9356	17.74	NaN	NaN	16.038
Complement factor B OS=Rattus norvegicus OX=10116 GN=Cfb PE=1 SV=1	Cfb	Q7TP05	24.2379	24.3751	24.4514	24.2139	21.0564	20.4727	20.3394	20.5499
Complement factor D OS=Rattus norvegicus OX=10116 GN=Cfd PE=1 SV=1	Cfd	G3V7H3	NaN	NaN	NaN	NaN	NaN	NaN	NaN	NaN
Complement factor H OS=Rattus norvegicus OX=10116 GN=Cfh PE=1 SV=1	Cfh	G3V9R2	24.4832	24.4523	24.7386	24.4454	20.6615	20.4686	20.3777	20.5493
Complement factor H-related protein B OS=Rattus norvegicus OX=10116 GN=LOC100361907 PE=1 SV=1	LOC100361907	A0A0G2JYC4	19.1923	17.7294	18.9094	19.1266	17.2541	18.6859	18.0957	17.0229
Complement factor I OS=Rattus norvegicus OX=10116 GN=Cfi PE=1 SV=1	Cfi	A0A0G2K135	23.1764	23.451	23.6442	22.9398	18.7416	18.9277	18.325	19.3845
Complement factor properdin OS=Rattus norvegicus OX=10116 GN=Cfp PE=1 SV=1	Cfp	B0BNN4	20.261	20.7877	20.8624	20.3403	18.1479	19.2024	18.9486	18.3128
Component of oligomeric golgi complex 4 OS=Rattus norvegicus OX=10116 GN=Cog4 PE=1 SV=1	Cog4	D3ZZM3	NaN	NaN	NaN	NaN	NaN	NaN	NaN	NaN
Condensin complex subunit 2 OS=Rattus norvegicus OX=10116 GN=Ncaph PE=1 SV=3	Ncaph	D4A8M7	19.0014	18.0452	18.7301	17.4471	21.9709	21.3811	21.9284	21.8863
Connective tissue growth factor OS=Rattus norvegicus OX=10116 GN=Ctgf PE=2 SV=1	Ccn2	Q9R1E9	15.0122	NaN	15.7677	NaN	NaN	NaN	NaN	NaN
Conserved oligomeric Golgi complex subunit 7 OS=Rattus norvegicus OX=10116 GN=Cog7 PE=2 SV=1	Cog7	Q3T1G7	NaN	NaN	NaN	NaN	NaN	16.186	16.663	15.7558
COP9 (Constitutive photomorphogenic) homolog, subunit 6 (Arabidopsis thaliana) (Predicted), isoform CRA_a OS=Rattus norvegicus OX=10116 GN=Cops6 PE=1 SV=1	Cops6	D3ZI16	16.4389	16.1567	15.8563	15.8596	20.764	20.4084	20.2922	20.6891
COP9 (Constitutive photomorphogenic) homolog, subunit 7b (Arabidopsis thaliana) (Predicted), isoform CRA_b OS=Rattus norvegicus OX=10116 GN=Cops7b PE=1 SV=1	Cops7b	D3ZU52	NaN	15.6569	NaN	NaN	19.0281	18.3633	19.0777	18.7067
COP9 signalosome complex subunit 1 OS=Rattus norvegicus OX=10116 GN=Gps1 PE=1 SV=1	Gps1	A0A0G2JT06	24.2774	25.6268	24.0134	25.2142	23.936	24.2797	23.6019	23.4582
COP9 signalosome complex subunit 2 OS=Rattus norvegicus OX=10116 GN=Cops2 PE=1 SV=1	Cops2	P61203	17.4302	17.3246	17.1423	NaN	21.4063	21.0807	21.3058	21.3883
COP9 signalosome complex subunit 3 OS=Rattus norvegicus OX=10116 GN=Cops3 PE=1 SV=1	Cops3	Q68FW9	18.3359	18.4748	17.8793	17.7289	21.9897	21.3991	21.688	21.4911
COP9 signalosome complex subunit 4 OS=Rattus norvegicus OX=10116 GN=Cops4 PE=1 SV=1	Cops4	Q68FS2	19.7852	21.3007	20.3553	18.2774	22.6599	21.9894	22.2916	22.3246
COP9 signalosome complex subunit 8 OS=Rattus norvegicus OX=10116 GN=Cops8 PE=2 SV=1	Cops8	Q6P4Z9	15.9493	15.1006	15.6345	NaN	21.3684	20.6098	20.4677	20.2266
COP9 signalosome subunit 5 OS=Rattus norvegicus OX=10116 GN=Cops5 PE=1 SV=1	Cops5	F7EUU4	15.398	18.4424	14.633	16.7187	20.3958	19.0494	19.4415	19.1478
COP9 signalosome subunit 7A OS=Rattus norvegicus OX=10116 GN=Cops7a PE=1 SV=1	Cops7a	F1MAA2	18.2917	18.1177	17.9023	18.7888	20.7867	19.5323	19.6317	19.8831
Copine 3 OS=Rattus norvegicus OX=10116 GN=Cpne3 PE=1 SV=1	Cpne3	D3ZLA3	16.9301	16.4045	16.1754	NaN	NaN	17.4662	17.0422	NaN
Copine-7 OS=Rattus norvegicus OX=10116 GN=Cpne7 PE=1 SV=1	Cpne7	H1UBN0	17.2519	16.6862	17.7089	17.6184	NaN	NaN	NaN	15.0233
Copper chaperone for superoxide dismutase OS=Rattus norvegicus OX=10116 GN=Ccs PE=1 SV=1	Ccs	A0A0G2JSZ9	18.7052	16.9765	18.3318	18.5426	21.0114	20.4949	20.7413	20.9126
Copper transport protein ATOX1 OS=Rattus norvegicus OX=10116 GN=Atox1 PE=1 SV=1	Atox1	Q9WUC4	15.3374	16.5293	17.0602	NaN	18.1223	18.8092	18.9397	20.5885
Cordon-bleu WH2 repeat protein-like 1 OS=Rattus norvegicus OX=10116 GN=Cobll1 PE=1 SV=2	Cobll1	F1M124	NaN	NaN	NaN	NaN	18.6608	19.2685	19.0358	18.4606
Cornichon family AMPA receptor auxiliary protein 4 OS=Rattus norvegicus OX=10116 GN=Cnih4 PE=1 SV=1	Cnih4	D3ZTY0	NaN	NaN	NaN	NaN	17.4433	18.1192	17.1186	17.668
Cornifin-A OS=Rattus norvegicus OX=10116 GN=Sprr1a PE=4 SV=1	Sprr1a	G3V755	NaN	17.9991	NaN	17.0674	20.0487	19.8242	NaN	19.1329
Coronin OS=Rattus norvegicus OX=10116 GN=Coro7 PE=1 SV=1	Coro7	A0A0G2K9F9	NaN	NaN	19.349	18.2392	18.8669	18.4958	19.1918	18.8664
Coronin-1A OS=Rattus norvegicus OX=10116 GN=Coro1a PE=1 SV=3	Coro1a	Q91ZN1	15.7838	17.5915	16.4648	NaN	NaN	NaN	NaN	NaN
Cortactin, isoform CRA_c OS=Rattus norvegicus OX=10116 GN=Cttn PE=1 SV=3	Cttn	D3ZGE6	18.9487	17.0353	18.2915	17.0762	22.0244	22.1155	22.166	22.1156
Corticosteroid-binding globulin OS=Rattus norvegicus OX=10116 GN=Serpina6 PE=1 SV=2	Serpina6	P31211	22.8137	21.9448	22.7188	22.7547	18.4597	17.1902	18.2423	17.0096
Coxsackievirus and adenovirus receptor homolog OS=Rattus norvegicus OX=10116 GN=Cxadr PE=1 SV=2	Cxadr	Q9R066	NaN	15.2455	NaN	NaN	20.9054	20.2153	20.4107	20.4698
C-reactive protein OS=Rattus norvegicus OX=10116 GN=Crp PE=1 SV=1	Crp	P48199	20.3117	21.033	21.216	20.7873	16.5045	19.3741	19.0731	18.7724
Creatine kinase B-type OS=Rattus norvegicus OX=10116 GN=Ckb PE=1 SV=2	Ckb	P07335	19.4565	19.8214	20.0603	19.6792	22.9302	22.7381	23.6837	23.3611
Creatine kinase M-type OS=Rattus norvegicus OX=10116 GN=Ckm PE=1 SV=1	Ckm	A0A0G2JSP8	24.5226	24.5938	24.8458	23.922	25.0061	27.9216	28.4719	28.2076
Creatine kinase S-type, mitochondrial OS=Rattus norvegicus OX=10116 GN=Ckmt2 PE=1 SV=1	Ckmt2	A0A0G2JVQ1	NaN	17.0359	NaN	17.1836	NaN	NaN	NaN	NaN
Creatine kinase S-type, mitochondrial OS=Rattus norvegicus OX=10116 GN=Ckmt2 PE=1 SV=2	Ckmt2	P09605	NaN	16.5894	15.9126	16.2913	15.4424	NaN	NaN	NaN
CREB-binding protein OS=Rattus norvegicus OX=10116 GN=Crebbp PE=1 SV=1	Crebbp	F1M9G7	NaN	NaN	NaN	NaN	NaN	NaN	NaN	NaN
CREB-regulated transcription coactivator 2 OS=Rattus norvegicus OX=10116 GN=Crtc2 PE=1 SV=1	Crtc2	Q3LRZ1	19.271	18.5675	19.0418	19.038	19.045	17.8583	17.9487	18.781
CREB-regulated transcription coactivator 3 OS=Rattus norvegicus OX=10116 GN=Crtc3 PE=1 SV=2	Crtc3	F1LVL6	19.1949	19.1081	19.376	20.1384	19.7156	18.7446	18.9903	19.3344
Crk-like protein OS=Rattus norvegicus OX=10116 GN=Crkl PE=1 SV=1	Crkl	Q5U2U2	NaN	NaN	NaN	NaN	19.2305	18.8542	17.6185	17.9173
Crystallin beta-gamma domain-containing 3 OS=Rattus norvegicus OX=10116 GN=Crybg3 PE=1 SV=2	Crybg3	F1M8T4	15.488	16.7597	17.2381	NaN	17.9564	19.0488	18.9353	19.4191
C-terminal-binding protein 1 OS=Rattus norvegicus OX=10116 GN=Ctbp1 PE=1 SV=3	Ctbp1	Q9Z2F5	18.7031	16.8488	18.0925	17.2256	21.6165	21.044	21.4037	21.342
C-terminal-binding protein 2 OS=Rattus norvegicus OX=10116 GN=Ctbp2 PE=1 SV=2	Ctbp2	Q9EQH5	NaN	NaN	NaN	NaN	NaN	NaN	NaN	NaN
CTP synthase OS=Rattus norvegicus OX=10116 GN=Ctps1 PE=1 SV=1	Ctps1	B1WC02	19.7054	18.9396	18.2197	15.5282	22.397	21.9254	22.7707	22.9616
C-type lectin domain family 10 member A OS=Rattus norvegicus OX=10116 GN=Clec10a PE=1 SV=1	Clec10a	P49301	16.739	16.0168	16.2162	16.3325	NaN	16.6729	NaN	16.6708
C-type lectin domain family 11 member A OS=Rattus norvegicus OX=10116 GN=Clec11a PE=2 SV=1	Clec11a	O88201	21.4256	21.0323	21.6807	21.471	18.6958	16.4783	15.4597	16.6025
C-type lectin domain family 3, member B OS=Rattus norvegicus OX=10116 GN=Clec3b PE=1 SV=1	Clec3b	D3ZUU6	18.3515	19.8146	19.1704	19.4827	16.5183	17.3718	16.9576	17.6792
C-type mannose receptor 2 OS=Rattus norvegicus OX=10116 GN=Mrc2 PE=1 SV=2	Mrc2	F1LMA7	17.9165	18.2211	18.2216	16.4642	17.9209	18.575	17.5443	17.8109
CUGBP Elav-like family member 1 OS=Rattus norvegicus OX=10116 GN=Celf1 PE=2 SV=1	Celf1	Q4QQT3	NaN	14.8731	NaN	NaN	21.1667	19.9706	20.1203	20.2314
CUGBP Elav-like family member 2 OS=Rattus norvegicus OX=10116 GN=Celf2 PE=1 SV=2	Celf2	Z4YNP1	14.9275	NaN	15.2582	NaN	17.5721	18.4066	16.964	17.5575
Cullin 2 OS=Rattus norvegicus OX=10116 GN=Cul2 PE=1 SV=1	Cul2	A0A0G2K761	16.9046	16.0075	13.3649	14.0285	19.831	19.4768	19.5229	19.7279
Cullin 4A OS=Rattus norvegicus OX=10116 GN=Cul4a PE=1 SV=1	Cul4a	B2RYJ3	20.2781	19.8384	20.192	20.2626	19.6183	19.3834	19.6555	19.6497
Cullin 4B OS=Rattus norvegicus OX=10116 GN=Cul4b PE=1 SV=1	Cul4b	D3ZK73	NaN	NaN	NaN	NaN	NaN	NaN	NaN	NaN
Cullin-3 OS=Rattus norvegicus OX=10116 GN=Cul3 PE=1 SV=2	Cul3	B5DF89	NaN	16.3695	14.1554	NaN	20.3889	21.0022	21.1546	20.962
Cullin-5 OS=Rattus norvegicus OX=10116 GN=Cul5 PE=1 SV=1	Cul5	A0A0H2UHG3	21.1169	19.8634	18.6867	NaN	21.3956	20.1228	21.0331	20.4691
Cullin-7 OS=Rattus norvegicus OX=10116 GN=Cul7 PE=1 SV=1	Cul7	A0A0H2UHP4	NaN	NaN	NaN	NaN	16.2679	15.6367	16.3764	18.6907
Cullin-associated NEDD8-dissociated protein 1 OS=Rattus norvegicus OX=10116 GN=Cand1 PE=1 SV=1	Cand1	P97536	18.5442	19.4789	19.3775	19.3551	23.5006	23.3571	23.888	23.414
Cullin-associated NEDD8-dissociated protein 2 OS=Rattus norvegicus OX=10116 GN=Cand2 PE=4 SV=1	Cand2	A0A0G2K139	18.5355	18.38	17.8003	17.5369	22.4033	24.1607	24.4887	23.9098
Cyclin-dependent kinase 1 OS=Rattus norvegicus OX=10116 GN=Cdk1 PE=1 SV=1	Cdk1	P39951	19.2548	21.3768	18.2891	20.8891	22.8408	22.3638	22.79	22.8116
Cyclin-dependent kinase 16 OS=Rattus norvegicus OX=10116 GN=Cdk16 PE=1 SV=1	Cdk16	Q68G39	NaN	NaN	NaN	NaN	18.6825	18.7308	18.6271	18.3062
Cyclin-dependent kinase 2 OS=Rattus norvegicus OX=10116 GN=Cdk2 PE=1 SV=1	Cdk2	Q6P751	NaN	NaN	NaN	NaN	NaN	NaN	NaN	NaN
Cyclin-dependent kinase 4 OS=Rattus norvegicus OX=10116 GN=Cdk4 PE=1 SV=1	Cdk4	P35426	NaN	NaN	NaN	NaN	19.5901	19.0351	19.2278	18.5248
Cyclin-dependent-like kinase 5 OS=Rattus norvegicus OX=10116 GN=Cdk5 PE=1 SV=1	Cdk5	Q03114	15.8922	16.6611	15.6799	NaN	17.8036	17.3548	17.7721	17.3789
Cyclin-G-associated kinase OS=Rattus norvegicus OX=10116 GN=Gak PE=1 SV=1	Gak	F1LMD9	NaN	NaN	NaN	NaN	20.4504	17.5326	16.6399	17.788
Cystatin-B OS=Rattus norvegicus OX=10116 GN=Cstb PE=1 SV=1	Cstb	P01041	NaN	NaN	NaN	15.6641	21.2387	21.0246	21.0959	21.0532
Cystatin-C OS=Rattus norvegicus OX=10116 GN=Cst3 PE=1 SV=2	Cst3	P14841	21.1807	20.3104	21.0851	19.9347	18.7677	20.6496	20.3404	20.3912
Cysteine and glycine-rich protein 1 OS=Rattus norvegicus OX=10116 GN=Csrp1 PE=1 SV=2	Csrp1	P47875	17.285	16.2494	17.4068	16.9682	20.6403	20.8747	20.8098	20.3703
Cysteine and glycine-rich protein 3 OS=Rattus norvegicus OX=10116 GN=Csrp3 PE=1 SV=1	Csrp3	G3V7U0	20.5041	19.8495	20.2804	20.1255	25.1552	25.3489	25.2616	24.5316
Cysteine and histidine-rich domain-containing protein 1 OS=Rattus norvegicus OX=10116 GN=Chordc1 PE=3 SV=1	Chordc1	D4A4T9	16.4548	17.9657	16.6467	18.3871	20.4156	19.2652	20.383	20.2737
Cysteine-rich protein 1 OS=Rattus norvegicus OX=10116 GN=Crip1 PE=1 SV=2	Crip1	P63255	19.2806	19.6775	19.1545	15.583	19.3882	21.2658	20.8967	20.6297
Cysteine-rich protein 2 OS=Rattus norvegicus OX=10116 GN=Crip2 PE=2 SV=1	Crip2	P36201	22.2938	22.6306	21.9515	22.0787	26.0718	25.4865	25.9302	25.5513
Cysteine-rich with EGF-like domain protein 1 OS=Rattus norvegicus OX=10116 GN=Creld1 PE=2 SV=1	Creld1	Q4V7F2	NaN	NaN	NaN	NaN	NaN	NaN	NaN	NaN
Cytochrome b5 OS=Rattus norvegicus OX=10116 GN=Cyb5a PE=1 SV=2	Cyb5a	P00173	15.7583	NaN	NaN	NaN	NaN	17.7517	17.5605	17.9922
Cytochrome b-c1 complex subunit 1, mitochondrial OS=Rattus norvegicus OX=10116 GN=Uqcrc1 PE=1 SV=1	Uqcrc1	Q68FY0	18.9554	19.8207	18.3328	18.6724	21.4951	23.1496	22.7965	23.0128
Cytochrome b-c1 complex subunit 2, mitochondrial OS=Rattus norvegicus OX=10116 GN=Uqcrc2 PE=1 SV=2	Uqcrc2	P32551	21.3821	21.9246	22.4447	21.6014	22.3228	23.676	23.4553	23.4611
Cytochrome b-c1 complex subunit 6, mitochondrial OS=Rattus norvegicus OX=10116 GN=Uqcrh PE=3 SV=1	Uqcrh	Q5M9I5	16.6143	NaN	NaN	NaN	NaN	20.1164	19.9539	20.4449
Cytochrome b-c1 complex subunit 7 OS=Rattus norvegicus OX=10116 GN=Uqcrb PE=1 SV=1	Uqcrb	B2RYS2	19.2765	19.2856	17.7605	16.7821	21.0168	22.5011	22.1996	22.2633
Cytochrome b-c1 complex subunit Rieske, mitochondrial OS=Rattus norvegicus OX=10116 GN=Uqcrfs1 PE=1 SV=2	Uqcrfs1	P20788	18.6956	19.4115	18.3437	17.8562	20.4329	21.923	21.5111	21.9115
Cytochrome c heme lyase OS=Rattus norvegicus OX=10116 GN=Hccs PE=1 SV=1	Hccs	D3ZL85	NaN	NaN	NaN	NaN	17.5553	18.4742	17.1725	18.2113
Cytochrome c oxidase assembly factor COX20 OS=Rattus norvegicus OX=10116 GN=Cox20 PE=1 SV=1	Cox20	D3ZYU4	17.0667	15.5731	NaN	NaN	NaN	17.2011	16.6305	17.1212
Cytochrome c oxidase subunit 2 OS=Rattus norvegicus OX=10116 GN=Mtco2 PE=1 SV=3	mt-Co2	P00406	19.4747	19.9141	17.9984	18.6312	21.6606	22.9116	22.5908	22.9972
Cytochrome c oxidase subunit 4 isoform 1, mitochondrial OS=Rattus norvegicus OX=10116 GN=Cox4i1 PE=1 SV=1	Cox4i1	P10888	19.9735	20.4596	18.9382	18.5412	22.3051	23.7474	23.3211	23.5098
Cytochrome c oxidase subunit 5A, mitochondrial OS=Rattus norvegicus OX=10116 GN=Cox5a PE=1 SV=1	Cox5a	P11240	18.9914	18.7973	16.8299	17.4571	21.5118	22.9953	22.5524	22.7532
Cytochrome c oxidase subunit 5B, mitochondrial OS=Rattus norvegicus OX=10116 GN=Cox5b PE=1 SV=2	Cox5b	P12075	15.8844	15.1022	NaN	NaN	19.1494	21.334	21.0013	21.5061
Cytochrome c oxidase subunit 6C-2 OS=Rattus norvegicus OX=10116 GN=Cox6c2 PE=1 SV=3	Cox6c	P11951	16.6146	18.2527	NaN	15.2147	20.6967	22.2734	21.7867	22.1377
Cytochrome c oxidase subunit 7A2, mitochondrial OS=Rattus norvegicus OX=10116 GN=Cox7a2 PE=1 SV=1	Cox7a2	P35171	16.207	16.2131	15.9259	NaN	19.6617	21.7486	21.2299	21.2096
Cytochrome c oxidase subunit 7A2-like OS=Rattus norvegicus OX=10116 GN=Cox7a2l PE=1 SV=1	Cox7a2l	D3ZYX8	16.7072	16.7663	NaN	NaN	15.2889	17.1485	16.82	16.9241
Cytochrome c oxidase subunit 7B, mitochondrial OS=Rattus norvegicus OX=10116 GN=Cox7b PE=1 SV=3	Cox7b	P80431	15.7271	16.1786	NaN	NaN	17.7174	19.7123	19.1623	19.3541
Cytochrome c oxidase subunit 7C, mitochondrial OS=Rattus norvegicus OX=10116 GN=Cox7c PE=1 SV=2	Cox7c	P80432	17.557	18.3843	16.5354	16.955	19.7868	21.3638	20.7632	21.1858
Cytochrome c oxidase subunit OS=Rattus norvegicus OX=10116 GN=Cox6b1 PE=1 SV=1	Cox6b1	D3ZD09	NaN	17.1086	NaN	NaN	21.1281	21.5312	21.5184	21.5628
Cytochrome c-1 OS=Rattus norvegicus OX=10116 GN=Cyc1 PE=1 SV=3	Cyc1	D3ZFQ8	17.6592	17.7038	NaN	17.4771	19.7111	21.0156	21.0276	20.9973
Cytoglobin OS=Rattus norvegicus OX=10116 GN=Cygb PE=1 SV=1	Cygb	Q921A4	NaN	14.7051	NaN	NaN	18.7095	18.4713	18.5594	18.7447
Cytohesin-2 OS=Rattus norvegicus OX=10116 GN=Cyth2 PE=4 SV=1	Cyth2	F1LSU6	NaN	NaN	NaN	NaN	NaN	NaN	NaN	NaN
Cytoplasmic aconitate hydratase OS=Rattus norvegicus OX=10116 GN=Aco1 PE=1 SV=1	Aco1	G3V6S2	17.9131	16.7224	17.0029	17.8211	20.2694	20.8567	21.429	21.4389
Cytoplasmic dynein 1 heavy chain 1 OS=Rattus norvegicus OX=10116 GN=Dync1h1 PE=1 SV=2	Dync1h1	M0R9X8	24.8613	24.5272	24.3266	23.8789	27.4083	27.4937	27.7022	27.4741
Cytoplasmic dynein 1 intermediate chain 2 OS=Rattus norvegicus OX=10116 GN=Dync1i2 PE=1 SV=1	Dync1i2	Q6AZ35	22.2414	21.9181	23.5369	22.4566	23.2499	23.1872	23.8325	24.1532
Cytoplasmic dynein 1 light intermediate chain 1 OS=Rattus norvegicus OX=10116 GN=Dync1li1 PE=1 SV=1	Dync1li1	G3V7G0	17.8029	18.1454	18.4285	19.924	22.7198	23.1948	23.3696	23.0924
Cytoplasmic dynein 1 light intermediate chain 2 OS=Rattus norvegicus OX=10116 GN=Dync1li2 PE=1 SV=1	Dync1li2	Q5D023	14.8901	NaN	14.2099	15.6517	22.7055	22.6918	23.0273	22.6349
Cytoplasmic FMR1-interacting protein OS=Rattus norvegicus OX=10116 GN=Cyfip1 PE=1 SV=1	Cyfip1	D4A8H8	16.9078	17.1766	16.0084	18.0655	21.4508	20.9898	21.2153	21.2048
Cytoplasmic linker-associated protein 1 OS=Rattus norvegicus OX=10116 GN=Clasp1 PE=1 SV=3	Clasp1	F1LNR0	19.9604	20.1538	20.2619	19.3263	21.7118	22.2215	21.7646	21.2934
Cytoplasmic polyadenylation element binding protein 4 (Predicted) OS=Rattus norvegicus OX=10116 GN=Cpeb4 PE=1 SV=1	Cpeb4	D3ZKL3	NaN	NaN	NaN	NaN	16.9325	NaN	16.4922	NaN
Cytoplasmic tRNA 2-thiolation protein 2 OS=Rattus norvegicus OX=10116 GN=Ctu2 PE=1 SV=1	Ctu2	A0A0G2JUT8	NaN	NaN	NaN	NaN	NaN	NaN	NaN	NaN
Cytoskeleton-associated protein 4 OS=Rattus norvegicus OX=10116 GN=Ckap4 PE=1 SV=2	Ckap4	D3ZH41	19.6547	20.1934	19.9489	19.5971	23.3862	23.6396	23.2461	23.6764
Cytoskeleton-associated protein 5 OS=Rattus norvegicus OX=10116 GN=Ckap5 PE=1 SV=3	Ckap5	F1M949	19.4319	21.6503	18.7707	20.6852	23.1502	23.8688	23.1804	23.0286
Cytosol aminopeptidase OS=Rattus norvegicus OX=10116 GN=Lap3 PE=1 SV=1	Lap3	Q68FS4	16.4497	18.0515	16.3905	16.1771	19.6324	19.9824	20.2667	19.5755
Cytosolic acyl coenzyme A thioester hydrolase OS=Rattus norvegicus OX=10116 GN=Acot7 PE=1 SV=4	Acot7	Q64559	NaN	NaN	NaN	NaN	NaN	NaN	NaN	NaN
Cytosolic Fe-S cluster assembly factor NUBP1 OS=Rattus norvegicus OX=10116 GN=Nubp1 PE=1 SV=1	Nubp1	Q5I0L4	NaN	NaN	NaN	15.8774	21.5833	20.8998	21.1427	21.1924
Cytosolic Fe-S cluster assembly factor NUBP2 OS=Rattus norvegicus OX=10116 GN=Nubp2 PE=1 SV=1	Nubp2	Q68FS1	20.6775	21.1451	20.6925	19.6726	22.0063	21.265	21.2224	21.108
Cytosolic iron-sulfur assembly component 2B OS=Rattus norvegicus OX=10116 GN=Ciao2b PE=1 SV=1	Ciao2b	D3Z8Q7	15.8958	15.9844	15.3859	16.2533	NaN	18.5456	19.3918	19.4861
Cytosolic iron-sulfur assembly component 3 OS=Rattus norvegicus OX=10116 GN=Ciao3 PE=2 SV=1	Ciao3	Q5BK18	NaN	14.1343	NaN	14.5996	18.7591	18.4198	18.7265	18.5106
Cytosolic non-specific dipeptidase OS=Rattus norvegicus OX=10116 GN=Cndp2 PE=1 SV=1	Cndp2	Q6Q0N1	18.6489	20.7581	19.7403	19.5403	18.6929	20.9029	21.1968	20.8982
D-3-phosphoglycerate dehydrogenase OS=Rattus norvegicus OX=10116 GN=Phgdh PE=1 SV=3	Phgdh	O08651	21.3332	21.3485	21.5405	21.6519	23.0269	22.9806	23.3592	23.4618
DAZ associated protein 1, isoform CRA_a OS=Rattus norvegicus OX=10116 GN=Dazap1 PE=1 SV=1	Dazap1	Q4KLZ3	NaN	NaN	NaN	NaN	18.6712	17.6845	17.3973	17.4453
DCN1-like protein OS=Rattus norvegicus OX=10116 GN=Dcun1d1 PE=1 SV=1	Dcun1d1	A0A0G2K8D6	NaN	NaN	NaN	NaN	16.7582	NaN	15.5555	NaN
DDB1- and CUL4-associated factor 11 OS=Rattus norvegicus OX=10116 GN=Dcaf11 PE=1 SV=1	Dcaf11	Q5M9G8	NaN	NaN	NaN	NaN	NaN	NaN	NaN	NaN
DDB1 and CUL4-associated factor 7 OS=Rattus norvegicus OX=10116 GN=Dcaf7 PE=1 SV=1	Dcaf7	B2RZ68	14.935	NaN	NaN	NaN	18.6311	19.2645	18.3482	18.4244
DDB1- and CUL4-associated factor 8 OS=Rattus norvegicus OX=10116 GN=Dcaf8 PE=1 SV=1	Dcaf8	Q5U2M6	NaN	15.7357	NaN	19.5836	19.1444	17.5862	19.2105	19.0489
D-dopachrome decarboxylase OS=Rattus norvegicus OX=10116 GN=Ddt PE=1 SV=3	Ddt	P80254	16.8815	16.6625	15.705	16.4186	18.8468	17.8275	18.3738	19.0341
DEAD (Asp-Glu-Ala-Asp) box polypeptide 17, isoform CRA_a OS=Rattus norvegicus OX=10116 GN=Ddx17 PE=1 SV=1	Ddx17	A0A096MIX2	17.6299	17.052	NaN	18.3638	19.3961	17.7852	16.8385	17.6686
DEAD (Asp-Glu-Ala-Asp) box polypeptide 19a OS=Rattus norvegicus OX=10116 GN=Ddx19a PE=1 SV=1	Ddx19a	Q68FX3	19.0152	18.8174	19.2543	18.5441	23.7136	23.0157	23.6312	23.6304
DEAD (Asp-Glu-Ala-Asp) box polypeptide 5 OS=Rattus norvegicus OX=10116 GN=Ddx5 PE=1 SV=1	Ddx5	Q6AYI1	18.5765	17.9702	18.519	NaN	22.8295	22.2074	22.2845	22.0265
Dead end homolog 1 (Zebrafish) OS=Rattus norvegicus OX=10116 GN=Hars PE=1 SV=1	Hars1	Q4QQV4	17.4772	17.6348	17.5631	17.4394	20.0224	19.0868	19.2692	19.584
DEAD-box helicase 19A OS=Rattus norvegicus OX=10116 GN=Ddx19a PE=1 SV=1	Ddx19a	A0A0G2JUH2	NaN	NaN	NaN	NaN	NaN	NaN	NaN	NaN
DEAD-box helicase 3, X-linked OS=Rattus norvegicus OX=10116 GN=Ddx3x PE=1 SV=1	Ddx3x	A0A0G2K719	20.5746	20.0252	20.2767	20.7584	24.0707	23.7277	23.6751	23.6452
DEAD-box helicase 6 OS=Rattus norvegicus OX=10116 GN=Ddx6 PE=1 SV=1	Ddx6	D3ZD73	14.8622	NaN	NaN	NaN	20.8185	20.6823	20.6841	20.3985
DEAH (Asp-Glu-Ala-His) box polypeptide 15 (Predicted), isoform CRA_b OS=Rattus norvegicus OX=10116 GN=Dhx15 PE=1 SV=1	Dhx15	D3ZD97	NaN	NaN	NaN	NaN	18.1444	18.7438	17.4901	NaN
Death domain-containing membrane protein NRADD OS=Rattus norvegicus OX=10116 GN=Nradd PE=1 SV=2	Nradd	Q8K5A9	NaN	NaN	15.2402	NaN	19.3693	18.7677	19.4457	19.2406
Decapping mRNA 1A OS=Rattus norvegicus OX=10116 GN=Dcp1a PE=1 SV=1	Dcp1a	D4AE80	NaN	17.3918	15.0013	15.8241	18.4154	18.9425	18.0905	18.1276
Dedicator of cytokinesis 6 OS=Rattus norvegicus OX=10116 GN=Dock6 PE=1 SV=1	Dock6	A0A0G2KAH4	NaN	16.3183	15.9679	NaN	17.0738	NaN	NaN	17.1898
Dedicator of cytokinesis 7 OS=Rattus norvegicus OX=10116 GN=Dock7 PE=1 SV=1	Dock7	A0A0G2K3H2	17.4477	17.56	17.2965	18.3846	20.0109	21.2353	20.8798	20.8046
Delta(3,5)-Delta(2,4)-dienoyl-CoA isomerase, mitochondrial OS=Rattus norvegicus OX=10116 GN=Ech1 PE=1 SV=2	Ech1	Q62651	17.0201	16.4223	17.6024	17.2993	16.2209	19.9404	18.0672	17.767
Delta-aminolevulinic acid dehydratase OS=Rattus norvegicus OX=10116 GN=Alad PE=1 SV=1	Alad	P06214	NaN	NaN	NaN	NaN	NaN	NaN	NaN	NaN
Deltex E3 ubiquitin ligase 3 OS=Rattus norvegicus OX=10116 GN=Dtx3 PE=4 SV=2	Dtx3	F1LY78	NaN	NaN	NaN	NaN	NaN	NaN	NaN	NaN
Deltex E3 ubiquitin ligase 4 OS=Rattus norvegicus OX=10116 GN=Dtx4 PE=4 SV=1	Dtx4	A0A0G2K048	NaN	15.9822	NaN	NaN	NaN	17.8464	18.3224	18.5349
DENN domain-containing 4C OS=Rattus norvegicus OX=10116 GN=Dennd4c PE=1 SV=1	Dennd4c	A0A0G2K089	17.7895	NaN	14.8028	NaN	19.9312	19.0321	18.9087	18.33
DENN domain-containing protein 5A OS=Rattus norvegicus OX=10116 GN=Dennd5a PE=2 SV=1	Dennd5a	G3V7Q0	NaN	15.9173	NaN	NaN	17.2471	17.1914	17.2929	16.9468
Deoxyhypusine hydroxylase OS=Rattus norvegicus OX=10116 GN=Dohh PE=2 SV=1	Dohh	Q5PPJ4	NaN	NaN	NaN	NaN	17.5021	NaN	17.8572	18.0695
Deoxyribose-phosphate aldolase OS=Rattus norvegicus OX=10116 GN=Dera PE=1 SV=3	Dera	F1M1H0	NaN	NaN	14.9781	NaN	18.8449	19.2608	20.1766	20.1884
Deoxythymidylate kinase OS=Rattus norvegicus OX=10116 GN=Dtymk PE=1 SV=1	Dtymk	D3ZUJ5	17.2695	17.6052	17.1818	17.5394	19.0466	18.4425	18.6418	17.5515
Deoxyuridine 5'-triphosphate nucleotidohydrolase OS=Rattus norvegicus OX=10116 GN=Dut PE=2 SV=3	Dut	P70583	NaN	NaN	NaN	NaN	16.57	16.9335	16.4742	16.1835
Dermokine OS=Rattus norvegicus OX=10116 GN=Dmkn PE=4 SV=1	Dmkn	A0A0G2K3X0	15.3128	NaN	NaN	15.839	NaN	17.4872	16.5847	NaN
Desmin OS=Rattus norvegicus OX=10116 GN=Des PE=1 SV=1	Des	Q6P725	17.3611	17.8031	18.0728	16.6891	21.4388	21.6567	21.484	21.8834
Desmocollin 1 OS=Rattus norvegicus OX=10116 GN=Dsc1 PE=4 SV=1	Dsc1	A0A0G2KA90	18.516	20.8328	18.1689	18.1837	17.9248	18.5202	17.704	16.5551
Desmoglein 1 OS=Rattus norvegicus OX=10116 GN=Dsg1 PE=4 SV=1	Dsg1	D3ZM39	20.2493	21.6618	19.3181	20.9705	19.6164	20.1468	18.7414	18.1282
Desmoplakin OS=Rattus norvegicus OX=10116 GN=Dsp PE=1 SV=1	Dsp	F1LMV6	22.8625	24.1065	22.5237	24.1577	23.0896	23.7771	22.7915	22.681
Destrin OS=Rattus norvegicus OX=10116 GN=Dstn PE=1 SV=3	Dstn	Q7M0E3	19.6938	20.118	20.3103	19.2627	23.8176	23.0834	23.6761	23.5205
Deubiquitinating protein VCIP135 OS=Rattus norvegicus OX=10116 GN=Vcpip1 PE=1 SV=2	Vcpip1	Q8CF97	16.7383	17.2881	17.2478	16.4401	20.589	20.0752	19.7227	16.7846
Developmentally-regulated GTP-binding protein 1 OS=Rattus norvegicus OX=10116 GN=Drg1 PE=1 SV=1	Drg1	Q5I0F0	15.9211	NaN	16.5768	14.7342	20.6673	20.1931	20.4746	20.4233
Developmentally-regulated GTP-binding protein 2 OS=Rattus norvegicus OX=10116 GN=Drg2 PE=1 SV=1	Drg2	A0A0G2KAI8	21.6934	21.1117	18.5824	18.7718	21.7051	20.366	21.312	20.8023
Diacylglycerol kinase zeta OS=Rattus norvegicus OX=10116 GN=Dgkz PE=1 SV=1	Dgkz	O08560	18.1642	16.1431	NaN	14.4736	20.106	20.0086	20.721	20.704
Dickkopf WNT-signaling pathway inhibitor 3 OS=Rattus norvegicus OX=10116 GN=Dkk3 PE=2 SV=1	Dkk3	B1H219	15.946	NaN	16.2565	16.6656	18.2519	NaN	17.5818	17.4546
Dihydrofolate reductase OS=Rattus norvegicus OX=10116 GN=Dhfr PE=1 SV=3	Dhfr	Q920D2	18.7703	17.1609	19.0607	18.8645	19.652	17.7544	18.7705	19.4035
Dihydrolipoamide S-succinyltransferase (E2 component of 2-oxo-glutarate complex), isoform CRA_a OS=Rattus norvegicus OX=10116 GN=Dlst PE=1 SV=1	Dlst	G3V6P2	14.8533	14.3833	NaN	NaN	18.8786	21.1394	20.5962	21.0544
Dihydrolipoyl dehydrogenase, mitochondrial OS=Rattus norvegicus OX=10116 GN=Dld PE=1 SV=1	Dld	Q6P6R2	17.8053	NaN	18.5816	18.4089	16.7543	20.6062	19.6282	20.2951
Dihydrolipoyllysine-residue acetyltransferase component of pyruvate dehydrogenase complex, mitochondrial OS=Rattus norvegicus OX=10116 GN=Dlat PE=1 SV=3	Dlat	P08461	17.6077	19.0059	17.2439	17.6696	19.9486	21.5558	21.3244	21.4952
Dihydropteridine reductase OS=Rattus norvegicus OX=10116 GN=Qdpr PE=1 SV=1	Qdpr	P11348	NaN	14.8108	NaN	NaN	17.8825	17.3591	17.4759	17.2104
Dihydropyrimidinase-related protein 2 OS=Rattus norvegicus OX=10116 GN=Dpysl2 PE=1 SV=1	Dpysl2	P47942	18.3356	19.1969	18.9757	18.8223	24.3047	24.4314	24.151	23.9772
Dihydropyrimidinase-related protein 3 OS=Rattus norvegicus OX=10116 GN=Dpysl3 PE=1 SV=2	Dpysl3	Q62952	18.6833	19.363	18.9455	18.4365	24.3245	24.0968	24.0614	23.9913
Dipeptidyl peptidase 2 OS=Rattus norvegicus OX=10116 GN=Dpp7 PE=1 SV=1	Dpp7	Q9EPB1	NaN	NaN	NaN	NaN	16.1998	17.3512	NaN	NaN
Dipeptidyl peptidase 3 OS=Rattus norvegicus OX=10116 GN=Dpp3 PE=1 SV=2	Dpp3	O55096	NaN	NaN	15.952	NaN	NaN	18.0272	18.5953	16.9183
Dipeptidyl peptidase 4 OS=Rattus norvegicus OX=10116 GN=Dpp4 PE=1 SV=1	Dpp4	A0A0G2K238	15.2194	17.0148	16.4091	16.3666	19.4421	19.0747	18.076	18.7695
Diphosphoinositol polyphosphate phosphohydrolase 1 OS=Rattus norvegicus OX=10116 GN=Nudt3 PE=1 SV=1	Nudt3	Q566C7	NaN	NaN	NaN	NaN	19.1015	19.1979	19.7229	19.1659
Diphosphoinositol polyphosphate phosphohydrolase 2 OS=Rattus norvegicus OX=10116 GN=Nudt4 PE=2 SV=1	Nudt4	Q99MY2	16.6863	NaN	16.5514	17.1437	19.8986	19.3148	19.467	19.5743
Diphthine--ammonia ligase OS=Rattus norvegicus OX=10116 GN=Dph6 PE=1 SV=3	Dph6	F1LP07	NaN	NaN	NaN	NaN	16.9312	16.6801	17.3499	16.8373
Disabled homolog 2 OS=Rattus norvegicus OX=10116 GN=Dab2 PE=1 SV=1	Dab2	O88797	16.6279	17.3667	16.583	16.3112	20.0828	18.6059	18.9672	19.0884
Disabled homolog 2-interacting protein OS=Rattus norvegicus OX=10116 GN=Dab2ip PE=1 SV=1	Dab2ip	A0A0G2JTF2	NaN	NaN	NaN	NaN	15.5336	17.6713	16.2474	NaN
Disco-interacting protein 2 homolog B OS=Rattus norvegicus OX=10116 GN=Dip2b PE=1 SV=1	Dip2b	A0A0G2JY22	NaN	NaN	NaN	NaN	19.2377	18.0936	17.7715	NaN
Discs, large homolog-associated protein 4 (Drosophila) OS=Rattus norvegicus OX=10116 GN=Dlgap4 PE=1 SV=1	Dlgap4	G3V927	NaN	NaN	NaN	NaN	NaN	NaN	15.735	NaN
Dishevelled segment polarity protein 2 OS=Rattus norvegicus OX=10116 GN=Dvl2 PE=1 SV=2	Dvl2	D3ZB71	NaN	17.532	NaN	NaN	19.0497	18.3126	18.579	18.8949
Dishevelled segment polarity protein 3 OS=Rattus norvegicus OX=10116 GN=Dvl3 PE=1 SV=2	Dvl3	D4ADV8	16.7609	NaN	NaN	NaN	18.7385	17.6958	18.7792	18.5496
Dishevelled-binding antagonist of beta-catenin 3 OS=Rattus norvegicus OX=10116 GN=Dact3 PE=1 SV=1	Dact3	M0R4J7	NaN	NaN	NaN	NaN	NaN	NaN	NaN	NaN
Disks large homolog 1 OS=Rattus norvegicus OX=10116 GN=Dlg1 PE=1 SV=1	Dlg1	A0A0G2K1M2	NaN	NaN	NaN	NaN	NaN	NaN	NaN	NaN
Divalent cation tolerant protein CUTA, isoform CRA_b OS=Rattus norvegicus OX=10116 GN=Cuta PE=1 SV=1	Cuta	G3V616	NaN	NaN	NaN	NaN	17.4445	16.7975	NaN	NaN
DLG-associated protein 5 OS=Rattus norvegicus OX=10116 GN=Dlgap5 PE=2 SV=1	Dlgap5	B1WC75	NaN	NaN	16.8453	NaN	18.2452	19.0779	18.7842	19.0428
DNA damage-binding protein 1 OS=Rattus norvegicus OX=10116 GN=Ddb1 PE=1 SV=1	Ddb1	G3V8T4	19.931	19.5215	19.2572	19.2599	22.7692	21.833	22.374	22.4399
DNA damage-inducible 1 homolog 2 OS=Rattus norvegicus OX=10116 GN=Ddi2 PE=1 SV=1	Ddi2	A0A096MJP9	16.4724	14.5376	15.8032	16.3945	18.8289	18.4911	18.4605	18.1573
DNA fragmentation factor subunit alpha OS=Rattus norvegicus OX=10116 GN=Dffa PE=1 SV=1	Dffa	A0A0G2JY18	18.5219	18.3065	NaN	NaN	20.6842	19.7054	19.6028	19.786
DNA helicase OS=Rattus norvegicus OX=10116 GN=Mcm2 PE=1 SV=2	Mcm2	D3ZP96	21.6599	21.6761	22.4836	22.2178	21.0079	21.1346	21.8316	21.7415
DNA helicase OS=Rattus norvegicus OX=10116 GN=Mcm3 PE=1 SV=3	Mcm3	D3ZFP4	19.4194	18.6585	18.6576	20.0128	22.1729	21.1901	21.727	21.3228
DNA helicase OS=Rattus norvegicus OX=10116 GN=Mcm4 PE=1 SV=1	Mcm4	G3V681	16.8679	17.3751	17.1788	16.5752	22.0445	22.3527	22.7701	22.1873
DNA helicase OS=Rattus norvegicus OX=10116 GN=Mcm5 PE=1 SV=1	Mcm5	A0A0G2JY07	15.6218	16.7219	16.1753	15.3052	21.6726	21.0594	21.6607	21.4198
DNA helicase OS=Rattus norvegicus OX=10116 GN=Mcm6 PE=1 SV=1	Mcm6	A9CMB8	15.0768	16.9592	14.7692	17.7309	21.7304	21.8214	22.6001	22.4193
DNA ligase OS=Rattus norvegicus OX=10116 GN=Lig1 PE=1 SV=1	Lig1	Q566D8	NaN	NaN	NaN	NaN	18.0364	16.5942	NaN	NaN
DNA mismatch repair protein Mlh1 OS=Rattus norvegicus OX=10116 GN=Mlh1 PE=2 SV=1	Mlh1	P97679	NaN	NaN	NaN	NaN	16.8502	NaN	16.938	16.8045
DNA mismatch repair protein OS=Rattus norvegicus OX=10116 GN=Msh2 PE=1 SV=1	Msh2	B1WBQ7	14.5889	NaN	15.7179	NaN	18.259	17.1344	15.9223	17.1651
DNA polymerase epsilon subunit 3 OS=Rattus norvegicus OX=10116 GN=Pole3 PE=1 SV=1	Pole3	Q642A5	NaN	NaN	NaN	NaN	17.8187	16.6661	17.1853	16.9944
DNA primase large subunit OS=Rattus norvegicus OX=10116 GN=Prim2 PE=2 SV=1	Prim2	O89044	NaN	NaN	NaN	NaN	NaN	NaN	NaN	NaN
DNA replication licensing factor MCM7 OS=Rattus norvegicus OX=10116 GN=Mcm7 PE=1 SV=1	Mcm7	Q6AYN8	15.844	15.538	16.1485	15.7106	20.8728	21.204	21.8734	21.9702
DNA-directed RNA polymerase II subunit GRINL1A OS=Rattus norvegicus OX=10116 GN=Polr2m PE=2 SV=1	Myzap	H8Y6S5	NaN	15.8966	15.6614	16.0649	20.3944	20.1774	20.2282	19.9304
DNA-directed RNA polymerase subunit beta OS=Rattus norvegicus OX=10116 GN=Polr2b PE=1 SV=1	Polr2b	G3V8Y5	NaN	NaN	13.2968	NaN	19.8356	20.1808	19.9535	19.9242
DNA-directed RNA polymerase subunit beta OS=Rattus norvegicus OX=10116 GN=Polr3b PE=3 SV=1	Polr3b	D3ZV30	NaN	NaN	NaN	NaN	NaN	NaN	NaN	NaN
DnaJ (Hsp40) homolog, subfamily A, member 2 OS=Rattus norvegicus OX=10116 GN=Dnaja2 PE=1 SV=1	Dnaja2	Q5M9H7	19.2542	18.1977	18.9262	18.6646	23.2393	22.6407	23.0097	22.8995
DnaJ (Hsp40) homolog, subfamily A, member 4 OS=Rattus norvegicus OX=10116 GN=Dnaja4 PE=1 SV=1	Dnaja4	Q4QR73	15.9072	NaN	16.2604	NaN	21.0595	20.2472	20.472	20.3152
DnaJ (Hsp40) homolog, subfamily B, member 1 (Predicted), isoform CRA_b OS=Rattus norvegicus OX=10116 GN=Dnajb1 PE=1 SV=1	Dnajb1	B0K030	16.1104	16.3913	15.6021	17.3961	20.0845	19.1222	19.3289	19.9291
DnaJ (Hsp40) homolog, subfamily B, member 4 OS=Rattus norvegicus OX=10116 GN=Dnajb4 PE=1 SV=1	Dnajb4	Q5XIP0	15.4893	NaN	15.7688	14.6212	21.4943	21.5066	21.2312	21.49
DnaJ (Hsp40) homolog, subfamily C, member 9 (Predicted) OS=Rattus norvegicus OX=10116 GN=Dnajc9 PE=1 SV=1	Dnajc9	A8QIC3	16.0608	14.2055	NaN	NaN	21.0835	21.2605	21.1872	20.7328
DnaJ heat shock protein family (Hsp40) member B2 OS=Rattus norvegicus OX=10116 GN=Dnajb2 PE=1 SV=1	Dnajb2	B2RYA8	NaN	NaN	NaN	NaN	NaN	NaN	16.9803	17.6451
DnaJ heat shock protein family (Hsp40) member B5 OS=Rattus norvegicus OX=10116 GN=Dnajb5 PE=4 SV=1	Dnajb5	A0A0G2K9H9	NaN	14.9004	NaN	NaN	19.5536	20.097	19.6604	19.683
DnaJ heat shock protein family (Hsp40) member C13 OS=Rattus norvegicus OX=10116 GN=Dnajc13 PE=1 SV=2	Dnajc13	D3ZN27	18.3511	19.0024	18.4877	18.6392	21.5036	21.6943	21.348	21.434
DnaJ heat shock protein family (Hsp40) member C7 OS=Rattus norvegicus OX=10116 GN=Dnajc7 PE=1 SV=1	Dnajc7	A0A0G2K435	17.0853	17.499	17.2765	18.3686	21.6155	21.0267	21.7082	21.7506
DnaJ homolog subfamily A member 1 OS=Rattus norvegicus OX=10116 GN=Dnaja1 PE=1 SV=1	Dnaja1	P63036	NaN	15.6815	NaN	NaN	20.0996	19.5477	19.1267	18.1559
DnaJ homolog subfamily B member 11 OS=Rattus norvegicus OX=10116 GN=Dnajb11 PE=2 SV=1	Dnajb11	Q6TUG0	16.0273	16.4939	16.1348	15.3695	18.9773	18.733	18.9179	18.8622
DnaJ homolog subfamily B member 6 OS=Rattus norvegicus OX=10116 GN=Dnajb6 PE=1 SV=1	Dnajb6	Q6AYU3	14.5609	NaN	NaN	NaN	17.177	18.6234	17.6602	16.5897
DnaJ homolog subfamily C member 5 OS=Rattus norvegicus OX=10116 GN=Dnajc5 PE=1 SV=1	Dnajc5	P60905	16.0742	16.9339	15.6612	15.6923	18.7671	18.7893	18.6426	19.0258
DnaJ homolog subfamily C member 8 OS=Rattus norvegicus OX=10116 GN=Dnajc8 PE=1 SV=1	Dnajc8	A0A0G2K751	16.1856	NaN	16.2376	NaN	17.5805	16.7062	17.738	17.3402
Dolichyl-diphosphooligosaccharide--protein glycosyltransferase 48 kDa subunit OS=Rattus norvegicus OX=10116 GN=Ddost PE=2 SV=1	Ddost	Q641Y0	16.471	15.6983	16.8446	16.6923	20.1068	18.4364	18.3886	19.8921
Dolichyl-diphosphooligosaccharide--protein glycosyltransferase subunit 1 OS=Rattus norvegicus OX=10116 GN=Rpn1 PE=1 SV=1	Rpn1	Q6P7A7	20.1153	19.8913	20.1145	19.8041	22.4702	22.8697	22.3873	22.9437
Dolichyl-diphosphooligosaccharide--protein glycosyltransferase subunit 2 OS=Rattus norvegicus OX=10116 GN=Rpn2 PE=2 SV=2	Rpn2	P25235	19.1422	19.1396	19.3584	19.7393	20.6558	21.3529	20.6959	21.2421
Dolichyl-diphosphooligosaccharide--protein glycosyltransferase subunit DAD1 OS=Rattus norvegicus OX=10116 GN=Dad1 PE=3 SV=3	Dad1	P61805	18.9947	19.1532	19.9747	18.8842	19.731	19.7793	19.5009	19.5368
Dolichyl-phosphate mannosyltransferase subunit 1, catalytic OS=Rattus norvegicus OX=10116 GN=Dpm1 PE=1 SV=1	Dpm1	D4A8N1	NaN	15.3546	NaN	NaN	17.5768	17.5201	17.0535	17.1153
Down syndrome critical region homolog 2 (Human) (Predicted), isoform CRA_b OS=Rattus norvegicus OX=10116 GN=Psmg1 PE=1 SV=3	Psmg1	D4AAH6	NaN	NaN	NaN	NaN	18.3575	17.2013	18.6684	18.1469
Drebrin OS=Rattus norvegicus OX=10116 GN=Dbn1 PE=1 SV=3	Dbn1	Q07266	16.869	16.1395	16.1581	16.6003	18.7811	19.1644	19.8571	19.6449
Drebrin-like protein OS=Rattus norvegicus OX=10116 GN=Dbnl PE=1 SV=1	Dbnl	Q9JHL4	17.6369	14.9989	17.1199	15.2582	22.8493	23.1358	23.2484	22.7903
Dual specificity mitogen-activated protein kinase kinase 1 OS=Rattus norvegicus OX=10116 GN=Map2k1 PE=1 SV=2	Map2k1	Q01986	14.9086	NaN	15.4428	12.6835	22.829	22.5665	22.936	22.8706
Dual specificity mitogen-activated protein kinase kinase 2 OS=Rattus norvegicus OX=10116 GN=Map2k2 PE=1 SV=1	Map2k2	P36506	NaN	NaN	15.6792	NaN	20.5341	19.8407	20.1188	18.4528
Dual specificity tyrosine-phosphorylation-regulated kinase 1A OS=Rattus norvegicus OX=10116 GN=Dyrk1a PE=1 SV=2	Dyrk1a	Q63470	NaN	NaN	15.8254	NaN	18.5498	18.1292	18.4686	18.0827
Dual-specificity phosphatase 27, atypical OS=Rattus norvegicus OX=10116 GN=Dusp27 PE=1 SV=1	Styxl2	D3ZRM0	NaN	NaN	NaN	NaN	17.9909	18.8365	18.776	18.6889
Dual-specificity phosphatase 3 OS=Rattus norvegicus OX=10116 GN=Dusp3 PE=1 SV=1	Dusp3	A0A0G2K3I9	NaN	NaN	NaN	15.6102	21.3696	20.4142	20.6707	20.0964
Dymeclin OS=Rattus norvegicus OX=10116 GN=Dym PE=2 SV=1	Dym	B4F766	NaN	NaN	NaN	NaN	17.7817	16.8324	17.9795	16.7294
Dynactin subunit 1 OS=Rattus norvegicus OX=10116 GN=Dctn1 PE=1 SV=1	LOC500227	A0A0G2K428	19.9877	18.8335	20.0919	19.1694	23.6389	24.424	24.4666	23.9229
Dynactin subunit 2 OS=Rattus norvegicus OX=10116 GN=Dctn2 PE=1 SV=1	Dctn2	A0A0G2JUC7	16.3072	17.3041	14.7338	15.2164	23.0976	22.7586	23.3487	22.8849
Dynactin subunit 3 OS=Rattus norvegicus OX=10116 GN=Dctn3 PE=1 SV=1	Dctn3	D4A1B8	19.9478	NaN	15.1676	15.4932	21.0823	21.2871	21.3841	21.1655
Dynactin subunit 4 OS=Rattus norvegicus OX=10116 GN=Dctn4 PE=1 SV=1	Dctn4	Q9QUR2	14.8768	15.3604	14.8933	14.1493	19.0501	20.0116	20.0273	19.6076
Dynactin subunit 5 OS=Rattus norvegicus OX=10116 GN=Dctn5 PE=1 SV=1	Dctn5	G3V8C0	NaN	NaN	NaN	NaN	NaN	NaN	NaN	NaN
Dynamin-1-like protein OS=Rattus norvegicus OX=10116 GN=Dnm1l PE=1 SV=1	Dnm1l	O35303	20.2183	19.6189	20.1363	19.8196	24.8044	24.2706	24.6566	24.5105
Dynamin-2 OS=Rattus norvegicus OX=10116 GN=Dnm2 PE=1 SV=1	Dnm2	P39052	20.3851	19.7607	20.4967	21.385	22.3897	21.488	22.0571	21.6916
Dynamin-3 OS=Rattus norvegicus OX=10116 GN=Dnm3 PE=1 SV=2	Dnm3	Q08877	NaN	NaN	NaN	NaN	16.9232	15.6338	16.8763	NaN
Dynein assembly factor 4, axonemal OS=Rattus norvegicus OX=10116 GN=Dnaaf4 PE=1 SV=1	Dnaaf4	Q5VJS5	21.7619	22.5456	21.6563	22.5044	20.4835	21.5445	21.0137	21.1835
Dynein light chain 1, cytoplasmic OS=Rattus norvegicus OX=10116 GN=Dynll1 PE=1 SV=1	Dynll1	P63170	19.5181	19.3673	19.3145	18.9863	23.0482	23.7001	23.3842	23.214
Dynein light chain 2, cytoplasmic OS=Rattus norvegicus OX=10116 GN=Dynll2 PE=1 SV=1	Dynll2	Q78P75	NaN	16.3748	NaN	16.2425	18.6512	18.8982	18.6952	18.5061
Dynein light chain roadblock-type 1 OS=Rattus norvegicus OX=10116 GN=Dynlrb1 PE=1 SV=3	Dynlrb1	P62628	14.6553	NaN	NaN	NaN	20.8407	21.0094	21.0577	20.8298
Dynein light chain Tctex-type 1 OS=Rattus norvegicus OX=10116 GN=Dynlt1 PE=1 SV=1	Dynlt1	Q9Z336	NaN	NaN	NaN	NaN	19.842	19.7344	20.1814	19.7604
Dystonin OS=Rattus norvegicus OX=10116 GN=Dst PE=1 SV=3	Dst	D3ZC56	19.3886	19.4155	19.8452	19.273	23.2184	24.0034	24.0967	24.0517
Dystrobrevin OS=Rattus norvegicus OX=10116 GN=Dtna PE=1 SV=3	Dtna	D4A772	NaN	NaN	NaN	NaN	NaN	NaN	NaN	NaN
E3 ubiquitin-protein ligase HUWE1 (Fragment) OS=Rattus norvegicus OX=10116 GN=Huwe1 PE=1 SV=2	Huwe1	P51593	NaN	NaN	NaN	NaN	18.0532	NaN	16.9653	NaN
E3 ubiquitin-protein ligase HUWE1 OS=Rattus norvegicus OX=10116 GN=Huwe1 PE=1 SV=1	Huwe1	A0A0G2JVW5	15.9389	18.4973	18.3352	18.3269	21.5887	20.6577	20.4019	21.0477
E3 ubiquitin-protein ligase OS=Rattus norvegicus OX=10116 GN=Nedd4 PE=1 SV=1	Nedd4	A0A0G2K8P3	21.3513	21.8178	22.4068	22.052	23.6969	24.4673	24.5479	24.1615
E3 ubiquitin-protein ligase PPP1R11 OS=Rattus norvegicus OX=10116 GN=Ppp1r11 PE=2 SV=2	Ppp1r11	Q6MFY6	NaN	13.9479	13.8424	NaN	15.3471	NaN	16.7465	16.4482
E3 ubiquitin-protein ligase RNF114 OS=Rattus norvegicus OX=10116 GN=Rnf114 PE=2 SV=1	Rnf114	Q6J2U6	16.8913	16.0908	16.0548	13.9806	21.6342	20.1677	20.7069	20.6541
E3 ubiquitin-protein ligase TRIP12 OS=Rattus norvegicus OX=10116 GN=Trip12 PE=1 SV=1	Trip12	A0A1W2Q676	14.8863	NaN	15.2604	15.7085	18.1431	18.2089	17.8906	17.1704
E3 ubiquitin-protein ligase UBR4 OS=Rattus norvegicus OX=10116 GN=Ubr4 PE=1 SV=1	Ubr4	F1LQI5	14.9962	17.909	16.4557	16.5448	22.0433	21.6763	21.7894	21.7087
Early endosome antigen 1 OS=Rattus norvegicus OX=10116 GN=Eea1 PE=1 SV=1	Eea1	A0A0G2K051	15.728	15.3826	14.7958	NaN	18.3142	17.6131	17.134	16.6943
Echinoderm microtubule-associated protein-like 2 OS=Rattus norvegicus OX=10116 GN=Eml2 PE=1 SV=1	Eml2	Q6P6T4	NaN	NaN	NaN	NaN	NaN	NaN	NaN	NaN
Echinoderm microtubule-associated protein-like 4 OS=Rattus norvegicus OX=10116 GN=Eml4 PE=1 SV=1	Eml4	A0A0G2K2Z0	NaN	NaN	NaN	NaN	18.2208	18.7233	19.2218	19.1083
Ecm29 proteasome adaptor and scaffold OS=Rattus norvegicus OX=10116 GN=Ecpas PE=1 SV=3	Ecpas	F1M446	NaN	NaN	NaN	NaN	18.2851	17.4232	18.7255	18.8925
Ectonucleoside triphosphate diphosphohydrolase 1 OS=Rattus norvegicus OX=10116 GN=Entpd1 PE=3 SV=3	Entpd1	F1M0G3	NaN	NaN	NaN	NaN	21.0445	21.2996	20.9227	20.6818
Ectonucleotide pyrophosphatase/phosphodiesterase family member 1 OS=Rattus norvegicus OX=10116 GN=Enpp1 PE=1 SV=2	Enpp1	Q924C3	NaN	NaN	NaN	NaN	16.5775	16.6221	NaN	NaN
Eefsec protein OS=Rattus norvegicus OX=10116 GN=Eefsec PE=1 SV=1	Eefsec	B5DEJ5	17.3823	17.5959	14.2193	19.0082	18.5133	17.4883	16.0593	17.5718
EF-hand domain-containing protein D2 OS=Rattus norvegicus OX=10116 GN=Efhd2 PE=1 SV=1	Efhd2	Q4FZY0	NaN	15.1897	NaN	NaN	19.6068	18.6653	18.6379	19.2351
EGF-containing fibulin-like extracellular matrix protein 1 OS=Rattus norvegicus OX=10116 GN=Efemp1 PE=1 SV=1	Efemp1	O35568	NaN	NaN	18.5693	14.8225	NaN	NaN	NaN	NaN
EH domain-binding protein 1 OS=Rattus norvegicus OX=10116 GN=Ehbp1 PE=1 SV=3	Ehbp1	F1LVX2	15.3762	NaN	NaN	NaN	17.7975	15.2228	15.5252	15.74
EH domain-binding protein 1-like 1 OS=Rattus norvegicus OX=10116 GN=Ehbp1l1 PE=1 SV=1	Ehbp1l1	A0A0G2K6R8	18.903	18.824	17.4591	17.1647	22.3223	22.2496	22.2581	21.7629
EH domain-containing protein 1 OS=Rattus norvegicus OX=10116 GN=Ehd1 PE=1 SV=1	Ehd1	Q641Z6	20.9006	20.5396	20.6241	20.7614	23.5788	23.048	23.307	23.2661
EH domain-containing protein 2 OS=Rattus norvegicus OX=10116 GN=Ehd2 PE=1 SV=1	Ehd2	Q4V8H8	17.504	17.2356	18.1731	17.4646	20.9055	20.5718	20.742	20.4798
EH domain-containing protein 3 OS=Rattus norvegicus OX=10116 GN=Ehd3 PE=1 SV=2	Ehd3	Q8R491	15.9575	15.2309	16.2063	17.5724	NaN	15.6951	15.7123	15.2436
EH-domain-containing 4 OS=Rattus norvegicus OX=10116 GN=Ehd4 PE=1 SV=1	Ehd4	Q8R3Z7	22.3995	22.343	22.8552	22.3373	24.2208	23.8165	23.9982	23.763
Elastin microfibril interfacer 1 OS=Rattus norvegicus OX=10116 GN=Emilin1 PE=1 SV=1	Emilin1	D3Z9E1	17.6459	16.8999	18.4472	17.8843	18.5068	17.1674	16.1289	16.06
Elastin OS=Rattus norvegicus OX=10116 GN=Eln PE=1 SV=2	Eln	D4A9U4	19.4962	19.884	19.5388	19.0635	20.3434	19.4787	19.2135	20.6675
ELAV-like protein 1 OS=Rattus norvegicus OX=10116 GN=Elavl1 PE=1 SV=1	Elavl1	B5DF91	16.4719	14.4683	15.5551	NaN	20.5272	20.2282	20.0242	19.4504
Electron transfer flavoprotein subunit alpha, mitochondrial OS=Rattus norvegicus OX=10116 GN=Etfa PE=1 SV=4	Etfa	P13803	19.8924	19.9439	19.9362	19.9471	22.1684	22.1775	21.7924	21.7739
Electron transfer flavoprotein subunit beta OS=Rattus norvegicus OX=10116 GN=Etfb PE=1 SV=3	Etfb	Q68FU3	19.0093	19.6378	17.7663	17.2936	21.1363	21.8907	21.1932	21.5195
Electron transfer flavoprotein-ubiquinone oxidoreductase, mitochondrial OS=Rattus norvegicus OX=10116 GN=Etfdh PE=1 SV=1	Etfdh	Q66HF3	16.7016	15.8585	NaN	NaN	19.6991	19.774	19.8566	20.0137
ELKS/Rab6-interacting/CAST family member 1 OS=Rattus norvegicus OX=10116 GN=Erc1 PE=1 SV=1	Erc1	A0A0G2JYT1	17.4128	16.2935	17.4346	NaN	18.681	20.5204	19.6993	18.7962
Elongation factor 1-alpha 1 OS=Rattus norvegicus OX=10116 GN=Eef1a1 PE=2 SV=1	Eef1a1	P62630	25.9294	25.3474	25.7994	25.7606	29.5629	29.0673	29.3743	29.2591
Elongation factor 1-alpha 2 OS=Rattus norvegicus OX=10116 GN=Eef1a2 PE=1 SV=1	Eef1a2	P62632	17.0921	18.3352	18.0392	17.3076	24.2622	23.8534	24.2791	24.3526
Elongation factor 1-delta OS=Rattus norvegicus OX=10116 GN=Eef1d PE=1 SV=2	Eef1d	Q68FR9	20.0348	18.7471	19.4052	19.9398	24.7441	23.5812	24.2233	24.2328
Elongation factor 1-gamma OS=Rattus norvegicus OX=10116 GN=Eef1g PE=2 SV=3	Eef1g	Q68FR6	20.1988	20.1323	20.2354	19.6855	24.0622	22.6211	23.0572	23.0673
Elongation factor 2 OS=Rattus norvegicus OX=10116 GN=Eef2 PE=1 SV=4	Eef2	P05197	22.5169	22.5738	22.8199	22.8905	27.6274	26.9198	27.2894	27.2607
Elongation factor Tu, mitochondrial OS=Rattus norvegicus OX=10116 GN=Tufm PE=1 SV=1	Tufm	P85834	17.3153	18.0256	15.7228	17.0054	19.6279	20.2144	20.7391	20.8814
Elongation factor-like GTPase 1 OS=Rattus norvegicus OX=10116 GN=Efl1 PE=1 SV=2	Efl1	D3ZXJ5	NaN	NaN	NaN	14.0398	17.3724	17.2222	17.2717	17.5527
Elongator complex protein 1 OS=Rattus norvegicus OX=10116 GN=Elp1 PE=1 SV=2	Elp1	F1LP76	20.6505	20.9392	21.2174	20.7491	22.8434	23.1576	23.572	23.3714
Elongator complex protein 2 OS=Rattus norvegicus OX=10116 GN=Elp2 PE=2 SV=1	Elp2	Q496Z0	17.2021	17.551	16.6718	16.6233	19.7526	20.4917	20.4951	20.2497
Elongator complex protein 3 OS=Rattus norvegicus OX=10116 GN=Elp3 PE=1 SV=2	Elp3	D4ACM1	17.2202	17.035	16.9129	17.6218	20.774	20.6996	21.1765	20.4728
Elongator complex protein 5 OS=Rattus norvegicus OX=10116 GN=Elp5 PE=1 SV=1	Elp5	B0BMU7	NaN	NaN	NaN	NaN	NaN	NaN	NaN	NaN
Elongin-B OS=Rattus norvegicus OX=10116 GN=Elob PE=1 SV=1	Elob	P62870	16.4424	14.9704	17.4391	16.86	22.5077	22.0386	22.3295	22.3056
Elongin-C OS=Rattus norvegicus OX=10116 GN=Eloc PE=1 SV=1	Eloc	P83941	NaN	15.2133	15.347	15.8713	22.5259	21.8604	21.9459	21.8885
Embigin OS=Rattus norvegicus OX=10116 GN=Emb PE=1 SV=1	Emb	O88775	19.85	20.1287	19.1956	20.172	16.6674	18.397	17.6489	18.3876
Ena/VASP-like protein OS=Rattus norvegicus OX=10116 GN=Evl PE=1 SV=1	Evl	F1M8I7	NaN	NaN	NaN	NaN	17.7454	17.8793	18.5787	17.6061
ENAH, actin regulator OS=Rattus norvegicus OX=10116 GN=Enah PE=1 SV=1	Enah	A0A0G2K6I4	20.4185	20.4093	20.3503	19.9754	22.7873	23.1733	23.3447	22.7937
ENAH, actin regulator OS=Rattus norvegicus OX=10116 GN=Enah PE=1 SV=1	Enah	Q5XHX3	15.3737	15.3125	NaN	NaN	18.2936	18.3399	18.246	17.6127
Endoglin OS=Rattus norvegicus OX=10116 GN=Eng PE=1 SV=2	Eng	M0RBA8	15.0461	NaN	15.0903	NaN	20.7634	20.9734	20.4864	21.0081
Endomucin OS=Rattus norvegicus OX=10116 GN=Emcn PE=2 SV=1	Emcn	Q6AY82	14.4713	NaN	15.0047	NaN	19.6737	19.7535	20.1529	20.2692
Endophilin-A2 OS=Rattus norvegicus OX=10116 GN=Sh3gl1 PE=1 SV=1	Sh3gl1	O35964	19.9627	19.3922	20.5363	20.8901	21.5067	21.7394	21.6264	21.1513
Endophilin-B1 OS=Rattus norvegicus OX=10116 GN=Sh3glb1 PE=2 SV=1	Sh3glb1	Q6AYE2	19.848	19.4237	18.1434	18.7341	23.6679	22.9218	23.6623	23.1456
Endophilin-B2 OS=Rattus norvegicus OX=10116 GN=Sh3glb2 PE=1 SV=1	Sh3glb2	A0A0G2K9P4	18.3384	18.0578	16.5608	17.6934	22.4522	21.8108	22.1575	21.7555
Endoplasmic reticulum chaperone BiP OS=Rattus norvegicus OX=10116 GN=Hspa5 PE=1 SV=1	Hspa5	P06761	22.8681	23.1521	23.0946	23.3804	25.8481	25.9739	25.4572	25.888
Endoplasmic reticulum metallopeptidase 1 OS=Rattus norvegicus OX=10116 GN=Ermp1 PE=1 SV=1	Ermp1	F1M6W2	15.7951	15.3289	16.2375	16.0929	15.7007	17.145	17.0854	17.1818
Endoplasmic reticulum protein SC65 OS=Rattus norvegicus OX=10116 GN=P3h4 PE=2 SV=3	P3h4	Q64375	NaN	NaN	NaN	NaN	NaN	NaN	NaN	NaN
Endoplasmic reticulum resident protein 29 OS=Rattus norvegicus OX=10116 GN=Erp29 PE=1 SV=2	Erp29	P52555	17.2115	19.9322	18.0128	16.5016	19.9969	21.2518	20.2487	20.7385
Endoplasmic reticulum-golgi intermediate compartment 1 OS=Rattus norvegicus OX=10116 GN=Ergic1 PE=1 SV=2	Ergic1	F1LU48	17.9383	17.4469	15.9443	14.9795	21.3975	21.7353	21.4429	21.1309
Endoplasmin OS=Rattus norvegicus OX=10116 GN=Hsp90b1 PE=1 SV=1	Hsp90b1	A0A0A0MY09	21.3421	22.0727	21.4522	21.3057	24.6407	24.9025	24.4706	25.0086
Endothelin-converting enzyme 1 OS=Rattus norvegicus OX=10116 GN=Ece1 PE=1 SV=2	Ece1	P42893	NaN	NaN	NaN	NaN	18.4901	18.7283	18.3612	18.5189
Engulfment and cell motility 2 OS=Rattus norvegicus OX=10116 GN=Elmo2 PE=1 SV=1	Elmo2	G3V982	NaN	NaN	NaN	NaN	NaN	NaN	16.7491	NaN
Enhancer of mRNA-decapping 3 OS=Rattus norvegicus OX=10116 GN=Edc3 PE=1 SV=3	Edc3	F1M7Z1	NaN	NaN	NaN	NaN	17.6301	17.5104	17.5476	NaN
Enhancer of mRNA-decapping protein 4 OS=Rattus norvegicus OX=10116 GN=Edc4 PE=1 SV=1	Edc4	Q3ZAV8	19.8706	19.3262	19.2793	18.3969	20.9184	20.441	20.8161	21.0884
Enoyl-CoA delta isomerase 2, mitochondrial OS=Rattus norvegicus OX=10116 GN=Eci2 PE=1 SV=1	Eci2	Q5XIC0	15.8395	17.5451	NaN	17.8046	19.1052	20.4586	18.9735	19.6006
Enoyl-CoA delta isomerase 2, mitochondrial OS=Rattus norvegicus OX=10116 GN=Eci3 PE=1 SV=1	Eci3	A0A0G2K277	NaN	NaN	NaN	NaN	16.0217	17.2278	16.615	16.4979
Enoyl-CoA hydratase, mitochondrial OS=Rattus norvegicus OX=10116 GN=Echs1 PE=1 SV=1	Echs1	P14604	NaN	15.9389	NaN	15.5291	16.7678	18.8945	18.3688	18.5812
Ephrin B1, isoform CRA_a OS=Rattus norvegicus OX=10116 GN=Efnb1 PE=2 SV=1	Efnb1	Q6P7B6	NaN	12.5813	13.5992	NaN	13.3181	14.9021	15.4065	15.8885
Epidermal growth factor receptor pathway substrate 15 OS=Rattus norvegicus OX=10116 GN=Eps15 PE=1 SV=2	Eps15	E9PSY8	14.6564	12.8331	15.0694	15.5038	18.0193	17.7236	18.0704	16.5718
Epidermal growth factor receptor pathway substrate 15-like 1 OS=Rattus norvegicus OX=10116 GN=Eps15l1 PE=1 SV=3	Eps15l1	D3ZJR1	14.844	13.9204	16.1184	16.7072	21.8267	20.836	20.6869	21.1726
Epithelial membrane protein 3 OS=Rattus norvegicus OX=10116 GN=Emp3 PE=2 SV=1	Emp3	Q9QYW5	NaN	NaN	NaN	NaN	NaN	NaN	15.7934	17.2609
EPM2A-interacting protein 1 OS=Rattus norvegicus OX=10116 GN=Epm2aip1 PE=1 SV=3	Epm2aip1	F1M471	NaN	NaN	NaN	NaN	18.3837	17.4529	17.0729	16.916
EPS8-like 2 OS=Rattus norvegicus OX=10116 GN=Eps8l2 PE=1 SV=2	Eps8l2	F7DLY1	NaN	NaN	NaN	NaN	NaN	NaN	NaN	NaN
Epsilon 1 globin OS=Rattus norvegicus OX=10116 GN=Hbe1 PE=1 SV=1	Hbe1	O88752	21.0316	21.2957	21.4445	20.9182	18.3246	17.2092	18.0479	19.3155
Epsilon 3 globin OS=Rattus norvegicus OX=10116 GN=Hbg1 PE=2 SV=1	Hbg1	O88754	21.5072	20.3289	20.8946	21.376	19.8813	19.8468	19.9171	19.6456
Epsin-1 OS=Rattus norvegicus OX=10116 GN=Epn1 PE=1 SV=1	Epn1	A0A140TAC3	NaN	15.9271	NaN	14.9624	18.6673	19.5528	19.2097	19.5355
Epsin-3 OS=Rattus norvegicus OX=10116 GN=Epn3 PE=1 SV=1	Epn3	Q4V882	NaN	NaN	NaN	NaN	NaN	NaN	NaN	NaN
Equilibrative nucleoside transporter 1 OS=Rattus norvegicus OX=10116 GN=Slc29a1 PE=1 SV=3	Slc29a1	O54698	16.8798	16.768	16.2079	17.1445	16.516	NaN	NaN	16.2541
ER lumen protein-retaining receptor 2 OS=Rattus norvegicus OX=10116 GN=Kdelr2 PE=2 SV=1	Kdelr2	Q5U305	17.1232	19.3736	18.8435	18.1547	18.9012	20.8088	19.1179	17.9714
ER membrane protein complex subunit 1 OS=Rattus norvegicus OX=10116 GN=Emc1 PE=1 SV=1	Emc1	D4A994	19.7271	19.2313	19.0584	19.8589	18.0564	17.9962	17.5442	17.6054
ER membrane protein complex subunit 2 OS=Rattus norvegicus OX=10116 GN=Emc2 PE=2 SV=1	Emc2	B0BNG0	NaN	NaN	NaN	NaN	18.3625	18.8507	18.2203	18.2147
ER membrane protein complex subunit 8 OS=Rattus norvegicus OX=10116 GN=Emc8 PE=2 SV=1	Emc8	Q5FVL2	NaN	15.0592	NaN	NaN	18.1474	18.306	18.2544	18.2748
ERCC excision repair 6-like, spindle assembly checkpoint helicase OS=Rattus norvegicus OX=10116 GN=Ercc6l PE=1 SV=1	Ercc6l	D4A0G9	20.4239	21.0048	19.5673	14.4399	19.2248	19.7589	19.2707	19.4412
Erlin-2 OS=Rattus norvegicus OX=10116 GN=Erlin2 PE=1 SV=1	Erlin2	B5DEH2	15.5356	15.9177	15.5473	NaN	18.0009	18.8462	18.4584	18.9643
ERO1-like protein alpha OS=Rattus norvegicus OX=10116 GN=Ero1a PE=1 SV=1	Ero1a	Q8R4A1	17.4137	17.2976	17.5259	16.7728	19.688	19.6844	19.2857	19.6572
Erythrocyte membrane protein band 4.1 OS=Rattus norvegicus OX=10116 GN=Epb41 PE=1 SV=1	Epb41	A0A0G2K161	20.6422	20.8109	19.5174	19.4939	17.5773	17.5441	15.8515	16.1574
Erythrocyte membrane protein band 4.1-like 2 OS=Rattus norvegicus OX=10116 GN=Epb41l2 PE=1 SV=3	Epb41l2	D3ZDT1	22.0924	21.9955	22.7306	22.5962	19.9628	20.1676	19.7258	19.7928
Erythrocyte membrane protein band 4.1-like 3 OS=Rattus norvegicus OX=10116 GN=Epb41l3 PE=1 SV=1	Epb41l3	Q9JMB3	15.1165	NaN	14.8153	NaN	20.3917	19.9549	18.4886	19.7755
Erythrocyte membrane protein band 4.2 OS=Rattus norvegicus OX=10116 GN=Epb42 PE=1 SV=1	Epb42	B5DF57	22.3352	22.1294	21.9481	22.4234	19.2352	19.4982	19.6533	19.6238
ES1 protein homolog, mitochondrial OS=Rattus norvegicus OX=10116 PE=1 SV=2	Gatd3a	P56571	15.7177	14.6704	NaN	NaN	NaN	17.4094	16.6699	16.4249
Estradiol 17-beta-dehydrogenase 11 OS=Rattus norvegicus OX=10116 GN=Hsd17b11 PE=2 SV=1	Hsd17b11	Q6AYS8	NaN	NaN	NaN	NaN	NaN	NaN	NaN	NaN
Ethanolamine-phosphate cytidylyltransferase OS=Rattus norvegicus OX=10116 GN=Pcyt2 PE=1 SV=1	Pcyt2	O88637	16.9471	NaN	17.5	15.6292	19.3417	15.52	18.6245	18.7494
Eukaryotic initiation factor 4A-II OS=Rattus norvegicus OX=10116 GN=Eif4a2 PE=1 SV=1	Eif4a2	Q5RKI1	NaN	NaN	16.6368	NaN	20.8369	19.7168	20.4957	20.5361
Eukaryotic initiation factor 4A-III OS=Rattus norvegicus OX=10116 GN=Eif4a3 PE=1 SV=1	Eif4a3	Q3B8Q2	NaN	14.5609	NaN	NaN	18.2815	17.9693	17.5904	17.5285
Eukaryotic peptide chain release factor GTP-binding subunit ERF3B-like OS=Rattus norvegicus OX=10116 GN=Gspt1 PE=1 SV=1	Gspt1	Q6AYD5	19.6665	13.9494	16.979	16.7296	23.0498	22.6129	23.0969	22.9909
Eukaryotic peptide chain release factor subunit 1 OS=Rattus norvegicus OX=10116 GN=Etf1 PE=2 SV=3	Etf1	Q5U2Q7	17.8577	17.8414	18.3579	18.4765	22.0381	21.4717	21.9065	21.8133
Eukaryotic translation elongation factor 1 beta 2 OS=Rattus norvegicus OX=10116 GN=Eef1b2 PE=1 SV=1	Eef1b2	B5DEN5	17.4474	17.5602	18.1036	18.1204	21.5325	20.2984	20.7477	20.8623
Eukaryotic translation elongation factor 1 epsilon 1 OS=Rattus norvegicus OX=10116 GN=Eef1e1 PE=1 SV=1	Eef1e1	B2RYN3	20.4075	20.7403	20.8858	20.319	21.4652	21.1422	21.4998	21.3275
Eukaryotic translation initiation factor 1 OS=Rattus norvegicus OX=10116 GN=Eif1 PE=1 SV=1	Eif1	B0K008	17.1161	16.8992	17.4102	17.0638	20.459	20.1073	20.4847	20.5661
Eukaryotic translation initiation factor 2 subunit 1 OS=Rattus norvegicus OX=10116 GN=Eif2s1 PE=1 SV=2	Eif2s1	P68101	18.5222	18.2874	17.2367	16.7071	22.8996	22.6689	22.6179	22.5529
Eukaryotic translation initiation factor 2 subunit 3, X-linked OS=Rattus norvegicus OX=10116 GN=Eif2s3 PE=1 SV=2	Eif2s3	P81795	17.0302	18.8872	18.1214	18.9258	22.2305	22.1752	22.2747	21.8964
Eukaryotic translation initiation factor 2 subunit beta OS=Rattus norvegicus OX=10116 GN=Eif2s2 PE=1 SV=1	Eif2s2	Q6P685	18.1449	18.18	17.5213	18.0117	22.1183	21.941	21.9185	21.8053
Eukaryotic translation initiation factor 2D OS=Rattus norvegicus OX=10116 GN=Eif2d PE=1 SV=1	Eif2d	Q5PPG7	NaN	NaN	NaN	NaN	17.3122	17.189	NaN	NaN
Eukaryotic translation initiation factor 3 subunit A OS=Rattus norvegicus OX=10116 GN=Eif3a PE=2 SV=2	Eif3a	Q1JU68	15.2925	17.9854	NaN	NaN	21.6097	21.3761	21.2994	21.3703
Eukaryotic translation initiation factor 3 subunit B OS=Rattus norvegicus OX=10116 GN=Eif3b PE=1 SV=1	Eif3b	Q4G061	19.8576	17.7201	17.612	17.9485	20.7355	19.2486	20.1188	20.2383
Eukaryotic translation initiation factor 3 subunit C OS=Rattus norvegicus OX=10116 GN=Eif3c PE=1 SV=1	Eif3c	B5DFC8	17.8364	17.0691	17.3889	19.5657	20.8815	20.5453	20.839	20.3334
Eukaryotic translation initiation factor 3 subunit D OS=Rattus norvegicus OX=10116 GN=Eif3d PE=1 SV=1	Eif3d	Q6AYK8	NaN	NaN	NaN	NaN	19.2061	18.1173	18.7177	18.4629
Eukaryotic translation initiation factor 3 subunit E OS=Rattus norvegicus OX=10116 GN=LOC100909481 PE=3 SV=1	LOC100365062	A0A0G2K273	NaN	NaN	NaN	NaN	20.3128	20.1832	20.5073	20.0503
Eukaryotic translation initiation factor 3 subunit F OS=Rattus norvegicus OX=10116 GN=Eif3f PE=1 SV=3	Eif3f	D4AC36	14.859	16.5318	15.7502	17.9387	21.5057	20.869	21.2478	21.0544
Eukaryotic translation initiation factor 3 subunit G OS=Rattus norvegicus OX=10116 GN=Eif3g PE=1 SV=1	Eif3g	Q5RK09	17.8331	18.6757	16.05	17.6197	21.3497	20.7341	20.9792	20.7851
Eukaryotic translation initiation factor 3 subunit H OS=Rattus norvegicus OX=10116 GN=Eif3h PE=1 SV=1	Eif3h	Q6P9U8	13.9717	NaN	14.7202	NaN	19.5857	19.5847	19.3158	19.6777
Eukaryotic translation initiation factor 3 subunit I OS=Rattus norvegicus OX=10116 GN=Eif3i PE=2 SV=1	Eif3i	B0BNA7	14.5026	NaN	NaN	NaN	20.3504	20.0346	20.4459	20.1832
Eukaryotic translation initiation factor 3 subunit J OS=Rattus norvegicus OX=10116 GN=Eif3j PE=1 SV=1	Eif3j	A0JPM9	NaN	16.2052	NaN	NaN	20.9932	19.8399	20.0393	20.4532
Eukaryotic translation initiation factor 3 subunit K OS=Rattus norvegicus OX=10116 GN=Eif3k PE=1 SV=1	Eif3k	A0A0G2JU77	NaN	NaN	NaN	NaN	17.2332	15.3225	15.9992	16.3093
Eukaryotic translation initiation factor 3 subunit M OS=Rattus norvegicus OX=10116 GN=Eif3m PE=1 SV=1	Eif3m	D3ZAZ0	17.1138	15.8339	16.9323	17.1733	20.4284	19.4657	20.0502	18.846
Eukaryotic translation initiation factor 3, subunit 6 interacting protein OS=Rattus norvegicus OX=10116 GN=Eif3l PE=1 SV=2	Eif3l	G3V7G9	NaN	NaN	NaN	NaN	17.8706	NaN	NaN	17.8468
Eukaryotic translation initiation factor 4 gamma, 1 OS=Rattus norvegicus OX=10116 GN=Eif4g1 PE=1 SV=1	Eif4g1	D3ZU13	19.9141	20.2959	20.0443	19.4905	24.5872	24.4546	24.4384	24.1697
Eukaryotic translation initiation factor 4 gamma, 3 OS=Rattus norvegicus OX=10116 GN=Eif4g3 PE=1 SV=2	Eif4g3	D4A554	15.2929	19.2212	17.1162	17.9895	20.7058	21.7062	21.2409	20.5906
Eukaryotic translation initiation factor 4, gamma 2 OS=Rattus norvegicus OX=10116 GN=Eif4g2 PE=1 SV=2	Eif4g2	F1LN59	17.2535	16.6141	17.7131	15.7751	22.3894	21.6853	21.7083	21.6284
Eukaryotic translation initiation factor 4A1 OS=Rattus norvegicus OX=10116 GN=Eif4a1 PE=1 SV=1	Eif4a1	Q6P3V8	20.538	21.0183	20.791	20.1219	24.7337	23.9245	24.7073	24.4557
Eukaryotic translation initiation factor 4B OS=Rattus norvegicus OX=10116 GN=Eif4b PE=1 SV=1	Eif4b	Q5RKG9	18.3063	18.8935	18.9382	NaN	21.0468	19.9424	19.9552	20.388
Eukaryotic translation initiation factor 4E binding protein 2, isoform CRA_b OS=Rattus norvegicus OX=10116 GN=Eif4ebp2 PE=1 SV=1	Eif4ebp2	Q497A9	NaN	NaN	NaN	NaN	16.4942	16.4416	17.2843	NaN
Eukaryotic translation initiation factor 4E family member 2 OS=Rattus norvegicus OX=10116 GN=Eif4e2 PE=1 SV=1	Chrng	A0A0G2K933	NaN	14.2995	NaN	14.6834	17.2714	NaN	16.8444	16.7516
Eukaryotic translation initiation factor 4E OS=Rattus norvegicus OX=10116 GN=Eif4e PE=1 SV=1	Eif4e	A0A1W2Q627	17.8575	21.381	18.4306	16.283	20.1387	21.3072	19.5459	19.0161
Eukaryotic translation initiation factor 4E-binding protein 1 OS=Rattus norvegicus OX=10116 GN=Eif4ebp1 PE=1 SV=3	Eif4ebp1	Q62622	NaN	NaN	NaN	NaN	21.617	20.7264	21.5945	21.3611
Eukaryotic translation initiation factor 4E-binding protein 3 OS=Rattus norvegicus OX=10116 GN=Ankhd1 PE=1 SV=1	Ankhd1	A0A0G2K916	15.1441	15.9046	NaN	NaN	18.4758	NaN	17.7701	NaN
Eukaryotic translation initiation factor 4H OS=Rattus norvegicus OX=10116 GN=Eif4h PE=1 SV=1	Eif4h	Q5XI72	18.609	17.2948	15.3248	18.7022	22.9054	20.807	21.1229	21.0204
Eukaryotic translation initiation factor 5A-1 OS=Rattus norvegicus OX=10116 GN=Eif5a PE=1 SV=3	Eif5a	Q3T1J1	17.9877	18.9335	18.9697	18.8245	23.0983	22.7062	22.541	23.0585
Eukaryotic translation initiation factor 5B OS=Rattus norvegicus OX=10116 GN=Eif5b PE=1 SV=1	Eif5b	B2GUV7	NaN	NaN	NaN	NaN	20.3472	20.2254	20.5172	20.4496
Eukaryotic translation initiation factor 6 OS=Rattus norvegicus OX=10116 GN=Eif6 PE=1 SV=1	Eif6	A0A0G2K110	NaN	16.0215	NaN	NaN	17.3023	18.0568	17.9871	18.4594
Exocyst complex component 1 OS=Rattus norvegicus OX=10116 GN=Exoc1 PE=1 SV=1	Exoc1	A0A0G2JYT4	17.7318	18.4812	17.6683	NaN	19.4254	20.513	20.3337	20.0527
Exocyst complex component 4 OS=Rattus norvegicus OX=10116 GN=Exoc4 PE=1 SV=1	Exoc4	Q62824	NaN	17.4869	17.8184	NaN	18.1789	19.1279	19.6401	19.2052
Exocyst complex component 7 OS=Rattus norvegicus OX=10116 GN=Exoc7 PE=1 SV=1	Exoc7	O54922	NaN	NaN	NaN	NaN	17.6059	17.7115	18.2942	18.1878
Exocyst complex component 8 OS=Rattus norvegicus OX=10116 GN=Exoc8 PE=1 SV=1	Exoc8	O54924	NaN	NaN	NaN	NaN	18.3344	18.853	18.2996	18.3594
Exopolyphosphatase PRUNE1 OS=Rattus norvegicus OX=10116 GN=Prune1 PE=1 SV=1	Prune1	Q6AYG3	16.3583	16.2144	17.7819	17.7659	19.9812	19.6579	20.2057	19.9416
Exportin 5 OS=Rattus norvegicus OX=10116 GN=Xpo5 PE=1 SV=1	Xpo5	D3ZQE8	NaN	14.1516	NaN	NaN	16.9473	17.7005	18.0668	17.5224
Exportin 7 OS=Rattus norvegicus OX=10116 GN=Xpo7 PE=1 SV=1	Xpo7	A0A0G2JWA3	19.4516	18.9465	19.4499	19.6488	16.9162	19.6771	19.3758	18.8138
Exportin-1 OS=Rattus norvegicus OX=10116 GN=Xpo1 PE=1 SV=1	Xpo1	Q80U96	18.4315	19.2673	18.9521	17.8578	22.4966	22.4231	22.6878	22.5043
Extended synaptotagmin-1 OS=Rattus norvegicus OX=10116 GN=Esyt1 PE=1 SV=1	Esyt1	Q9Z1X1	NaN	NaN	NaN	NaN	NaN	16.7578	NaN	NaN
Extracellular link domain-containing 1 (Predicted) OS=Rattus norvegicus OX=10116 GN=Lyve1 PE=1 SV=1	Lyve1	D3ZD19	16.8328	16.4727	16.0512	NaN	NaN	NaN	15.7174	15.3496
Extracellular matrix protein 1 OS=Rattus norvegicus OX=10116 GN=Ecm1 PE=1 SV=2	Ecm1	Q62894	15.2622	15.6637	NaN	NaN	NaN	NaN	NaN	14.4551
Extracellular superoxide dismutase [Cu-Zn] OS=Rattus norvegicus OX=10116 GN=Sod3 PE=1 SV=2	Sod3	Q08420	18.5479	18.879	19.9928	19.8449	17.4616	16.6184	16.5411	18.0654
Eyes absent homolog OS=Rattus norvegicus OX=10116 GN=Eya3 PE=1 SV=1	Eya3	A0A0G2JZ01	NaN	NaN	17.2259	NaN	18.1181	16.4864	18.0803	NaN
Ezrin OS=Rattus norvegicus OX=10116 GN=Ezr PE=1 SV=3	Ezr	P31977	20.1879	20.0655	21.0744	19.0997	23.0496	22.6511	22.3722	22.9006
F-actin-capping protein subunit alpha-1 OS=Rattus norvegicus OX=10116 GN=Capza1 PE=1 SV=1	Capza1	B2GUZ5	18.7007	19.1627	19.0303	19.5281	22.91	21.9756	22.0208	22.1942
F-actin-capping protein subunit alpha-2 OS=Rattus norvegicus OX=10116 GN=Capza2 PE=1 SV=1	Capza2	Q3T1K5	14.8509	17.7883	17.4996	18.1312	22.5652	21.5513	21.63	21.6775
F-actin-capping protein subunit beta OS=Rattus norvegicus OX=10116 GN=Capzb PE=1 SV=1	Capzb	Q5XI32	19.3492	19.3193	20.0083	21.5069	23.3394	22.8468	22.9469	22.8845
FAD synthase OS=Rattus norvegicus OX=10116 GN=Flad1 PE=1 SV=2	Flad1	D4A4P4	NaN	16.6581	17.5435	NaN	17.8977	17.1504	17.4448	17.6455
Fam49b protein OS=Rattus norvegicus OX=10116 GN=Fam49b PE=1 SV=1	Cyrib	B2GUZ9	17.4649	18.4102	16.8767	17.9085	20.9282	20.3652	20.8617	20.7687
Family with sequence similarity 114, member A1 OS=Rattus norvegicus OX=10116 GN=Fam114a1 PE=1 SV=2	Fam114a1	D4A777	22.3919	21.8142	21.7805	21.4441	22.5974	21.7936	21.941	21.7784
Family with sequence similarity 120A OS=Rattus norvegicus OX=10116 GN=Fam120a PE=1 SV=2	Fam120a	D4AB03	18.5072	19.361	18.9756	19.3858	21.645	22.4331	21.8423	21.5198
Family with sequence similarity 126, member A OS=Rattus norvegicus OX=10116 GN=Fam126a PE=1 SV=1	Fam126a	D4AE31	NaN	NaN	NaN	NaN	NaN	17.373	NaN	NaN
Family with sequence similarity 168, member A OS=Rattus norvegicus OX=10116 GN=Fam168a PE=1 SV=1	Fam168a	D3ZHW1	NaN	NaN	NaN	NaN	18.0934	16.5743	16.9214	17.3109
Family with sequence similarity 49, member A OS=Rattus norvegicus OX=10116 GN=Fam49a PE=1 SV=1	Cyria	B0BN65	18.6316	18.5056	17.1752	17.5468	21.2345	21.9408	22.5601	22.142
Far upstream element-binding protein 1 OS=Rattus norvegicus OX=10116 GN=Fubp1 PE=1 SV=1	Fubp1	A0A140TAJ3	18.5544	19.0549	18.8361	18.8788	22.3027	21.2491	21.3741	21.2057
Far upstream element-binding protein 2 OS=Rattus norvegicus OX=10116 GN=Khsrp PE=1 SV=1	Khsrp	A0A0G2K2B3	17.375	17.5256	17.4744	15.0223	23.6086	23.1015	23.0998	23.0269
Far upstream element-binding protein 3 OS=Rattus norvegicus OX=10116 GN=Fubp3 PE=1 SV=1	Fubp3	G3V829	NaN	NaN	NaN	NaN	17.9002	17.2694	17.087	17.5312
Farnesyl pyrophosphate synthase OS=Rattus norvegicus OX=10116 GN=Fdps PE=1 SV=1	Rusc1	A0A0G2JXT3	NaN	NaN	15.1027	15.2167	19.5991	19.6378	19.8268	19.8864
FAS-associated death domain protein OS=Rattus norvegicus OX=10116 GN=Fadd PE=1 SV=1	Fadd	Q8R2E7	15.0876	14.7684	15.717	NaN	19.8519	18.1871	19.4253	19.3718
FAS-associated factor 1 OS=Rattus norvegicus OX=10116 GN=Faf1 PE=1 SV=1	Faf1	Q924K2	17.0361	17.5755	17.6291	16.1564	20.0313	19.1671	19.763	19.7176
Fascin OS=Rattus norvegicus OX=10116 GN=Fscn1 PE=1 SV=2	Fscn1	P85845	NaN	16.5217	17.4059	14.6836	18.6588	18.9775	19.2254	19.0269
Fatty acid synthase OS=Rattus norvegicus OX=10116 GN=Fasn PE=1 SV=3	Fasn	P12785	19.75	19.8062	19.9326	19.6205	22.2021	23.2585	23.7587	23.6474
Fatty acid-binding protein 5 OS=Rattus norvegicus OX=10116 GN=Fabp5 PE=1 SV=3	Fabp5	P55053	22.1741	22.4461	23.0942	22.3514	23.2974	22.7276	22.9075	23.1654
Fatty acid-binding protein, adipocyte OS=Rattus norvegicus OX=10116 GN=Fabp4 PE=1 SV=1	Fabp4	A0A0G2K586	19.7859	20.5546	21.7828	20.6278	22.016	21.9381	22.3462	21.4685
Fatty acid-binding protein, heart OS=Rattus norvegicus OX=10116 GN=Fabp3 PE=1 SV=2	Fabp3	P07483	NaN	16.352	16.3532	14.8407	24.2234	24.004	23.9086	23.8459
Fatty aldehyde dehydrogenase OS=Rattus norvegicus OX=10116 GN=Aldh3a2 PE=1 SV=1	Aldh3a2	A0A0G2JY43	NaN	NaN	15.1542	18.5225	17.3689	17.4278	17.2486	17.5759
F-BAR domain only protein 2 OS=Rattus norvegicus OX=10116 GN=Fcho2 PE=1 SV=1	Fcho2	D3ZYR1	15.0264	15.3737	15.4582	15.6615	NaN	16.8983	17.1815	16.2693
F-box only protein 30 OS=Rattus norvegicus OX=10116 GN=Fbxo30 PE=1 SV=1	Fbxo30	Q5XI67	17.2544	16.5706	16.7953	16.0357	19.5774	18.7759	19.3304	19.2867
F-box only protein 9 OS=Rattus norvegicus OX=10116 GN=Fbxo9 PE=1 SV=1	Fbxo9	Q5U2X1	NaN	NaN	NaN	NaN	NaN	NaN	NaN	NaN
F-box protein 21 OS=Rattus norvegicus OX=10116 GN=Fbxo21 PE=1 SV=3	Fbxo21	F1M5Q6	NaN	NaN	14.8697	NaN	18.7036	18.4602	18.7498	18.4219
F-box protein 40 OS=Rattus norvegicus OX=10116 GN=Fbxo40 PE=4 SV=2	Fbxo40	F1LXQ1	NaN	14.0422	14.9283	NaN	20.0065	19.7035	19.8707	19.5875
Fc fragment of IgG-binding protein OS=Rattus norvegicus OX=10116 GN=Fcgbp PE=1 SV=3	Fcgbp	D3ZJF8	24.1002	25.0036	23.4506	22.9208	23.4402	23.7703	23.2274	23.3945
Fermitin family member 2 OS=Rattus norvegicus OX=10116 GN=Fermt2 PE=1 SV=1	Fermt2	A0A0G2JWC7	20.5518	21.4839	19.4959	17.5681	23.9603	23.215	23.455	23.1713
Fermitin family member 3 OS=Rattus norvegicus OX=10116 GN=Fermt3 PE=1 SV=1	Fermt3	B2GVB9	20.3735	19.6977	20.5898	20.7383	16.7466	16.6167	18.599	NaN
Ferritin heavy chain OS=Rattus norvegicus OX=10116 GN=Fth1 PE=1 SV=3	Fth1	P19132	20.037	19.5443	19.8402	20.3123	20.3887	20.725	20.7058	20.9119
Ferrochelatase OS=Rattus norvegicus OX=10116 GN=Fech PE=1 SV=1	Fech	D3ZBM3	NaN	NaN	NaN	NaN	NaN	NaN	NaN	NaN
Fetub protein OS=Rattus norvegicus OX=10116 GN=Fetub PE=1 SV=1	Fetub	Q6IRS6	25.031	25.453	25.7298	25.1957	22.1242	21.7942	21.4625	22.1305
Fibrillin 1 OS=Rattus norvegicus OX=10116 GN=Fbn1 PE=1 SV=1	Fbn1	G3V9M6	18.7414	17.3015	18.793	19.228	20.9988	21.5795	21.0007	21.3065
Fibrillin 2 OS=Rattus norvegicus OX=10116 GN=Fbn2 PE=4 SV=3	Fbn2	F1M5Q4	20.1719	19.657	19.9118	20.4408	17.5499	16.1524	15.7153	18.1755
Fibrinogen beta chain OS=Rattus norvegicus OX=10116 GN=Fgb PE=1 SV=4	Fgb	P14480	29.1805	28.9244	29.0046	29.3041	28.0247	27.7964	27.1388	28.0859
Fibrinogen gamma chain OS=Rattus norvegicus OX=10116 GN=Fgg PE=1 SV=3	Fgg	P02680	28.7808	28.4815	28.4564	28.7027	27.5003	27.2336	26.6821	27.6648
Fibrinogen-like 2 OS=Rattus norvegicus OX=10116 GN=Fgl2 PE=1 SV=1	Fgl2	G3V7P2	21.2398	20.3063	21.1355	20.19	19.9079	18.6542	20.612	20.5256
Fibrinogen-like protein 1 OS=Rattus norvegicus OX=10116 GN=Fgl1 PE=2 SV=1	Fgl1	Q5M8C6	15.7172	16.9257	17.745	17.8221	NaN	14.7836	16.073	NaN
Fibronectin OS=Rattus norvegicus OX=10116 GN=Fn1 PE=1 SV=2	Fn1	A0A096P6L8	19.9361	19.4133	20.2819	19.6095	17.5203	17.8681	NaN	17.4982
Fibronectin OS=Rattus norvegicus OX=10116 GN=Fn1 PE=1 SV=3	Fn1	F1LST1	28.6795	28.4131	28.9167	29.1258	25.87	25.882	25.075	26.4019
Fibulin 2 OS=Rattus norvegicus OX=10116 GN=Fbln2 PE=1 SV=1	Fbln2	G3V6X1	16.3587	16.709	18.0748	15.1259	19.6718	19.9003	19.7806	19.9216
Fibulin-1 OS=Rattus norvegicus OX=10116 GN=Fbln1 PE=1 SV=1	Fbln1	B1WC21	18.9925	18.8867	19.6831	19.6565	22.0274	22.1982	21.4592	21.4336
Fibulin-1 OS=Rattus norvegicus OX=10116 GN=Fbln1 PE=1 SV=1	Fbln1	D3ZQ25	21.6098	20.923	21.9923	21.2595	21.6797	21.7594	21.8953	21.8451
Fibulin-5 OS=Rattus norvegicus OX=10116 GN=Fbln5 PE=2 SV=1	Fbln5	Q9WVH8	17.5472	17.0315	17.8375	16.2113	19.5545	20.3344	19.2976	19.7369
Ficolin (Collagen/fibrinogen domain containing) 1 OS=Rattus norvegicus OX=10116 GN=Fcna PE=1 SV=1	Fcna	Q5M8B4	20.6378	20.8687	20.5436	19.4683	16.927	18.2987	18.5838	18.1687
Filamin A OS=Rattus norvegicus OX=10116 GN=Flna PE=1 SV=1	Flna	C0JPT7	22.6911	23.1247	22.8961	22.0576	23.8103	24.5987	24.2041	24.151
Filamin B OS=Rattus norvegicus OX=10116 GN=Flnb PE=1 SV=1	Flnb	A0A0G2JXT8	NaN	NaN	NaN	NaN	16.6776	19.1368	18.5241	15.8247
Filamin binding LIM protein 1, isoform CRA_a OS=Rattus norvegicus OX=10116 GN=Fblim1 PE=4 SV=1	Fblim1	A0A0G2K995	NaN	14.783	NaN	14.5023	18.7089	19.8701	19.564	19.277
Filamin-A-interacting protein 1 OS=Rattus norvegicus OX=10116 GN=Filip1 PE=1 SV=2	Filip1	F1LM79	18.0949	18.7673	18.2707	18.8138	19.4553	20.5879	19.7977	19.7753
Filamin-C OS=Rattus norvegicus OX=10116 GN=Flnc PE=1 SV=1	Flnc	D3ZHA0	22.5852	22.7627	22.9997	23.32	26.5881	26.8787	26.8531	26.4491
Flap endonuclease 1 OS=Rattus norvegicus OX=10116 GN=Fen1 PE=2 SV=1	Fen1	Q5XIP6	NaN	NaN	NaN	NaN	18.0477	NaN	NaN	NaN
FLII, actin-remodeling protein OS=Rattus norvegicus OX=10116 GN=Flii PE=1 SV=1	Flii	Q5RKI5	16.7059	15.0742	14.1176	17.6666	20.2343	21.1503	21.0773	21.02
FLN29 gene product, isoform CRA_b OS=Rattus norvegicus OX=10116 GN=Trafd1 PE=1 SV=1	Trafd1	G3V959	NaN	NaN	NaN	NaN	NaN	NaN	NaN	NaN
FMR1 autosomal homolog 2 OS=Rattus norvegicus OX=10116 GN=Fxr2 PE=1 SV=1	Fxr2	B1H2A6	NaN	NaN	NaN	NaN	17.7368	19.6773	17.4996	18.2482
Focal adhesion kinase 1 OS=Rattus norvegicus OX=10116 GN=Ptk2 PE=1 SV=1	Ptk2	A0A0G2KAT5	14.9639	15.0494	15.5452	NaN	18.4739	17.887	16.2379	18.1279
Folliculin OS=Rattus norvegicus OX=10116 GN=Flcn PE=1 SV=1	Flcn	Q76JQ2	NaN	NaN	NaN	NaN	17.5186	16.4421	NaN	17.0467
Follistatin-related protein 1 OS=Rattus norvegicus OX=10116 GN=Fstl1 PE=4 SV=3	Fstl1	F8WG88	18.0767	15.2888	18.1635	15.1533	NaN	16.8541	NaN	16.9737
Forkhead box K1 OS=Rattus norvegicus OX=10116 GN=Foxk1 PE=1 SV=2	Foxk1	D3ZU55	NaN	NaN	NaN	NaN	NaN	NaN	NaN	NaN
Formin-binding protein 1 OS=Rattus norvegicus OX=10116 GN=Fnbp1 PE=1 SV=3	Fnbp1	F1LZF2	NaN	NaN	14.911	NaN	16.9755	16.1682	15.9159	NaN
Formin-like 3 OS=Rattus norvegicus OX=10116 GN=Fmnl3 PE=1 SV=1	Fmnl3	A0A0G2JXC2	NaN	NaN	NaN	NaN	17.0969	17.1109	NaN	13.99
Four and a half LIM domains 1 OS=Rattus norvegicus OX=10116 GN=Fhl1 PE=1 SV=1	Fhl1	Q6P792	20.1478	20.2524	20.8268	19.7063	22.4787	23.7283	23.8569	22.7479
Four and a half LIM domains protein 2 OS=Rattus norvegicus OX=10116 GN=Fhl2 PE=1 SV=1	Fhl2	O35115	NaN	15.9116	NaN	NaN	20.4499	20.3381	20.2028	19.8826
Fragile X mental retardation syndrome-related protein 1 OS=Rattus norvegicus OX=10116 GN=Fxr1 PE=1 SV=1	Fxr1	Q5XI81	NaN	16.2435	16.0526	15.9412	21.1119	22.0799	21.0847	21.0094
Fructose-bisphosphate aldolase A OS=Rattus norvegicus OX=10116 GN=Aldoa PE=1 SV=2	Aldoa	P05065	22.7817	23.4674	23.4398	22.967	25.9831	25.8841	25.9748	25.6977
Fructose-bisphosphate aldolase B OS=Rattus norvegicus OX=10116 GN=Aldob PE=1 SV=2	Aldob	P00884	15.9222	16.5539	16.0528	15.7782	18.3922	NaN	NaN	17.7906
FRY microtubule-binding protein OS=Rattus norvegicus OX=10116 GN=Fry PE=1 SV=3	Fry	E9PTY6	21.3702	21.46	20.9473	20.6177	21.4528	22.8284	22.5964	22.0752
FRY-like transcription coactivator OS=Rattus norvegicus OX=10116 GN=Fryl PE=1 SV=2	Fryl	D3ZQY4	NaN	NaN	NaN	NaN	17.8107	19.4754	18.5321	17.9928
FTS and Hook-interacting protein OS=Rattus norvegicus OX=10116 GN=Fam160a2 PE=1 SV=1	Fhip1b	Q66H54	NaN	NaN	NaN	NaN	16.2029	17.4337	16.9071	16.17
Fucokinase OS=Rattus norvegicus OX=10116 GN=Fuk PE=1 SV=1	Fcsk	A0A0G2JVI4	NaN	NaN	NaN	NaN	19.1698	19.3137	19.1245	18.1143
Fumarate hydratase, mitochondrial OS=Rattus norvegicus OX=10116 GN=Fh PE=1 SV=1	Fh	P14408	17.2619	17.4934	NaN	14.6712	20.4402	22.1217	22.1425	23.2125
FUS RNA-binding protein OS=Rattus norvegicus OX=10116 GN=Fus PE=1 SV=1	Fus	Q5PQK2	14.2645	NaN	NaN	14.1945	21.0053	20.716	19.713	20.8197
FXYD domain-containing ion transport regulator OS=Rattus norvegicus OX=10116 GN=Fxyd1 PE=1 SV=1	Fxyd1	A0A0H2UHS8	15.3052	17.1151	15.7835	15.7925	20.7158	21.3819	20.6561	20.7343
FYVE and coiled-coil domain containing 1 (Predicted) OS=Rattus norvegicus OX=10116 GN=Fyco1 PE=1 SV=1	Fyco1	D3Z9D2	15.0257	16.5426	NaN	17.0879	15.3449	17.2262	17.1495	17.032
G kinase-anchoring protein 1 OS=Rattus norvegicus OX=10116 GN=Gkap1 PE=1 SV=1	Gkap1	Q5XIG5	NaN	NaN	NaN	NaN	NaN	NaN	NaN	NaN
G protein beta subunit-like, isoform CRA_a OS=Rattus norvegicus OX=10116 GN=Mlst8 PE=1 SV=1	Mlst8	G3V7F1	NaN	14.7864	14.6458	15.5987	NaN	16.5987	17.4487	16.6799
G protein-coupled receptor 21 (Predicted), isoform CRA_a OS=Rattus norvegicus OX=10116 GN=Rabgap1 PE=1 SV=1	Rabgap1	D3ZX42	16.8538	17.0165	18.3779	NaN	20.392	19.9907	20.0274	19.5973
G protein-coupled receptor kinase interacting ArfGAP 2 OS=Rattus norvegicus OX=10116 GN=Git2 PE=1 SV=1	Git2	Q66H91	18.9168	19.7526	20.1134	18.3812	21.4398	22.0837	21.9836	21.7303
G3BP stress granule assembly factor 1 OS=Rattus norvegicus OX=10116 GN=G3bp1 PE=1 SV=1	G3bp1	D3ZYS7	17.7149	16.6165	15.899	17.3659	21.7546	22.8635	21.8742	21.6306
G3BP stress granule assembly factor 2 OS=Rattus norvegicus OX=10116 GN=G3bp2 PE=1 SV=1	G3bp2	Q6AY21	NaN	NaN	NaN	NaN	20.8756	21.6157	20.5904	20.4518
Galactokinase 1 OS=Rattus norvegicus OX=10116 GN=Galk1 PE=1 SV=1	Galk1	Q5RKH2	19.4249	15.2956	19.6763	19.5726	22.1443	22.2127	22.8719	22.7324
Galactose-4-epimerase, UDP, isoform CRA_a OS=Rattus norvegicus OX=10116 GN=Gale PE=1 SV=1	Gale	Q4QRB0	NaN	NaN	NaN	NaN	NaN	NaN	17.1247	16.8419
Galanin peptides OS=Rattus norvegicus OX=10116 GN=Gal PE=1 SV=1	Gal	P10683	NaN	NaN	NaN	NaN	NaN	NaN	NaN	NaN
Galectin OS=Rattus norvegicus OX=10116 GN=Lgals9 PE=1 SV=1	Lgals9	G3V7N8	NaN	NaN	NaN	NaN	NaN	NaN	NaN	NaN
Galectin OS=Rattus norvegicus OX=10116 GN=Lgalsl PE=1 SV=1	Lgalsl	B4F7A3	NaN	NaN	NaN	NaN	NaN	NaN	NaN	NaN
Galectin-1 OS=Rattus norvegicus OX=10116 GN=Lgals1 PE=1 SV=2	Lgals1	P11762	20.6851	21.1018	21.0689	21.4727	23.195	23.562	23.7198	23.41
Galectin-3-binding protein OS=Rattus norvegicus OX=10116 GN=Lgals3bp PE=1 SV=2	Lgals3bp	O70513	16.0964	16.1361	17.9209	17.0714	15.1583	NaN	NaN	NaN
Gamma-enolase OS=Rattus norvegicus OX=10116 GN=Eno2 PE=1 SV=2	Eno2	P07323	NaN	16.8176	15.2231	15.6402	NaN	19.1683	19.8324	18.9923
Gamma-glutamyl cyclotransferase OS=Rattus norvegicus OX=10116 GN=Ggct PE=1 SV=1	Ggct	D3ZPV8	NaN	18.1933	15.4	15.5969	NaN	NaN	NaN	NaN
Gamma-tubulin complex component OS=Rattus norvegicus OX=10116 GN=Tubgcp2 PE=1 SV=1	Tubgcp2	B2RYP8	16.3006	15.3362	15.6846	16.9049	17.6511	18.7369	18.5672	16.7987
Gamma-tubulin complex component OS=Rattus norvegicus OX=10116 GN=Tubgcp3 PE=1 SV=1	Tubgcp3	A0A0G2JUU7	NaN	NaN	NaN	NaN	20.2071	19.6256	19.2985	19.6582
Gap junction alpha-1 protein OS=Rattus norvegicus OX=10116 GN=Gja1 PE=1 SV=2	Gja1	P08050	NaN	NaN	NaN	16.9207	19.0944	19.1868	18.1588	18.9951
Gasdermin A OS=Rattus norvegicus OX=10116 GN=Gsdma PE=4 SV=1	Gsdma	D3ZA32	14.5757	17.9657	14.2836	17.0602	NaN	15.5972	NaN	NaN
GCN1 eIF2 alpha kinase activator-like 1 OS=Rattus norvegicus OX=10116 GN=Gcn1 PE=1 SV=3	Gcn1	F1LRI5	18.5031	18.8388	18.3135	18.6484	22.8119	22.8562	22.8859	22.8158
GDP-mannose pyrophosphorylase B OS=Rattus norvegicus OX=10116 GN=Gmppb PE=1 SV=1	Gmppb	D4A746	NaN	NaN	NaN	NaN	NaN	15.8795	NaN	NaN
Gelsolin OS=Rattus norvegicus OX=10116 GN=Gsn PE=1 SV=1	Gsn	Q68FP1	25.1015	24.2164	25.2172	25.2519	25.669	25.1947	25.2636	25.0977
Gem (nuclear organelle)-associated protein 5 OS=Rattus norvegicus OX=10116 GN=Gemin5 PE=1 SV=2	Gemin5	D3ZGD0	NaN	NaN	NaN	NaN	16.4935	17.3612	16.8518	16.8094
General transcription factor IIF subunit 1 OS=Rattus norvegicus OX=10116 GN=Gtf2f1 PE=1 SV=1	Gtf2f1	Q6AY96	NaN	NaN	NaN	NaN	15.1736	13.7658	14.2174	14.5038
General vesicular transport factor p115 OS=Rattus norvegicus OX=10116 GN=Uso1 PE=1 SV=1	Uso1	P41542	16.518	17.4561	15.6058	13.7111	20.2413	19.7215	20.7088	20.2447
Gephyrin OS=Rattus norvegicus OX=10116 GN=Gphn PE=1 SV=3	Gphn	Q03555	18.1022	18.4209	18.4154	16.7553	19.2789	20.3961	20.0156	19.6987
Geranylgeranyl transferase type-1 subunit beta OS=Rattus norvegicus OX=10116 GN=Pggt1b PE=1 SV=1	Pggt1b	P53610	NaN	NaN	NaN	NaN	NaN	16.6862	16.7224	16.6511
Geranylgeranyl transferase type-2 subunit alpha OS=Rattus norvegicus OX=10116 GN=Rabggta PE=1 SV=1	Rabggta	Q08602	20.2906	19.5812	19.5988	19.4617	20.0344	22.4396	22.8628	22.7357
Geranylgeranyl transferase type-2 subunit beta OS=Rattus norvegicus OX=10116 GN=Rabggtb PE=1 SV=1	Rabggtb	F1LSM6	NaN	NaN	NaN	NaN	16.719	17.9421	17.635	16.6693
GIMAP4 OS=Rattus norvegicus OX=10116 GN=Gimap4 PE=1 SV=1	Gimap4	Q0R3X4	NaN	NaN	NaN	NaN	19.0897	16.0163	17.0657	16.7647
GLI pathogenesis-related 2 OS=Rattus norvegicus OX=10116 GN=Glipr2 PE=1 SV=3	Glipr2	F1M5V2	19.3956	20.1525	19.765	19.5178	21.8981	22.2541	21.8629	22.1929
Glia maturation factor beta OS=Rattus norvegicus OX=10116 GN=Gmfb PE=1 SV=2	Gmfb	Q63228	NaN	NaN	NaN	NaN	17.9647	16.9993	17.6361	NaN
Glioblastoma amplified sequence OS=Rattus norvegicus OX=10116 GN=Nipsnap2 PE=1 SV=1	Nipsnap2	Q5RK08	NaN	15.8582	NaN	NaN	16.7242	19.6575	18.6223	19.1209
Globin a1 OS=Rattus norvegicus OX=10116 GN=LOC103694855 PE=1 SV=1	Hbb-b1	Q62669	25.7118	25.4656	25.9393	25.9364	23.3082	22.726	23.1175	22.9879
Globin a4 OS=Rattus norvegicus OX=10116 GN=Hbb PE=1 SV=1	Hbb	A0A0G2JSW3	24.5058	24.0538	24.3588	21.1965	21.2107	21.5885	20.5805	NaN
Globin c2 OS=Rattus norvegicus OX=10116 GN=Hba-a2 PE=1 SV=1	Hba-a2	A0A0G2JSV6	28.7459	28.4253	28.6163	28.5708	26.3693	26.242	26.0998	26.1992
Globin e1 OS=Rattus norvegicus OX=10116 GN=Hbz PE=3 SV=1	Hbz	G3V8R3	NaN	16.0278	15.7259	16.0281	17.0305	NaN	17.1472	17.1512
Glucan (1,4-alpha-), branching enzyme 1 (Fragment) OS=Rattus norvegicus OX=10116 GN=Gbe1 PE=1 SV=1	Gbe1	A0A096MJY6	NaN	NaN	NaN	NaN	18.4688	17.5651	17.6983	18.5311
Glucocorticoid receptor OS=Rattus norvegicus OX=10116 GN=Nr3c1 PE=1 SV=2	Nr3c1	P06536	14.7693	13.7162	NaN	NaN	17.9294	18.4931	17.232	17.9408
Glucokinase regulatory protein OS=Rattus norvegicus OX=10116 GN=Gckr PE=1 SV=3	Gckr	Q07071	NaN	NaN	NaN	NaN	NaN	NaN	NaN	NaN
Glucose-6-phosphate 1-dehydrogenase OS=Rattus norvegicus OX=10116 GN=G6pdx PE=1 SV=3	G6pd	P05370	NaN	NaN	NaN	NaN	NaN	NaN	NaN	NaN
Glucose-6-phosphate isomerase OS=Rattus norvegicus OX=10116 GN=Gpi PE=1 SV=1	Gpi	Q6P6V0	18.4777	19.1222	19.2825	18.4472	21.4924	21.897	21.7758	21.5693
Glutamate dehydrogenase 1, mitochondrial OS=Rattus norvegicus OX=10116 GN=Glud1 PE=1 SV=2	Glud1	P10860	18.1804	18.0187	18.764	18.797	15.3541	18.226	17.4617	NaN
Glutamate--cysteine ligase regulatory subunit OS=Rattus norvegicus OX=10116 GN=Gclm PE=1 SV=1	Gclm	P48508	18.2464	18.1969	16.4128	19.6206	22.1776	21.2354	20.9166	20.7994
Glutamate-rich WD repeat-containing protein 1 OS=Rattus norvegicus OX=10116 GN=Grwd1 PE=1 SV=1	Grwd1	A0A140TAH3	NaN	NaN	NaN	NaN	NaN	NaN	15.4713	16.1849
Glutamine fructose-6-phosphate transaminase 1, isoform CRA_a OS=Rattus norvegicus OX=10116 GN=Gfpt1 PE=1 SV=1	Gfpt1	A0A0G2KB56	18.8395	16.5756	19.0731	18.8985	21.5313	21.1018	21.3308	21.3496
Glutamine synthetase OS=Rattus norvegicus OX=10116 GN=Glul PE=1 SV=3	Glul	P09606	NaN	NaN	NaN	NaN	NaN	NaN	NaN	NaN
Glutamine-rich 1 OS=Rattus norvegicus OX=10116 GN=Qrich1 PE=1 SV=1	Qrich1	A0A0G2JX16	NaN	NaN	NaN	NaN	20.9441	20.5976	20.855	20.461
Glutamine--tRNA ligase OS=Rattus norvegicus OX=10116 GN=Qars PE=1 SV=1	Qars1	Q66H61	19.3964	19.6931	18.5329	19.0967	23.6914	23.0461	23.4312	23.364
Glutamyl aminopeptidase OS=Rattus norvegicus OX=10116 GN=Enpep PE=1 SV=2	Enpep	P50123	18.9332	17.9842	17.8703	17.3484	20.9029	19.9525	20.2066	20.4264
Glutamyl-prolyl-tRNA synthetase OS=Rattus norvegicus OX=10116 GN=Eprs PE=1 SV=1	Eprs	A0A0G2JZI2	20.7441	20.6073	20.7011	19.8596	25.8304	25.395	25.6587	25.6569
Glutaredoxin-1 OS=Rattus norvegicus OX=10116 GN=Glrx PE=3 SV=3	Glrx	Q9ESH6	14.2984	NaN	NaN	NaN	16.8462	NaN	17.1399	16.1253
Glutaredoxin-3 OS=Rattus norvegicus OX=10116 GN=Glrx3 PE=1 SV=2	Glrx3	Q9JLZ1	17.6949	17.6272	18.636	16.1549	22.4691	22.9419	23.1173	22.6515
Glutathione peroxidase 1 OS=Rattus norvegicus OX=10116 GN=Gpx1 PE=1 SV=4	Gpx1	P04041	19.1286	19.1832	19.2173	19.8308	19.9303	19.8598	19.9771	19.5377
Glutathione peroxidase 3 OS=Rattus norvegicus OX=10116 GN=Gpx3 PE=2 SV=2	Gpx3	P23764	22.9719	22.5711	23.2484	24.9103	18.326	17.018	18.2408	17.0785
Glutathione peroxidase OS=Rattus norvegicus OX=10116 GN=Gpx4 PE=1 SV=2	Gpx4	F8WFK6	22.0733	21.9398	22.6759	23.0218	22.3167	21.3607	21.4887	21.3042
Glutathione S-transferase Mu 5 OS=Rattus norvegicus OX=10116 GN=Gstm5 PE=1 SV=3	Gstm5	Q9Z1B2	20.5851	20.6043	20.1145	19.4423	20.6164	20.9096	22.2967	22.0341
Glutathione S-transferase P OS=Rattus norvegicus OX=10116 GN=Gstp1 PE=1 SV=2	Gstp1	P04906	18.4493	19.1813	18.2978	20.6367	20.906	20.837	20.9051	20.3613
Glutathione S-transferase theta-2 OS=Rattus norvegicus OX=10116 GN=Gstt2 PE=1 SV=3	Gstt2	P30713	NaN	NaN	NaN	NaN	18.4816	17.9978	17.711	18.5461
Glutathione S-transferase Yb-3 OS=Rattus norvegicus OX=10116 GN=Gstm3 PE=1 SV=2	Gstm7	P08009	NaN	16.1427	NaN	NaN	18.9097	17.9947	18.5026	18.3564
Glutathione S-transferase, mu 7 OS=Rattus norvegicus OX=10116 GN=Gstm7 PE=1 SV=1	Gstm7	A0A0G2K4U2	NaN	NaN	NaN	NaN	16.1094	NaN	17.1746	16.9943
Glyceraldehyde-3-phosphate dehydrogenase OS=Rattus norvegicus OX=10116 GN=Gapdh PE=1 SV=3	Gapdh	P04797	27.5709	27.0421	27.4043	27.4227	30.2582	30.2318	30.6174	30.6947
Glyceraldehyde-3-phosphate dehydrogenase OS=Rattus norvegicus OX=10116 PE=1 SV=1	A0A0G2K7M1_RAT	A0A0G2K7M1	16.8372	20.0767	16.6344	19.536	17.1274	17.9575	NaN	16.4708
Glyceraldehyde-3-phosphate dehydrogenase OS=Rattus norvegicus OX=10116 PE=1 SV=1	M0R660_RAT	M0R660	20.0729	19.52	19.8757	21.3681	24.0443	24.6855	24.837	25.5194
Glyceraldehyde-3-phosphate dehydrogenase OS=Rattus norvegicus OX=10116 PE=1 SV=2	E9PTV9_RAT	E9PTV9	NaN	NaN	16.8595	NaN	18.4841	18.0073	18.6285	18.4715
Glycerol-3-phosphate dehydrogenase [NAD(+)] OS=Rattus norvegicus OX=10116 GN=Gpd1l PE=1 SV=1	Gpd1l	D3ZAP9	16.0443	15.7069	NaN	15.7118	19.7563	21.99	22.5158	21.9616
Glycerol-3-phosphate dehydrogenase [NAD(+)], cytoplasmic OS=Rattus norvegicus OX=10116 GN=Gpd1 PE=1 SV=4	Gpd1	O35077	19.3984	18.6501	19.9666	19.6628	20.3569	21.5898	21.6777	21.0195
Glycine--tRNA ligase OS=Rattus norvegicus OX=10116 GN=Gars PE=1 SV=1	Gars1	G3V7G8	17.9388	18.3834	17.5719	18.6874	23.9675	23.0726	23.6794	23.8074
Glycogen [starch] synthase, muscle OS=Rattus norvegicus OX=10116 GN=Gys1 PE=1 SV=1	Gys1	A2RRU1	17.3023	16.3219	17.6265	17.2249	22.9831	21.92	22.6364	23.2159
Glycogen phosphorylase, brain form (Fragment) OS=Rattus norvegicus OX=10116 GN=Pygb PE=1 SV=3	Pygb	P53534	NaN	NaN	NaN	NaN	16.7178	21.3649	21.3474	NaN
Glycogen synthase kinase 3 beta, isoform CRA_b OS=Rattus norvegicus OX=10116 GN=Gsk3b PE=1 SV=1	Gsk3b	A0A0G2JSH4	NaN	NaN	14.1371	NaN	18.9475	18.8317	18.5235	18.6124
Glycogen synthase kinase-3 alpha OS=Rattus norvegicus OX=10116 GN=Gsk3a PE=1 SV=1	Gsk3a	P18265	NaN	NaN	NaN	NaN	NaN	NaN	NaN	NaN
Glycogenin-1 OS=Rattus norvegicus OX=10116 GN=Gyg1 PE=2 SV=4	Gyg1	O08730	17.9578	15.5303	15.6219	NaN	25.5905	23.8934	25.1136	25.6287
Glycolipid transfer protein OS=Rattus norvegicus OX=10116 GN=GLTP PE=2 SV=1	Gltp	B0BNM9	NaN	NaN	14.2708	15.6416	18.4413	NaN	18.5183	NaN
Glycophorin-C OS=Rattus norvegicus OX=10116 GN=Gypc PE=1 SV=1	Gypc	Q6XFR6	18.6412	18.2613	17.7609	18.5526	17.9534	17.606	19.3971	15.4612
Glycoprotein 5, platelet OS=Rattus norvegicus OX=10116 GN=NEWGENE_2724 PE=4 SV=1	Gp5	G3V9H9	NaN	NaN	NaN	NaN	NaN	NaN	NaN	NaN
Glycoprotein 9 OS=Rattus norvegicus OX=10116 GN=Gp9 PE=2 SV=1	Gp9	Q4AEG0	17.3043	16.7512	17.4979	NaN	NaN	NaN	NaN	NaN
Glycoprotein Ib platelet subunit alpha OS=Rattus norvegicus OX=10116 GN=Gp1ba PE=1 SV=1	Gp1ba	D3ZQU7	16.9443	16.7357	16.7612	15.9873	NaN	NaN	NaN	NaN
Glycosylation dependent cell adhesion molecule 1, isoform CRA_a OS=Rattus norvegicus OX=10116 GN=Glycam1 PE=4 SV=1	Glycam1	G3V9L4	15.7112	15.7584	16.5003	19.93	NaN	NaN	NaN	NaN
Glycosylphosphatidylinositol specific phospholipase D1, isoform CRA_a OS=Rattus norvegicus OX=10116 GN=Gpld1 PE=1 SV=1	Gpld1	G3V8B1	24.3105	23.5568	23.2861	23.3629	20.7774	20.8036	20.9953	21.0592
Glypican 4 OS=Rattus norvegicus OX=10116 GN=Gpc4 PE=1 SV=1	Gpc4	Q642B0	NaN	NaN	NaN	NaN	18.0228	18.5492	NaN	17.8147
Glypican-1 OS=Rattus norvegicus OX=10116 GN=Gpc1 PE=1 SV=1	Gpc1	P35053	NaN	NaN	NaN	NaN	NaN	NaN	NaN	NaN
GM2 ganglioside activator OS=Rattus norvegicus OX=10116 GN=Gm2a PE=1 SV=1	Gm2a	Q6IN37	NaN	NaN	NaN	NaN	NaN	NaN	NaN	NaN
GMP reductase OS=Rattus norvegicus OX=10116 GN=Gmpr PE=3 SV=1	Gmpr	F1LRV6	16.8272	18.3773	18.0261	17.6099	20.1939	20.0068	19.8127	20.2055
GMP synthase [glutamine-hydrolyzing] OS=Rattus norvegicus OX=10116 GN=Gmps PE=1 SV=1	Gmps	Q4V7C6	17.3921	17.858	18.2479	15.5486	21.8111	21.6862	22.2649	22.7858
Golgi apparatus protein 1 OS=Rattus norvegicus OX=10116 GN=Glg1 PE=1 SV=1	Glg1	G3V8G5	15.4255	17.6727	16.7704	15.9203	20.9506	21.6854	21.3875	21.396
Golgi associated, gamma adaptin ear containing, ARF binding protein 2, isoform CRA_a OS=Rattus norvegicus OX=10116 GN=Gga2 PE=1 SV=1	Gga2	G3V8F7	NaN	NaN	NaN	NaN	17.6687	17.8662	17.9357	18.0702
Golgi brefeldin A-resistant guanine nucleotide exchange factor 1 OS=Rattus norvegicus OX=10116 GN=Gbf1 PE=1 SV=2	Gbf1	F1M8X9	19.2215	19.1319	18.9491	17.6298	20.5016	21.1401	21.0633	21.0425
Golgi membrane protein 1 OS=Rattus norvegicus OX=10116 GN=Golm1 PE=1 SV=2	Golm1	D4AEL2	NaN	NaN	NaN	NaN	17.217	NaN	17.4047	NaN
Golgi phosphoprotein 3 OS=Rattus norvegicus OX=10116 GN=Golph3 PE=1 SV=1	Golph3	Q569C9	NaN	NaN	NaN	NaN	NaN	NaN	NaN	NaN
Golgi reassembly-stacking protein 2 OS=Rattus norvegicus OX=10116 GN=Gorasp2 PE=1 SV=1	Gorasp2	Q68G33	17.1294	20.7256	17.7387	15.0933	22.4861	22.2325	22.485	22.5213
Golgi SNAP receptor complex member 2 OS=Rattus norvegicus OX=10116 GN=Gosr2 PE=1 SV=2	Gosr2	O35165	17.2072	NaN	NaN	18.1546	17.796	17.7626	17.2819	17.394
Golgi to ER traffic protein 4 OS=Rattus norvegicus OX=10116 GN=Get4 PE=1 SV=2	Get4	F1LXF5	16.6621	18.0084	18.3698	14.2846	21.2552	20.6263	21.0247	20.5911
Golgi-associated, gamma adaptin ear-containing, ARF-binding protein 1 OS=Rattus norvegicus OX=10116 GN=Gga1 PE=1 SV=1	Gga1	Q5FVF3	16.4223	15.6658	NaN	17.1308	21.3621	21.2703	20.9228	20.9314
Golgin A3 OS=Rattus norvegicus OX=10116 GN=Golga3 PE=1 SV=1	Golga3	D3ZLD5	NaN	10.7169	NaN	NaN	NaN	13.5677	NaN	13.8227
GPN-loop GTPase OS=Rattus norvegicus OX=10116 GN=Gpn1 PE=1 SV=1	Gpn1	B1WBZ7	NaN	NaN	14.1134	NaN	NaN	NaN	NaN	17.3878
G-protein coupled receptor-associated sorting protein 1 OS=Rattus norvegicus OX=10116 GN=Gprasp1 PE=1 SV=1	Gprasp1	M0R9R0	NaN	NaN	NaN	NaN	NaN	16.3895	15.8821	NaN
G-protein signalling modulator 1 (AGS3-like, C. elegans), isoform CRA_c OS=Rattus norvegicus OX=10116 GN=Gpsm1 PE=1 SV=1	Gpsm1	G3V9X2	NaN	14.437	NaN	NaN	18.8731	19.2921	19.5147	19.7121
Grancalcin OS=Rattus norvegicus OX=10116 GN=Gca PE=1 SV=2	Gca	D3ZYI0	NaN	NaN	NaN	NaN	18.5147	17.3331	17.7167	17.872
Granulin, isoform CRA_c OS=Rattus norvegicus OX=10116 GN=Grn PE=4 SV=1	Grn	G3V8V1	16.8407	16.8303	17.572	18.3455	18.8266	18.727	NaN	NaN
GRB10-interacting GYF protein 1 OS=Rattus norvegicus OX=10116 GN=Gigyf1 PE=1 SV=1	Gigyf1	D3ZQJ3	NaN	NaN	NaN	NaN	16.8692	16.4284	15.9282	16.5936
GRB2-associated-binding protein 1 OS=Rattus norvegicus OX=10116 GN=Gab1 PE=1 SV=1	Gab1	A0A0G2JZD5	16.1007	NaN	NaN	NaN	19.5882	20.3393	20.1118	19.3475
G-rich RNA sequence-binding factor 1 OS=Rattus norvegicus OX=10116 GN=Grsf1 PE=1 SV=2	Grsf1	F1LRK4	NaN	NaN	16.1844	16.3352	20.7501	22.3597	21.9716	21.5699
Group specific component OS=Rattus norvegicus OX=10116 GN=Gc PE=1 SV=1	Gc	Q68FY4	25.2028	24.9437	25.5013	25.2873	21.4549	21.3256	21.1159	21.355
Growth factor receptor-bound protein 10 OS=Rattus norvegicus OX=10116 GN=Grb10 PE=4 SV=1	Grb10	A0A0G2JYJ1	15.7902	16.6412	17.0381	16.1531	20.8195	21.1998	20.6527	20.2641
Growth factor receptor-bound protein 14 OS=Rattus norvegicus OX=10116 GN=Grb14 PE=1 SV=1	Grb14	O88900	NaN	NaN	NaN	NaN	16.6239	17.4508	17.2769	16.8417
Growth factor receptor-bound protein 2 OS=Rattus norvegicus OX=10116 GN=Grb2 PE=1 SV=1	Grb2	P62994	NaN	NaN	15.4781	NaN	19.5655	19.3735	19.5335	19.2245
GTPase KRas OS=Rattus norvegicus OX=10116 GN=Kras PE=1 SV=3	Kras	P08644	15.7423	18.0296	16.4741	17.6286	18.8313	19.174	16.986	18.6381
GTPase, IMAP family member 1, isoform CRA_a OS=Rattus norvegicus OX=10116 GN=ian2 PE=1 SV=1	ian2	Q3LF76	NaN	NaN	NaN	NaN	NaN	NaN	NaN	NaN
GTPase-activating protein and VPS9 domains 1 OS=Rattus norvegicus OX=10116 GN=Gapvd1 PE=1 SV=3	Gapvd1	D4A022	17.769	17.4165	18.0342	17.6994	20.0209	19.6348	19.3634	20.0622
GTP-binding nuclear protein Ran OS=Rattus norvegicus OX=10116 GN=Ran PE=1 SV=3	Ran	P62828	21.2189	20.5915	21.4181	21.2865	23.409	22.7055	23.2715	23.1015
GTP-binding protein 1 OS=Rattus norvegicus OX=10116 GN=Gtpbp1 PE=1 SV=1	Gtpbp1	D2XV59	17.5247	NaN	NaN	13.897	19.4131	19.4763	20.2017	20.9299
GTP-binding protein OS=Rattus norvegicus OX=10116 GN=Rem1 PE=2 SV=1	Rem1	Q4KLY1	NaN	NaN	NaN	NaN	17.1171	NaN	NaN	16.9565
GTP-binding protein OS=Rattus norvegicus OX=10116 GN=Rrad PE=3 SV=1	Rrad	G3V7K9	15.0269	NaN	16.4037	17.8001	22.7503	22.3828	22.1277	21.8699
GTP-binding protein Rheb OS=Rattus norvegicus OX=10116 GN=Rheb PE=1 SV=1	Rheb	Q62639	15.2935	15.154	15.6997	16.6933	22.3021	21.6362	21.8084	21.4752
GTP-binding protein SAR1b OS=Rattus norvegicus OX=10116 GN=Sar1b PE=2 SV=1	Sar1b	Q5HZY2	15.1269	18.7146	18.0376	16.9365	22.4135	22.0423	22.3909	22.4876
Guanine nucleotide binding protein, alpha 11 OS=Rattus norvegicus OX=10116 GN=Gna11 PE=1 SV=1	Gna11	G3V6Q6	17.8297	16.7796	16.6487	18.3801	19.8054	19.266	19.2045	19.3576
Guanine nucleotide binding protein, alpha q polypeptide, isoform CRA_a OS=Rattus norvegicus OX=10116 GN=Gnaq PE=1 SV=2	Gnaq	D4AE68	NaN	NaN	15.7221	NaN	17.8433	18.4919	17.7166	18.3796
Guanine nucleotide-binding protein G(i) subunit alpha-2 OS=Rattus norvegicus OX=10116 GN=Gnai2 PE=1 SV=3	Gnai2	P04897	22.0991	22.1355	22.0999	22.162	24.2404	23.9674	23.8795	23.9876
Guanine nucleotide-binding protein G(I)/G(S)/G(O) subunit gamma-5 OS=Rattus norvegicus OX=10116 GN=Gng5 PE=3 SV=1	Gng5	P63219	19.4185	19.7589	20.0898	19.1102	22.1397	22.0718	21.723	21.8192
Guanine nucleotide-binding protein G(I)/G(S)/G(T) subunit beta-1 OS=Rattus norvegicus OX=10116 GN=Gnb1 PE=1 SV=4	Gnb1	P54311	21.6235	21.8886	21.8363	21.2201	24.0599	24.0161	23.7631	23.9478
Guanine nucleotide-binding protein G(I)/G(S)/G(T) subunit beta-2 OS=Rattus norvegicus OX=10116 GN=Gnb2 PE=1 SV=4	Gnb2	P54313	21.051	20.9542	20.7781	20.5383	22.175	22.7688	22.4039	22.573
Guanine nucleotide-binding protein G(k) subunit alpha OS=Rattus norvegicus OX=10116 GN=Gnai3 PE=1 SV=3	Gnai3	P08753	17.8621	18.5113	18.5112	16.6087	19.855	19.8551	19.7321	19.8371
Guanine nucleotide-binding protein G(o) subunit alpha OS=Rattus norvegicus OX=10116 GN=Gnao1 PE=1 SV=2	Gnao1	P59215	16.7976	17.7784	16.1887	16.6882	21.9507	21.7705	21.6231	21.6197
Guanine nucleotide-binding protein G(s) subunit alpha isoforms XLas OS=Rattus norvegicus OX=10116 GN=Gnas PE=1 SV=3	Gnas	Q63803	18.6373	18.7861	19.2884	19.0083	20.1093	19.9208	20.2812	20.4079
Guanine nucleotide-binding protein subunit beta-4 OS=Rattus norvegicus OX=10116 GN=Gnb4 PE=2 SV=4	Gnb4	O35353	16.3477	15.7478	16.5973	16.4129	18.1142	18.192	17.6419	NaN
Guanine nucleotide-binding protein subunit gamma OS=Rattus norvegicus OX=10116 GN=Gng10 PE=1 SV=1	Gng10	Q3KRE3	18.2668	18.9576	18.7276	16.9217	20.5507	20.7349	20.3241	20.2693
Guanine nucleotide-binding protein subunit gamma OS=Rattus norvegicus OX=10116 GN=Gng12 PE=1 SV=1	Gng12	G3V6P8	19.9138	19.6292	19.3748	19.2442	21.6499	21.5897	21.0512	21.4996
Guanine nucleotide-binding protein subunit gamma OS=Rattus norvegicus OX=10116 GN=Gng2 PE=1 SV=2	Gng2	M0RBJ0	15.6721	16.3673	16.3377	16.2625	18.3003	18.2411	17.9987	18.3276
Guanylate kinase 1 OS=Rattus norvegicus OX=10116 GN=Guk1 PE=1 SV=2	Guk1	E9PTV0	16.2827	16.1783	16.5818	16.8999	15.7166	16.0876	17.0421	17.167
Gup1, glycerol uptake/transporter homolog (Yeast) (Predicted) OS=Rattus norvegicus OX=10116 GN=Hhatl PE=3 SV=1	Hhatl	D4A9P9	NaN	NaN	NaN	NaN	NaN	16.8275	16.3829	NaN
H2-K region expressed gene 2, rat orthologue OS=Rattus norvegicus OX=10116 GN=Pfdn6 PE=1 SV=1	Pfdn6	Q6MGC4	15.2566	15.4317	15.8901	NaN	19.7395	17.1206	18.4858	19.5141
Haloacid dehalogenase-like hydrolase domain-containing protein 2 OS=Rattus norvegicus OX=10116 GN=Hdhd2 PE=1 SV=1	Hdhd2	Q6QI86	16.5209	15.6693	NaN	15.7399	18.2254	18.631	NaN	17.4313
Hamartin OS=Rattus norvegicus OX=10116 GN=Tsc1 PE=1 SV=1	Tsc1	Q9Z136	NaN	16.248	NaN	14.8935	18.522	19.0872	18.9091	17.4125
Haptoglobin OS=Rattus norvegicus OX=10116 GN=Hp PE=1 SV=3	Hp	P06866	24.3552	23.7958	24.8452	25.3943	20.8572	20.4157	19.6479	19.562
HAUS augmin-like complex, subunit 7 OS=Rattus norvegicus OX=10116 GN=Haus7 PE=1 SV=1	Haus7	B0BN53	15.8582	16.2517	17.3592	15.9092	18.2546	17.6868	15.9034	18.0756
HBS1-like protein OS=Rattus norvegicus OX=10116 GN=Hbs1l PE=1 SV=1	Hbs1l	A0A0G2K2P6	14.5427	16.1326	15.8568	16.8298	20.5531	21.0036	21.1874	20.4746
Heart development protein with EGF-like domains 1 OS=Rattus norvegicus OX=10116 GN=Heg1 PE=1 SV=3	Heg1	F1M9I4	NaN	NaN	NaN	NaN	NaN	NaN	NaN	NaN
Heat shock 27kD protein family, member 7 (Cardiovascular) OS=Rattus norvegicus OX=10116 GN=Hspb7 PE=2 SV=1	Hspb7	B5DFG4	17.8907	16.3936	17.852	17.6256	23.5856	22.6392	23.031	23.1221
Heat shock 27kDa protein 1 OS=Rattus norvegicus OX=10116 GN=Hspb1 PE=1 SV=1	Hspb1	G3V913	23.1485	22.4421	22.7928	22.9454	27.7431	27.0628	27.7816	27.7406
Heat shock 27kDa protein 3 OS=Rattus norvegicus OX=10116 GN=Hspb3 PE=3 SV=1	Hspb3	G3V7G6	NaN	NaN	NaN	NaN	NaN	NaN	NaN	NaN
Heat shock 70 kDa protein 14 OS=Rattus norvegicus OX=10116 GN=Hspa14 PE=2 SV=1	Hspa14	Q6AYB4	17.5269	18.7994	15.5308	15.5283	18.2056	19.1566	19.596	19.6228
Heat shock 70 kDa protein 1A OS=Rattus norvegicus OX=10116 GN=Hspa1a PE=2 SV=1	Hspa1a	P0DMW0	NaN	NaN	NaN	NaN	NaN	NaN	NaN	NaN
Heat shock 70 kDa protein 1-like OS=Rattus norvegicus OX=10116 GN=Hspa1l PE=2 SV=2	Hspa1l	P55063	NaN	15.8319	15.2717	NaN	NaN	NaN	NaN	NaN
Heat shock 70 kDa protein 4 OS=Rattus norvegicus OX=10116 GN=Hspa4 PE=1 SV=1	Hspa4	F1LRV4	21.534	21.3563	22.0268	21.3523	21.4038	21.3452	21.6242	21.6003
Heat shock cognate 71 kDa protein OS=Rattus norvegicus OX=10116 GN=Hspa8 PE=1 SV=1	Hspa8	P63018	23.1811	22.4607	23.0619	23.2135	26.33	26.1728	26.0207	26.0959
Heat shock factor-binding protein 1 OS=Rattus norvegicus OX=10116 GN=Hsbp1 PE=3 SV=1	Hsbp1	Q8K3X8	NaN	NaN	NaN	NaN	17.769	18.1947	17.4199	18.441
Heat shock protein 75 kDa, mitochondrial OS=Rattus norvegicus OX=10116 GN=Trap1 PE=1 SV=1	Trap1	Q5XHZ0	14.528	NaN	17.3885	NaN	NaN	17.1062	NaN	NaN
Heat shock protein beta-2 OS=Rattus norvegicus OX=10116 GN=Hspb2 PE=3 SV=1	Hspb2	O35878	NaN	14.1658	14.4008	NaN	20.0255	19.3857	20.5893	20.8869
Heat shock protein beta-6 OS=Rattus norvegicus OX=10116 GN=Hspb6 PE=1 SV=1	Hspb6	P97541	20.4189	20.4796	20.6107	16.9488	24.1503	23.571	24.1023	24.0271
Heat shock protein beta-8 OS=Rattus norvegicus OX=10116 GN=Hspb8 PE=1 SV=1	Hspb8	Q9EPX0	NaN	NaN	NaN	14.1566	22.5327	22.7145	21.7496	21.4615
Heat shock protein HSP 90-alpha OS=Rattus norvegicus OX=10116 GN=Hsp90aa1 PE=1 SV=3	Hsp90aa1	P82995	20.6273	20.7272	20.85	20.7811	25.5883	24.7207	25.2869	25.3192
Heat shock protein HSP 90-beta OS=Rattus norvegicus OX=10116 GN=Hsp90ab1 PE=1 SV=4	Hsp90ab1	P34058	24.2206	24.0377	24.1149	23.9432	28.4387	27.634	28.1332	28.1342
Hebp1 protein OS=Rattus norvegicus OX=10116 GN=Hebp1 PE=1 SV=1	Hebp1	B4F7C7	NaN	15.7065	15.8598	NaN	17.146	16.6445	17.4962	15.8529
HECT domain E3 ubiquitin protein ligase 1 OS=Rattus norvegicus OX=10116 GN=Hectd1 PE=1 SV=3	Hectd1	D3ZLS5	21.3336	21.3663	20.7094	20.5804	22.3432	21.6813	22.0172	22.129
HECT domain E3 ubiquitin protein ligase 4 OS=Rattus norvegicus OX=10116 GN=Hectd4 PE=1 SV=3	Hectd4	F1LZX5	NaN	NaN	NaN	NaN	NaN	NaN	NaN	NaN
Heme oxygenase 1 OS=Rattus norvegicus OX=10116 GN=Hmox1 PE=1 SV=1	Hmox1	P06762	16.808	NaN	15.4608	NaN	16.8058	16.8739	NaN	NaN
Heme oxygenase 2 OS=Rattus norvegicus OX=10116 GN=Hmox2 PE=1 SV=1	Hmox2	P23711	NaN	NaN	NaN	NaN	15.7245	16.3699	16.5502	17.1098
Hemoglobin subunit beta-1 OS=Rattus norvegicus OX=10116 GN=Hbb PE=1 SV=3	Hbb	P02091	29.0192	28.5895	28.9111	28.5724	26.4323	26.221	26.0466	25.9806
Hemoglobin subunit beta-2 OS=Rattus norvegicus OX=10116 PE=1 SV=2	Hbb-bs	P11517	26.6304	25.9919	26.5602	26.2464	23.4957	23.4263	23.4567	22.8942
Hemopexin OS=Rattus norvegicus OX=10116 GN=Hpx PE=1 SV=3	Hpx	P20059	23.2918	24.6554	23.8012	22.8321	19.0551	19.7593	18.2352	18.5286
Heparin cofactor 2 OS=Rattus norvegicus OX=10116 GN=Serpind1 PE=1 SV=1	Serpind1	A0A0G2K8K3	23.4582	22.9539	23.3824	23.4407	21.5449	20.5457	21.405	21.8582
Hepatitis B virus x interacting protein (Predicted), isoform CRA_a OS=Rattus norvegicus OX=10116 GN=Lamtor5 PE=1 SV=1	Lamtor5	D3ZF11	NaN	NaN	NaN	NaN	NaN	NaN	NaN	NaN
Hepatocyte growth factor-regulated tyrosine kinase substrate OS=Rattus norvegicus OX=10116 GN=Hgs PE=1 SV=1	Hgs	A0A140TAH1	19.5376	19.2919	19.3668	18.844	22.5264	21.9494	21.7453	21.7307
Hepatoma-derived growth factor-related protein 2 OS=Rattus norvegicus OX=10116 GN=Hdgfl2 PE=1 SV=2	Hdgfl2	Q925G1	25.62	25.0766	25.6573	26.2303	23.4449	22.6092	22.7915	22.8462
Hermansky-Pudlak syndrome 5 protein homolog OS=Rattus norvegicus OX=10116 GN=Saa4 PE=1 SV=1	Hps5	Q7TMC3	23.6317	23.5171	23.5406	23.1812	20.2531	20.0942	20.5852	20.6383
Heterogeneous nuclear ribonucleoprotein A1 OS=Rattus norvegicus OX=10116 GN=Hnrnpa1 PE=1 SV=3	Hnrnpa1	P04256	15.7837	17.084	NaN	NaN	19.4051	19.6183	19.1752	19.0207
Heterogeneous nuclear ribonucleoprotein A3 OS=Rattus norvegicus OX=10116 GN=Hnrnpa3 PE=1 SV=1	Hnrnpa3	Q6URK4	NaN	NaN	NaN	NaN	19.8626	17.4912	NaN	17.918
Heterogeneous nuclear ribonucleoprotein C OS=Rattus norvegicus OX=10116 GN=Hnrnpc PE=1 SV=2	Hnrnpc	G3V9R8	NaN	NaN	NaN	NaN	18.8909	19.2849	18.6974	18.4433
Heterogeneous nuclear ribonucleoprotein D0 OS=Rattus norvegicus OX=10116 GN=Hnrnpd PE=1 SV=2	Hnrnpd	Q9JJ54	18.8138	19.426	18.8355	18.8474	21.6709	19.8926	19.9869	19.4948
Heterogeneous nuclear ribonucleoprotein D-like OS=Rattus norvegicus OX=10116 GN=Hnrnpdl PE=1 SV=1	Hnrnpdl	A0A0G2KAZ7	NaN	NaN	NaN	NaN	17.8974	16.8815	16.3725	16.6742
Heterogeneous nuclear ribonucleoprotein F OS=Rattus norvegicus OX=10116 GN=Hnrnpf PE=1 SV=3	Hnrnpf	Q794E4	18.191	18.1452	14.8674	16.079	23.1887	22.1891	22.4299	22.3919
Heterogeneous nuclear ribonucleoprotein H OS=Rattus norvegicus OX=10116 GN=Hnrnph1 PE=1 SV=1	Hnrnph1	A0A0G2JTG7	17.855	18.1937	17.4963	18.1861	22.1901	21.6042	21.4815	21.5165
Heterogeneous nuclear ribonucleoprotein H2 OS=Rattus norvegicus OX=10116 GN=Hnrnph2 PE=1 SV=1	Hnrnph2	Q6AY09	NaN	NaN	NaN	NaN	17.9819	18.7716	17.7397	18.4734
Heterogeneous nuclear ribonucleoprotein K OS=Rattus norvegicus OX=10116 GN=Hnrnpk PE=1 SV=1	Hnrnpk	Q5D059	18.5456	18.6331	18.7392	19.2979	24.7173	24.3011	24.5794	24.5232
Heterogeneous nuclear ribonucleoprotein L OS=Rattus norvegicus OX=10116 GN=Hnrnpl PE=1 SV=2	Fblim1	F1LQ48	NaN	NaN	NaN	NaN	NaN	NaN	NaN	NaN
Heterogeneous nuclear ribonucleoprotein M OS=Rattus norvegicus OX=10116 GN=Hnrnpm PE=1 SV=1	Hnrnpm	F1M3D3	22.7078	22.2211	22.4954	22.0449	25.1901	24.8909	24.7614	24.6292
Heterogeneous nuclear ribonucleoprotein Q OS=Rattus norvegicus OX=10116 GN=Syncrip PE=1 SV=2	Syncrip	M0R735	19.3777	19.17	19.0391	19.6695	21.9084	22.7658	22.3153	22.5242
Heterogeneous nuclear ribonucleoprotein U OS=Rattus norvegicus OX=10116 GN=Hnrnpu PE=1 SV=1	Hnrnpu	Q6IMY8	18.3369	18.4885	18.2621	22.6879	22.1049	22.6655	22.416	22.5974
Heterogeneous nuclear ribonucleoprotein U-like 2 OS=Rattus norvegicus OX=10116 GN=Hnrnpul2 PE=1 SV=1	Hnrnpul2	D4ABT8	NaN	NaN	NaN	NaN	NaN	NaN	NaN	NaN
Heterogeneous nuclear ribonucleoproteins A2/B1 OS=Rattus norvegicus OX=10116 GN=Hnrnpa2b1 PE=1 SV=1	Hnrnpa2b1	A7VJC2	16.4977	17.823	16.7945	17.6129	20.053	18.6826	18.7224	18.7624
Hexokinase-1 OS=Rattus norvegicus OX=10116 GN=Hk1 PE=1 SV=2	Hk1	M0RAQ6	NaN	NaN	NaN	NaN	17.9905	18.5809	19.216	19.3885
Hexokinase-1 OS=Rattus norvegicus OX=10116 GN=Hk1 PE=1 SV=4	Hk1	P05708	20.9748	20.6189	20.7093	20.5566	22.4832	23.1038	23.4752	23.2745
Hexokinase-2 OS=Rattus norvegicus OX=10116 GN=Hk2 PE=1 SV=1	Hk2	P27881	16.5604	16.8088	17.4901	17.9442	19.3493	20.3557	21.2906	21.3149
HGF activator OS=Rattus norvegicus OX=10116 GN=Hgfac PE=1 SV=1	Hgfac	Q5EBA7	18.8473	18.4884	20.3499	19.7736	17.259	16.252	17.3517	15.6262
Hif1an protein OS=Rattus norvegicus OX=10116 GN=Hif1an PE=2 SV=1	Hif1an	B0BNG5	NaN	NaN	NaN	NaN	NaN	NaN	NaN	NaN
HIG1 domain family, member 2A OS=Rattus norvegicus OX=10116 GN=Higd2a PE=2 SV=1	Higd2a	B2GV65	NaN	NaN	NaN	NaN	NaN	17.0308	16.6894	16.9376
High density lipoprotein binding protein (Vigilin) OS=Rattus norvegicus OX=10116 GN=Hdlbp PE=1 SV=1	Hdlbp	Q3KRF2	17.8512	17.7912	16.0273	16.1353	22.2034	22.2095	22.1045	22.0978
High mobility group protein B1 OS=Rattus norvegicus OX=10116 GN=Hmgb1 PE=1 SV=2	Hmgb1	P63159	NaN	NaN	NaN	14.6316	23.4314	21.8391	21.6966	21.3642
High mobility group protein B2 OS=Rattus norvegicus OX=10116 GN=Hmgb2 PE=2 SV=2	Hmgb2	P52925	NaN	NaN	15.5334	NaN	22.2623	21.1024	20.922	NaN
Hippocalcin-like protein 1 OS=Rattus norvegicus OX=10116 GN=Hpcal1 PE=1 SV=2	Hpcal1	P62749	15.1413	NaN	16.112	NaN	20.3549	20.053	19.7726	19.6909
Histidine ammonia-lyase OS=Rattus norvegicus OX=10116 GN=Hal PE=1 SV=1	Hal	P21213	17.7334	20.6652	16.4201	18.3001	NaN	17.6522	NaN	NaN
Histidine rich calcium binding protein, isoform CRA_b OS=Rattus norvegicus OX=10116 GN=Hrc PE=1 SV=1	Hrc	G3V8S6	14.563	16.1922	NaN	NaN	17.7603	18.9217	17.5184	17.4831
Histidine triad nucleotide-binding protein 1 OS=Rattus norvegicus OX=10116 GN=Hint1 PE=1 SV=5	Hint1	P62959	14.6583	NaN	NaN	13.8391	18.59	18.0435	18.0612	18.5104
Histidine-rich glycoprotein OS=Rattus norvegicus OX=10116 GN=Hrg PE=1 SV=1	Hrg	A0A0G2K3G0	24.0429	23.9506	23.9677	22.9644	20.429	19.7959	18.7299	19.6496
Histone acetyltransferase type B catalytic subunit OS=Rattus norvegicus OX=10116 GN=Hat1 PE=2 SV=1	Hat1	Q5M939	NaN	NaN	14.7068	16.3598	18.7295	19.5166	19.5333	19.233
Histone cluster 1 H1 family member c OS=Rattus norvegicus OX=10116 GN=Hist1h1c PE=1 SV=1	H1f2	A0A0G2K654	NaN	NaN	NaN	14.4976	19.8429	21.4619	20.7687	20.9593
Histone deacetylase 1 OS=Rattus norvegicus OX=10116 GN=Hdac1 PE=1 SV=1	Hdac1	Q4QQW4	NaN	NaN	NaN	NaN	NaN	NaN	NaN	NaN
Histone deacetylase OS=Rattus norvegicus OX=10116 GN=Hdac5 PE=1 SV=3	Hdac5	F1LM64	16.6994	NaN	NaN	NaN	17.4869	NaN	NaN	NaN
Histone deacetylase OS=Rattus norvegicus OX=10116 GN=Hdac6 PE=1 SV=1	Hdac6	A0A0G2QC41	NaN	15.781	16.1671	NaN	18.625	18.9447	17.3724	18.249
Histone H2A OS=Rattus norvegicus OX=10116 GN=H2afv PE=3 SV=1	H2az2	D4AEC0	NaN	NaN	NaN	NaN	14.8249	17.1932	16.7156	16.75
Histone H2A OS=Rattus norvegicus OX=10116 GN=Hist1h2ak PE=3 SV=1	H2ac4	D3ZVK7	20.7661	19.9356	18.7557	19.8718	20.2998	22.408	21.9433	21.9399
Histone H2B OS=Rattus norvegicus OX=10116 GN=Hist1h2bd PE=3 SV=2	Hist1h2bd	D3ZWM5	20.7662	20.5883	19.9445	20.8011	21.1159	22.5471	22.112	22.1348
Histone H3 OS=Rattus norvegicus OX=10116 GN=Hist2h3c2 PE=1 SV=1	LOC102549173	D3ZJ08	19.8221	20.0563	18.8694	18.9891	20.2754	21.5088	21.1357	20.9475
Histone H4 OS=Rattus norvegicus OX=10116 GN=Hist1h4b PE=1 SV=2	Hist2h4	P62804	20.6254	20.2948	19.0996	20.4915	21.2805	21.6265	21.2052	20.9039
Histone-arginine methyltransferase CARM1 OS=Rattus norvegicus OX=10116 GN=Carm1 PE=1 SV=1	Carm1	Q4AE70	NaN	16.0461	NaN	NaN	20.071	20.9573	20.8173	20.9999
Histone-binding protein RBBP7 OS=Rattus norvegicus OX=10116 GN=Rbbp7 PE=2 SV=1	Rbbp7	Q71UF4	NaN	15.9603	NaN	15.568	18.9924	18.9626	19.0038	18.1231
Hmgb3 protein OS=Rattus norvegicus OX=10116 GN=Hmgb3 PE=1 SV=1	Hmgb3	B0BN99	16.0237	NaN	NaN	15.0748	20.4142	19.3364	19.1791	19.1284
Homer protein homolog 3 OS=Rattus norvegicus OX=10116 GN=Homer3 PE=1 SV=2	Homer3	Q9Z2X5	22.1572	20.268	23.5721	21.647	20.6948	19.353	20.1409	19.4979
Hormone-sensitive lipase OS=Rattus norvegicus OX=10116 GN=Lipe PE=1 SV=3	Lipe	P15304	19.698	19.7097	20.9193	19.591	20.678	20.4829	20.8085	20.8532
Host cell factor C1 OS=Rattus norvegicus OX=10116 GN=Hcfc1 PE=1 SV=1	Hcfc1	D3ZN95	NaN	NaN	NaN	NaN	NaN	NaN	NaN	NaN
Hsc70-interacting protein OS=Rattus norvegicus OX=10116 GN=St13 PE=1 SV=1	St13	P50503	18.483	17.9386	19.4369	18.6281	23.486	22.3678	22.7729	22.7937
Hsd17b4 protein OS=Rattus norvegicus OX=10116 GN=Hsd17b4 PE=1 SV=1	Hsd17b4	Q6IN39	15.8835	17.55	15.6069	17.3298	19.9371	19.9673	19.6539	19.8921
Hsp70-binding protein 1 OS=Rattus norvegicus OX=10116 GN=Hspbp1 PE=1 SV=1	Hspbp1	Q6IMX7	NaN	NaN	NaN	NaN	19.1372	NaN	18.6077	18.4475
Hsp90 co-chaperone Cdc37 OS=Rattus norvegicus OX=10116 GN=Cdc37 PE=1 SV=2	Cdc37	Q63692	21.082	20.3223	20.9316	20.9303	23.1207	22.3932	22.8387	22.8426
Hsp90 co-chaperone Cdc37-like 1 OS=Rattus norvegicus OX=10116 GN=Cdc37l1 PE=2 SV=1	Cdc37l1	Q5XIC3	NaN	NaN	NaN	NaN	17.5018	16.3855	16.248	16.5201
Huntingtin interacting protein 1, isoform CRA_a OS=Rattus norvegicus OX=10116 GN=Hip1 PE=1 SV=1	Hip1	G3V8Y8	20.6153	20.8977	21.2231	20.2593	20.1332	19.8128	19.3843	19.3634
Huntingtin interacting protein 2 (Predicted), isoform CRA_a OS=Rattus norvegicus OX=10116 GN=Ube2k PE=1 SV=1	Ube2k	D3ZXS8	14.7775	18.1349	15.1506	17.7336	21.8752	20.4489	21.569	21.904
Huntingtin OS=Rattus norvegicus OX=10116 GN=Htt PE=1 SV=1	Htt	G3V9P7	18.8812	NaN	18.855	19.0023	NaN	NaN	NaN	16.3068
Huntingtin-interacting protein K OS=Rattus norvegicus OX=10116 GN=Hypk PE=1 SV=1	Hypk	F1M8A5	17.0348	17.4627	17.6364	15.2671	NaN	17.7785	17.1444	17.5043
Hyaluronan-binding protein 2 OS=Rattus norvegicus OX=10116 GN=Habp2 PE=1 SV=1	Habp2	F1M8H8	19.8089	19.064	19.3092	18.0968	17.1134	17.7655	NaN	NaN
Hyaluronan-mediated motility receptor OS=Rattus norvegicus OX=10116 GN=Hmmr PE=4 SV=1	Hmmr	A0A0G2JXY1	NaN	NaN	NaN	NaN	NaN	16.944	17.7892	NaN
Hydroxyacyl glutathione hydrolase OS=Rattus norvegicus OX=10116 GN=Hagh PE=1 SV=2	Hagh	F1LQI1	15.4485	NaN	NaN	NaN	15.5696	15.7549	16.639	NaN
Hydroxymethylglutaryl-CoA synthase, cytoplasmic OS=Rattus norvegicus OX=10116 GN=Hmgcs1 PE=1 SV=1	Hmgcs1	P17425	20.9642	19.337	20.0124	NaN	19.7883	20.014	20.5681	20.1552
Hydroxysteroid dehydrogenase-like protein 2 OS=Rattus norvegicus OX=10116 GN=Hsdl2 PE=2 SV=1	Hsdl2	Q4V8F9	NaN	16.1419	NaN	NaN	18.4757	20.9872	19.7998	18.9207
Hypothetical protein LOC681410 OS=Rattus norvegicus OX=10116 GN=LOC681410 PE=1 SV=3	LOC681410	F1M3H8	15.0459	15.841	NaN	NaN	20.7348	21.5109	20.921	21.2832
Hypothetical protein LOC688282 OS=Rattus norvegicus OX=10116 GN=LOC688282 PE=4 SV=2	LOC688282	M0RB05	15.9773	15.4493	NaN	15.9873	NaN	NaN	NaN	18.0788
Hypoxanthine-guanine phosphoribosyltransferase OS=Rattus norvegicus OX=10116 GN=Hprt1 PE=1 SV=1	Hprt1	P27605	17.4794	17.6119	17.874	18.6539	21.3794	21.7878	21.7105	21.6729
Hypoxia up-regulated protein 1 OS=Rattus norvegicus OX=10116 GN=Hyou1 PE=1 SV=1	Hyou1	Q63617	16.6033	15.2787	16.9174	13.8904	20.0739	20.6839	19.6691	20.549
Ig gamma-2A chain C region OS=Rattus norvegicus OX=10116 GN=Igg-2a PE=1 SV=1	LOC679045	P20760	26.6568	26.4948	26.4024	25.3315	22.0695	21.3445	20.6332	20.3275
Ig gamma-2B chain C region OS=Rattus norvegicus OX=10116 GN=Igh-1a PE=1 SV=1	Igh-6	P20761	24.2552	24.2362	24.3895	24.6324	20.0371	19.0166	19.6822	19.7616
Ig gamma-2C chain C region OS=Rattus norvegicus OX=10116 PE=2 SV=1	IGG2C_RAT	P20762	20.8011	20.5098	21.6359	22.8404	18.3083	16.4813	15.9191	17.0232
Ig kappa chain C region, A allele OS=Rattus norvegicus OX=10116 PE=1 SV=1	Igkc	P01836	21.1609	16.8134	21.2801	22.2835	17.5428	17.2742	16.7475	16.6811
Ig kappa chain V region S211 OS=Rattus norvegicus OX=10116 PE=1 SV=1	LOC500374	P01681	16.1662	17.3551	NaN	NaN	NaN	15.1438	15.1263	15.0304
Ig lambda-2 chain C region OS=Rattus norvegicus OX=10116 PE=4 SV=1	LAC2_RAT	P20767	23.0009	23.009	21.837	21.4451	17.3214	17.6554	16.9071	16.1715
Ilf2 protein OS=Rattus norvegicus OX=10116 GN=Ilf2 PE=1 SV=1	Ilf2	B2RZC6	NaN	NaN	NaN	NaN	NaN	NaN	NaN	NaN
Immunoglobulin joining chain OS=Rattus norvegicus OX=10116 GN=Jchain PE=1 SV=1	Jchain	G3V6G1	NaN	NaN	NaN	NaN	NaN	NaN	NaN	NaN
Immunoglobulin superfamily member 1 OS=Rattus norvegicus OX=10116 GN=Igsf1 PE=1 SV=1	Igsf1	Q925N6	NaN	NaN	NaN	NaN	NaN	NaN	NaN	NaN
Immunoglobulin superfamily-containing leucine-rich repeat OS=Rattus norvegicus OX=10116 GN=Islr PE=1 SV=1	Islr	B1H232	17.3485	17.2546	17.1707	17.7296	15.2476	NaN	NaN	16.2644
Immunoglobulin-binding protein 1 OS=Rattus norvegicus OX=10116 GN=Igbp1 PE=2 SV=2	Igbp1	O08836	14.8033	15.1445	15.1657	NaN	20.1014	19.4062	19.5687	19.4723
Importin 11 OS=Rattus norvegicus OX=10116 GN=Ipo11 PE=1 SV=2	Ipo11	M0R8E8	NaN	16.7387	NaN	NaN	19.2155	18.9673	18.7946	18.4012
Importin 4 OS=Rattus norvegicus OX=10116 GN=Ipo4 PE=1 SV=2	Ipo4	D4A2D7	19.6913	18.4177	18.2735	19.013	21.7063	21.3405	21.4132	21.7825
Importin 5 OS=Rattus norvegicus OX=10116 GN=Ipo5 PE=1 SV=1	Ipo5	D4A781	18.6616	16.8968	17.1063	16.4358	22.0709	22.4246	22.6882	22.2509
Importin 7 OS=Rattus norvegicus OX=10116 GN=Ipo7 PE=1 SV=1	Ipo7	D4AE96	15.9409	16.015	NaN	NaN	20.5595	19.1018	20.139	20.018
Importin 9 OS=Rattus norvegicus OX=10116 GN=Ipo9 PE=1 SV=2	Ipo9	D4A857	18.0866	17.8733	16.9253	16.8876	22.2922	21.8949	22.2992	21.9753
Importin subunit alpha OS=Rattus norvegicus OX=10116 GN=Kpna3 PE=1 SV=1	Kpna3	Q56R18	NaN	NaN	NaN	15.187	20.4235	19.2771	20.1615	20.1223
Importin subunit alpha OS=Rattus norvegicus OX=10116 GN=Kpna4 PE=1 SV=1	Kpna4	Q56R17	NaN	NaN	NaN	NaN	18.8624	18.1779	18.6752	18.8302
Importin subunit alpha OS=Rattus norvegicus OX=10116 GN=Kpna6 PE=1 SV=3	Kpna6	F1LT58	20.7183	20.6513	20.7143	21.1573	21.1984	20.4552	20.7459	20.8785
Importin subunit alpha OS=Rattus norvegicus OX=10116 GN=LOC100359600 PE=3 SV=1	LOC100359600	M0R7I0	19.6448	18.1762	16.4615	18.405	22.7734	22.0534	22.1074	22.1662
Importin subunit alpha-5 OS=Rattus norvegicus OX=10116 GN=Kpna1 PE=1 SV=1	Kpna1	P83953	NaN	NaN	NaN	NaN	19.6852	19.7192	19.4507	19.5836
Importin subunit beta-1 OS=Rattus norvegicus OX=10116 GN=Kpnb1 PE=1 SV=1	Kpnb1	F2Z3Q8	24.6467	24.5408	25.0337	23.9864	24.4443	23.9374	24.3282	24.1208
Inducible T-cell co-stimulator ligand OS=Rattus norvegicus OX=10116 GN=Icoslg PE=1 SV=3	Icoslg	F1LVL2	17.6508	17.7629	NaN	14.0183	18.0467	18.4209	18.2487	17.8096
Inhibitor of kappaB kinase beta, isoform CRA_b OS=Rattus norvegicus OX=10116 GN=Ikbkb PE=1 SV=1	Ikbkb	G3V8H5	17.3452	NaN	NaN	NaN	NaN	NaN	17.7315	17.5214
Inhibitor of nuclear factor kappa-B kinase-interacting protein OS=Rattus norvegicus OX=10116 GN=Ikbip PE=2 SV=1	Ikbip	Q5EAJ6	16.7339	15.9382	16.9002	16.5376	NaN	17.4613	17.1249	NaN
Inosine triphosphate pyrophosphatase OS=Rattus norvegicus OX=10116 GN=Itpa PE=3 SV=1	Itpa	D3ZW55	NaN	16.3336	16.6072	16.9094	20.5858	20.3866	20.8589	20.6332
Inosine-5'-monophosphate dehydrogenase 2 OS=Rattus norvegicus OX=10116 GN=Impdh2 PE=1 SV=1	Impdh2	E9PU28	18.5763	20.1409	17.852	20.3524	22.9105	21.2	21.7194	21.5312
Inosine-5'-monophosphate dehydrogenase OS=Rattus norvegicus OX=10116 GN=Impdh1 PE=3 SV=1	Impdh1	A0A0A0MXZ8	NaN	NaN	NaN	NaN	17.6924	17.3788	17.645	16.4972
Inositol 1,4,5-trisphosphate receptor type 1 OS=Rattus norvegicus OX=10116 GN=Itpr1 PE=1 SV=3	Itpr1	F1LNT1	NaN	16.9812	17.8691	NaN	15.1008	14.9852	NaN	15.3141
Inositol hexakisphosphate and diphosphoinositol-pentakisphosphate kinase (Fragment) OS=Rattus norvegicus OX=10116 GN=Ppip5k2 PE=1 SV=1	Ppip5k2	A0A096MK18	NaN	NaN	NaN	NaN	16.7368	16.2359	NaN	NaN
Inositol monophosphatase 2 OS=Rattus norvegicus OX=10116 GN=Impa2 PE=2 SV=1	Impa2	Q8CIN7	NaN	NaN	NaN	NaN	18.9061	NaN	18.7509	18.8309
Inositol polyphosphate-1-phosphatase OS=Rattus norvegicus OX=10116 GN=Inpp1 PE=1 SV=1	Inpp1	Q5RJK6	NaN	NaN	NaN	NaN	17.4015	17.0391	17.8274	NaN
Inositol polyphosphate-5-phosphatase F OS=Rattus norvegicus OX=10116 GN=Inpp5f PE=1 SV=1	Inpp5f	D3ZKG7	NaN	NaN	NaN	NaN	16.5217	NaN	16.0094	NaN
Inositol-1-monophosphatase OS=Rattus norvegicus OX=10116 GN=Impa1 PE=1 SV=1	Impa1	F1M978	NaN	15.5255	15.0457	16.466	19.7358	18.5252	18.8929	18.9557
Insulin receptor substrate 2 OS=Rattus norvegicus OX=10116 GN=Irs2 PE=1 SV=2	Irs2	F1MAL5	NaN	NaN	NaN	14.02	17.1819	15.5694	15.2967	NaN
Insulin-degrading enzyme OS=Rattus norvegicus OX=10116 GN=Ide PE=1 SV=1	Ide	P35559	14.651	16.4034	NaN	20.3281	17.8968	18.8138	18.0211	18.3127
Insulin-like growth factor 2 mRNA-binding protein 1 OS=Rattus norvegicus OX=10116 GN=Igf2bp1 PE=1 SV=1	Igf2bp1	Q8CGX0	NaN	NaN	NaN	NaN	20.1958	21.3602	20.7648	20.4822
Insulin-like growth factor 2 mRNA-binding protein 2 OS=Rattus norvegicus OX=10116 GN=Igf2bp2 PE=1 SV=3	Igf2bp2	D3ZWZ6	15.3394	NaN	14.6131	NaN	19.9064	20.7203	20.083	19.875
Insulin-like growth factor 2 mRNA-binding protein 3 OS=Rattus norvegicus OX=10116 GN=Igf2bp3 PE=1 SV=1	Igf2bp3	A0A0G2K0Y2	17.6435	19.002	18.496	18.9349	20.708	21.781	20.8687	21.0946
Insulin-like growth factor 2 receptor OS=Rattus norvegicus OX=10116 GN=Igf2r PE=1 SV=1	Igf2r	G3V824	23.5497	23.6501	24.0008	23.4781	27.037	27.2058	26.8685	26.9878
Insulin-like growth factor 2, isoform CRA_b OS=Rattus norvegicus OX=10116 GN=Igf2 PE=3 SV=1	Igf2	A0A0G2JTA6	19.8741	19.237	20.4977	19.4597	18.5934	19.271	18.5814	17.6506
Insulin-like growth factor-binding protein 1 OS=Rattus norvegicus OX=10116 GN=Igfbp1 PE=1 SV=2	Igfbp1	P21743	NaN	17.0916	18.0727	17.2847	NaN	14.8767	15.1165	15.8169
Insulin-like growth factor-binding protein 2 OS=Rattus norvegicus OX=10116 GN=Igfbp2 PE=1 SV=3	Igfbp2	P12843	21.0555	20.1079	21.3022	20.95	17.5019	18.2675	16.3969	15.4473
Insulin-like growth factor-binding protein 3 OS=Rattus norvegicus OX=10116 GN=Igfbp3 PE=1 SV=2	Igfbp3	P15473	16.7816	NaN	NaN	17.3236	NaN	NaN	NaN	NaN
Insulin-like growth factor-binding protein 4 OS=Rattus norvegicus OX=10116 GN=Igfbp4 PE=1 SV=2	Igfbp4	P21744	18.9558	18.9992	19.465	18.8337	16.6142	NaN	NaN	17.1513
Integrin alpha 5 (Mapped) OS=Rattus norvegicus OX=10116 GN=Itga5 PE=1 SV=1	Itga5	A0A0G2K1E2	15.1976	15.0822	15.052	17.9133	20.8521	20.8851	20.7863	20.8956
Integrin beta 1 binding protein 2 (Predicted) OS=Rattus norvegicus OX=10116 GN=Itgb1bp2 PE=4 SV=1	Itgb1bp2	D3ZW59	16.6314	NaN	14.2662	17.0037	18.5327	17.9003	19.013	18.6123
Integrin beta OS=Rattus norvegicus OX=10116 GN=Itgb1 PE=1 SV=1	Itgb1	A0A0G2JSK5	21.4849	21.5736	21.2336	21.2973	23.7783	23.8556	23.5972	23.8629
Integrin beta OS=Rattus norvegicus OX=10116 GN=Itgb2 PE=1 SV=1	Itgb2	B2RYB8	NaN	NaN	NaN	NaN	NaN	NaN	NaN	NaN
Integrin beta OS=Rattus norvegicus OX=10116 GN=Itgb3 PE=1 SV=2	Itgb3	M0RCF3	23.0459	22.5636	23.1137	22.6355	20.6973	20.1327	19.9763	20.3965
Integrin subunit alpha 2b OS=Rattus norvegicus OX=10116 GN=Itga2b PE=1 SV=2	Itga2b	D3ZAC0	22.8848	22.5419	22.997	22.8642	19.9054	19.5787	20.193	20.5193
Integrin subunit alpha 6 OS=Rattus norvegicus OX=10116 GN=Itga6 PE=1 SV=1	Itga6	G3V667	15.6779	15.9189	15.8724	NaN	16.9128	16.7942	17.877	16.1976
Integrin subunit alpha V OS=Rattus norvegicus OX=10116 GN=Itgav PE=1 SV=1	Itgav	A0A0G2JVZ6	17.6221	17.7917	18.6746	18.9896	20.6387	20.2146	20.1828	20.7706
Integrin-linked protein kinase OS=Rattus norvegicus OX=10116 GN=Ilk PE=2 SV=1	Ilk	Q99J82	20.9609	19.2674	19.7196	19.1046	23.3354	23.5071	23.7826	23.3704
Inter alpha-trypsin inhibitor, heavy chain 4 OS=Rattus norvegicus OX=10116 GN=Itih4 PE=1 SV=1	Itih4	Q5EBC0	25.1294	25.5854	25.1922	24.6811	22.4206	22.0022	21.2772	21.5345
Inter-alpha trypsin inhibitor, heavy chain 1 OS=Rattus norvegicus OX=10116 GN=Itih1 PE=1 SV=1	Itih1	B2RYM3	23.432	23.4575	23.9087	23.835	20.9035	19.7779	20.2433	20.8131
Inter-alpha-trypsin inhibitor heavy chain 2 OS=Rattus norvegicus OX=10116 GN=Itih2 PE=1 SV=3	Itih2	D3ZFH5	25.2915	25.149	25.4959	25.6234	22.3913	22.0727	21.9461	22.1715
Inter-alpha-trypsin inhibitor heavy chain H3 OS=Rattus norvegicus OX=10116 GN=Itih3 PE=1 SV=3	Itih3	D3ZBS2	25.4579	24.9648	25.6578	25.6621	22.8122	22.608	22.3679	22.6112
Intercellular adhesion molecule 2 OS=Rattus norvegicus OX=10116 GN=Icam2 PE=1 SV=1	Icam2	Q6AXM6	NaN	NaN	NaN	NaN	17.3736	16.787	16.6347	16.6177
Interferon regulatory factor 2 binding protein 1 (Predicted) OS=Rattus norvegicus OX=10116 GN=Irf2bp1 PE=1 SV=1	Irf2bp1	D4AAZ8	16.5063	NaN	NaN	17.6446	18.8065	16.9132	17.8562	17.6707
Interferon regulatory factor 2-binding protein 2 OS=Rattus norvegicus OX=10116 GN=Irf2bp2 PE=1 SV=1	Irf2bp2	M0R9Z5	NaN	NaN	NaN	NaN	19.8651	18.4667	18.1271	18.4183
Interferon regulatory factor 2-binding protein-like OS=Rattus norvegicus OX=10116 GN=Irf2bpl PE=1 SV=1	Irf2bpl	Q5EIC4	NaN	16.3727	15.6385	16.0596	19.8962	19.4834	19.0346	19.2888
Interferon-induced transmembrane protein 2 OS=Rattus norvegicus OX=10116 GN=Ifitm2 PE=1 SV=1	Ifitm2	Q9R175	16.3758	16.9561	17.1472	17.1139	15.9509	18.0901	18.1752	19.0422
Interferon-induced transmembrane protein 3 OS=Rattus norvegicus OX=10116 GN=ifitm3 PE=2 SV=1	Ifitm3	P26376	16.8902	NaN	16.4382	14.0685	19.5413	20.1656	19.6234	19.6149
Interferon-inducible double-stranded RNA-dependent protein kinase activator A OS=Rattus norvegicus OX=10116 GN=Prkra PE=1 SV=1	Prkra	G3V7J2	NaN	NaN	NaN	NaN	19.9647	21.1864	20.4414	20.3816
Interleukin 1 receptor accessory protein b OS=Rattus norvegicus OX=10116 GN=Il1rap PE=1 SV=1	Il1rap	D1M8S3	18.768	17.708	19.1792	19.381	18.2391	19.9934	18.8394	19.4018
Interleukin-1 receptor-associated kinase 1 OS=Rattus norvegicus OX=10116 GN=Irak1 PE=1 SV=1	Irak1	B2RYH5	NaN	NaN	NaN	NaN	17.4929	NaN	17.2698	NaN
Intersectin 2 OS=Rattus norvegicus OX=10116 GN=Itsn2 PE=1 SV=2	Itsn2	M0R7A6	15.2268	NaN	NaN	NaN	16.3324	NaN	17.7423	17.0649
Intersectin-1 OS=Rattus norvegicus OX=10116 GN=Itsn1 PE=1 SV=2	Itsn1	Q9WVE9	NaN	NaN	12.0606	NaN	18.9878	18.8905	19.4453	19.2425
IQ motif and Sec7 domain 1 OS=Rattus norvegicus OX=10116 GN=Iqsec1 PE=1 SV=1	Iqsec1	A0A0G2JUG7	NaN	NaN	15.0092	NaN	NaN	18.3955	17.9868	16.8513
IQ motif containing GTPase activating protein 1 (Predicted), isoform CRA_b OS=Rattus norvegicus OX=10116 GN=Iqgap1 PE=1 SV=1	Iqgap1	G3V7Q7	21.5819	20.2976	20.6099	21.1505	23.2263	22.562	22.6677	22.7423
IQ motif-containing GTPase-activating protein 3 OS=Rattus norvegicus OX=10116 GN=Iqgap3 PE=1 SV=1	Iqgap3	D3ZCS4	19.5475	18.6212	19.088	18.6541	20.3339	20.4853	20.4332	19.961
Isoamyl acetate-hydrolyzing esterase 1 homolog OS=Rattus norvegicus OX=10116 GN=Iah1 PE=2 SV=2	Iah1	Q711G3	15.6585	15.1024	15.5415	17.2625	16.9345	16.9271	17.2017	NaN
Isochorismatase domain-containing protein 1 OS=Rattus norvegicus OX=10116 GN=LOC103694869 PE=1 SV=1	Isoc1	F2Z3T7	NaN	NaN	NaN	NaN	19.1318	18.3519	18.694	18.3448
Isocitrate dehydrogenase [NAD] subunit beta, mitochondrial OS=Rattus norvegicus OX=10116 GN=Idh3B PE=2 SV=1	Idh3b	Q68FX0	NaN	NaN	NaN	NaN	NaN	NaN	NaN	NaN
Isocitrate dehydrogenase [NAD] subunit gamma 1, mitochondrial OS=Rattus norvegicus OX=10116 GN=Idh3g PE=1 SV=2	Idh3g	P41565	NaN	NaN	NaN	NaN	NaN	17.864	NaN	17.606
Isocitrate dehydrogenase [NAD] subunit, mitochondrial OS=Rattus norvegicus OX=10116 GN=Idh3a PE=1 SV=2	Idh3a	F1LNF7	18.509	17.8285	17.7004	17.651	21.9541	23.0075	22.5482	22.5322
Isocitrate dehydrogenase [NADP] cytoplasmic OS=Rattus norvegicus OX=10116 GN=Idh1 PE=1 SV=1	Idh1	P41562	NaN	NaN	16.618	16.7554	17.2373	NaN	NaN	NaN
Isocitrate dehydrogenase [NADP], mitochondrial OS=Rattus norvegicus OX=10116 GN=Idh2 PE=1 SV=2	Idh2	P56574	20.3906	20.9576	21.4495	19.9361	21.8306	24.1246	23.5556	24.0698
Isoleucine-tRNA synthetase (Predicted) OS=Rattus norvegicus OX=10116 GN=Iars PE=1 SV=2	Iars1	F1LS86	18.5568	20.1398	18.4012	18.8337	23.0777	22.5424	22.9557	22.7078
Isovaleryl-CoA dehydrogenase, mitochondrial OS=Rattus norvegicus OX=10116 GN=Ivd PE=1 SV=2	Ivd	P12007	15.2595	NaN	NaN	NaN	NaN	17.7141	17.8471	17.7999
IST1 homolog OS=Rattus norvegicus OX=10116 GN=Ist1 PE=2 SV=1	Ist1	Q568Z6	NaN	NaN	NaN	15.2972	20.0039	19.5621	19.9415	19.5899
Itfg1 protein OS=Rattus norvegicus OX=10116 GN=Itfg1 PE=1 SV=1	Itfg1	Q5U355	NaN	NaN	NaN	NaN	NaN	NaN	NaN	NaN
Junction plakoglobin OS=Rattus norvegicus OX=10116 GN=Jup PE=1 SV=1	Jup	Q6P0K8	23.1087	24.4393	22.4427	23.6683	23.398	23.8198	23.0725	22.8595
Junctional adhesion molecule A OS=Rattus norvegicus OX=10116 GN=F11r PE=1 SV=1	F11r	Q9JHY1	NaN	NaN	NaN	NaN	18.3927	18.0777	18.6885	18.2987
Junctophilin-2 OS=Rattus norvegicus OX=10116 GN=Jph2 PE=1 SV=1	Jph2	Q2PS20	18.7945	17.5476	17.7411	15.5154	18.8113	19.3026	18.7652	18.9705
Jupiter microtubule associated homolog 1 OS=Rattus norvegicus OX=10116 GN=JPT1 PE=1 SV=3	Jpt1	Q6AXU6	16.6675	17.354	16.6535	NaN	16.3692	18.7881	16.0989	17.0483
Kappa-casein OS=Rattus norvegicus OX=10116 GN=Csn3 PE=2 SV=1	Csn3	P04468	19.2102	15.8835	16.2827	NaN	16.7709	NaN	NaN	16.7947
Kelch repeat and BTB (POZ) domain containing 2 (Predicted), isoform CRA_a OS=Rattus norvegicus OX=10116 GN=Kbtbd2 PE=1 SV=1	Kbtbd2	D3ZVS6	NaN	NaN	NaN	NaN	NaN	16.4573	NaN	16.0135
Kelch-like family member 31 OS=Rattus norvegicus OX=10116 GN=Klhl31 PE=4 SV=1	Klhl31	D3ZLT6	18.1373	17.3282	15.6414	17.6168	20.978	21.4231	21.5904	21.425
Kelch-like protein 41 OS=Rattus norvegicus OX=10116 GN=Klhl41 PE=1 SV=1	Klhl41	Q9ER30	NaN	NaN	NaN	NaN	19.7177	19.5388	20.0286	19.5998
Keratin 16 OS=Rattus norvegicus OX=10116 GN=Krt16 PE=1 SV=1	Krt16	Q6IFU9	22.2491	23.092	17.3708	21.3982	23.4237	23.208	22.1326	21.2831
Keratin 76 OS=Rattus norvegicus OX=10116 GN=Krt76 PE=2 SV=1	Krt76	Q6IFZ5	26.7116	26.5421	25.9581	25.7137	26.6059	25.5972	26.1281	26.3223
Keratin 78 OS=Rattus norvegicus OX=10116 GN=Krt78 PE=3 SV=1	Krt78	A0A0G2K4H7	18.8646	21.1203	19.3394	19.5579	18.0108	18.5749	18.8776	19.009
Keratin 84 OS=Rattus norvegicus OX=10116 GN=Krt84 PE=3 SV=1	Krt84	A0A0G2K0I4	15.9202	17.5062	16.0938	16.2897	17.9023	18.6606	17.9628	14.7779
Keratin, type I cytoskeletal 10 OS=Rattus norvegicus OX=10116 GN=Krt10 PE=1 SV=1	Krt10	A0A0G2K2V6	27.127	28.6307	26.7763	27.3938	26.3745	26.8646	26.4632	26.1624
Keratin, type I cytoskeletal 12 OS=Rattus norvegicus OX=10116 GN=Krt12 PE=3 SV=1	Krt12	A0A0G2K4H9	NaN	NaN	NaN	NaN	NaN	NaN	NaN	NaN
Keratin, type I cytoskeletal 13 OS=Rattus norvegicus OX=10116 GN=Krt13 PE=3 SV=1	Krt13	Q6IFV4	20.1955	21.5846	15.4626	20.8978	20.6067	18.192	20.2092	20.2067
Keratin, type I cytoskeletal 14 OS=Rattus norvegicus OX=10116 GN=Krt14 PE=2 SV=1	Krt14	Q6IFV1	26.7304	28.0949	26.2826	26.9487	26.6019	26.8141	26.1621	25.8718
Keratin, type I cytoskeletal 15 OS=Rattus norvegicus OX=10116 GN=Krt15 PE=1 SV=1	Krt15	Q6IFV3	20.6355	20.9408	18.4132	19.5254	20.4466	18.5533	19.6657	19.3617
Keratin, type I cytoskeletal 17 OS=Rattus norvegicus OX=10116 GN=Krt17 PE=1 SV=1	Krt17	A0A0G2K9Q9	24.8033	26.3269	24.3715	25.1223	24.7008	24.8242	24.4504	24.3079
Keratin, type I cytoskeletal 17 OS=Rattus norvegicus OX=10116 GN=Krt17 PE=1 SV=1	Krt17	Q6IFU8	NaN	18.9235	16.004	16.4873	18.976	16.6379	16.48	NaN
Keratin, type I cytoskeletal 19 OS=Rattus norvegicus OX=10116 GN=Krt19 PE=1 SV=2	Krt19	Q63279	17.0974	17.2733	NaN	NaN	18.7981	17.9343	18.7605	NaN
Keratin, type I cytoskeletal 40 OS=Rattus norvegicus OX=10116 GN=Krt40 PE=3 SV=1	Krt40	Q6IFW2	16.2687	17.2739	NaN	17.6305	NaN	16.8587	NaN	NaN
Keratin, type I cytoskeletal 42 OS=Rattus norvegicus OX=10116 GN=Krt42 PE=3 SV=1	Krt42	Q6IFU7	23.6754	24.2954	23.0902	23.4234	23.4464	23.7073	22.6589	22.427
Keratin, type II cytoskeletal 1 OS=Rattus norvegicus OX=10116 GN=Krt1 PE=1 SV=1	Krt1	A0A0G2JST3	26.2263	27.8568	25.7697	26.0348	25.8657	26.3819	25.7878	25.32
Keratin, type II cytoskeletal 1b OS=Rattus norvegicus OX=10116 GN=Krt77 PE=3 SV=1	Krt77	A0A0G2JZQ9	19.0455	23.3938	19.5863	18.7507	20.2858	19.5658	20.345	19.7107
Keratin, type II cytoskeletal 2 epidermal OS=Rattus norvegicus OX=10116 GN=Krt2 PE=3 SV=1	Krt2	Q6IG02	26.1304	26.5457	25.095	25.6076	24.3706	25.0855	24.6653	24.8448
Keratin, type II cytoskeletal 4 OS=Rattus norvegicus OX=10116 GN=Krt4 PE=3 SV=1	Krt4	Q6IG00	16.1564	15.6288	NaN	16.9856	NaN	NaN	NaN	14.6322
Keratin, type II cytoskeletal 5 OS=Rattus norvegicus OX=10116 GN=Krt5 PE=1 SV=1	Krt5	A0A0G2K509	27.9164	29.0711	27.3967	28.1541	27.2536	27.4731	26.8071	26.6479
Keratin, type II cytoskeletal 5 OS=Rattus norvegicus OX=10116 GN=Krt5 PE=1 SV=1	Krt5	Q6P6Q2	23.8846	25.5851	23.5957	25.1434	24.3263	24.5628	23.5763	23.0734
Keratin, type II cytoskeletal 6A OS=Rattus norvegicus OX=10116 GN=Krt6a PE=1 SV=1	LOC683313	Q4FZU2	25.0195	26.2469	25.0324	23.4571	25.2818	25.3211	24.6922	24.5416
Keratin, type II cytoskeletal 7 OS=Rattus norvegicus OX=10116 GN=Krt7 PE=3 SV=1	Krt7	Q6IG12	NaN	NaN	16.8198	NaN	NaN	NaN	15.3014	NaN
Keratin, type II cytoskeletal 72 OS=Rattus norvegicus OX=10116 GN=Krt72 PE=3 SV=1	Krt72	A0A0G2K7N1	NaN	18.5484	NaN	18.129	NaN	17.134	NaN	NaN
Keratin, type II cytoskeletal 73 OS=Rattus norvegicus OX=10116 GN=Krt73 PE=1 SV=1	Krt73	Q6IG03	26.0657	27.2736	25.8137	26.8807	25.8049	25.8935	25.3514	25.2139
Keratin, type II cytoskeletal 75 OS=Rattus norvegicus OX=10116 GN=Krt75 PE=1 SV=1	Krt75	A0A0H2UHH5	20.6698	21.9725	19.6356	20.193	22.0679	22.1572	20.9098	19.9971
Keratin, type II cytoskeletal 8 OS=Rattus norvegicus OX=10116 GN=Krt8 PE=1 SV=3	Krt8	Q10758	22.151	23.5906	21.5433	22.2325	21.4135	22.0082	21.018	20.9516
Keratin, type II cytoskeletal 80 OS=Rattus norvegicus OX=10116 GN=Krt80 PE=3 SV=1	Krt80	Q6IMF1	NaN	20.1351	NaN	16.9922	16.5785	18.3476	17.1014	15.6353
Keratinocyte differentiation-associated protein OS=Rattus norvegicus OX=10116 GN=Krtdap PE=2 SV=1	Krtdap	P85411	23.3831	22.8987	23.1751	23.3661	18.4761	18.4011	18.0127	18.3549
Keratinocyte proline-rich protein OS=Rattus norvegicus OX=10116 GN=Kprp PE=4 SV=1	Kprp	G3V9A5	18.5268	18.0926	17.4234	14.5551	NaN	18.3949	17.211	NaN
KH domain-containing, RNA-binding, signal transduction-associated protein 1 OS=Rattus norvegicus OX=10116 GN=Khdrbs1 PE=1 SV=1	Khdrbs1	Q91V33	16.6802	16.5556	NaN	NaN	19.5992	20.5203	19.8443	19.8533
Kinectin 1 OS=Rattus norvegicus OX=10116 GN=Ktn1 PE=1 SV=2	Ktn1	D4A4Z9	NaN	NaN	NaN	NaN	19.1777	18.8444	17.042	18.6256
Kinesin family member 11 OS=Rattus norvegicus OX=10116 GN=Kif11 PE=1 SV=1	Kif11	F1MAB8	17.9363	15.2411	17.2024	15.2839	19.5511	20.3249	19.5456	19.4002
Kinesin family member 13A OS=Rattus norvegicus OX=10116 GN=Kif13a PE=1 SV=1	Kif13a	D3ZM20	18.2081	17.6166	17.9002	16.6491	19.5421	19.4943	19.4979	19.3803
Kinesin family member 13B OS=Rattus norvegicus OX=10116 GN=Kif13b PE=1 SV=1	Kif13b	A0A0G2K8Z9	NaN	NaN	13.3985	NaN	19.9799	20.7109	19.9683	19.7841
Kinesin family member 4A OS=Rattus norvegicus OX=10116 GN=Kif4a PE=1 SV=1	Kif4a	E9PSJ3	18.799	18.0409	18.3009	17.3656	NaN	17.4997	17.3093	17.7379
Kinesin light chain 1 OS=Rattus norvegicus OX=10116 GN=Klc1 PE=1 SV=2	Klc1	P37285	19.797	18.3618	19.1939	17.1237	23.103	23.6283	23.6232	23.0482
Kinesin light chain 2 OS=Rattus norvegicus OX=10116 GN=Klc2 PE=1 SV=1	Klc2	B2GV74	20.3447	20.5242	20.125	18.6259	23.5417	23.7009	23.5995	23.2905
Kinesin light chain 4 OS=Rattus norvegicus OX=10116 GN=Klc4 PE=1 SV=1	Klc4	Q5PQM2	19.9141	20.5954	19.5282	18.6729	23.0211	23.0932	22.9189	22.6083
Kinesin-1 heavy chain OS=Rattus norvegicus OX=10116 GN=Kif5b PE=1 SV=1	Kif5b	Q2PQA9	23.7412	23.4238	24.1789	23.9082	25.6315	26.1186	26.0652	25.6435
Kinesin-like protein KIF15 OS=Rattus norvegicus OX=10116 GN=Kif15 PE=2 SV=1	Kif15	Q7TSP2	19.2321	18.3818	18.987	16.4882	19.4734	21.1804	20.8217	20.4102
Kinesin-like protein KIF1B OS=Rattus norvegicus OX=10116 GN=Kif1b PE=1 SV=2	Kif1b	O88658	16.3792	18.24	16.3711	15.7084	20.8078	21.1793	20.7066	20.5841
Kinesin-like protein KIF1C OS=Rattus norvegicus OX=10116 GN=Kif1c PE=1 SV=1	Kif1c	F1M9C8	19.8585	20.5115	20.1215	20.1324	18.0795	19.7115	19.4822	19.0459
Kinetochore associated 1 (Predicted) OS=Rattus norvegicus OX=10116 GN=Kntc1 PE=4 SV=2	Kntc1	D3ZVJ3	15.6027	NaN	15.2003	14.3887	18.525	19.6291	19.1353	19.1357
Kinetochore protein Nuf2 OS=Rattus norvegicus OX=10116 GN=Nuf2 PE=2 SV=1	Nuf2	Q6AYL9	21.2319	21.1815	21.8084	21.3622	17.3349	17.0869	17.0495	17.2182
Kinetochore protein Spc25 OS=Rattus norvegicus OX=10116 GN=Spc25 PE=2 SV=1	Spc25	Q5M856	19.4219	21.3615	18.5742	19.8308	20.7298	19.9868	19.6466	17.9137
Kininogen-1 OS=Rattus norvegicus OX=10116 GN=Kng1 PE=1 SV=1	Kng1	A0A0G2KA54	16.0455	NaN	17.3115	NaN	NaN	NaN	NaN	NaN
Kininogen-1 OS=Rattus norvegicus OX=10116 GN=Kng1 PE=2 SV=1	Kng2l1	P08934	25.0533	24.7674	25.1377	24.8661	22.7692	21.8839	22.0044	22.6872
KN motif and ankyrin repeat domain-containing protein 2 OS=Rattus norvegicus OX=10116 GN=Kank2 PE=1 SV=2	Kank2	D3ZD05	16.7227	17.0688	16.4413	14.0907	19.594	20.662	19.7197	19.2091
KN motif and ankyrin repeat domains 1 OS=Rattus norvegicus OX=10116 GN=Kank1 PE=1 SV=2	Kank1	D4AE58	NaN	NaN	NaN	NaN	18.8864	19.1569	19.8244	19.5558
La ribonucleoprotein domain family, member 1 OS=Rattus norvegicus OX=10116 GN=Larp1 PE=1 SV=3	Larp1	F1M062	NaN	NaN	NaN	NaN	17.9376	18.7949	18.6793	18.2559
La ribonucleoprotein domain family, member 4B OS=Rattus norvegicus OX=10116 GN=Larp4b PE=1 SV=2	Larp4b	D3ZF45	NaN	NaN	NaN	NaN	18.1631	17.9312	16.4843	15.9247
Lactadherin OS=Rattus norvegicus OX=10116 GN=Mfge8 PE=1 SV=1	Mfge8	Q1PBJ1	22.9151	22.5574	22.3972	22.4901	20.2097	21.3235	20.8061	20.4669
Lactoylglutathione lyase OS=Rattus norvegicus OX=10116 GN=Glo1 PE=1 SV=3	Glo1	Q6P7Q4	16.2072	15.4014	NaN	NaN	18.443	19.5158	19.6822	19.1745
Lamin A, isoform CRA_b OS=Rattus norvegicus OX=10116 GN=Lmna PE=1 SV=1	Lmna	G3V8L3	16.3785	17.4605	16.8079	19.9994	20.5261	18.9302	18.8292	19.2793
Lamina-associated polypeptide 2, isoform beta OS=Rattus norvegicus OX=10116 GN=Tmpo PE=1 SV=3	Tmpo	Q62733	17.0452	NaN	16.8808	17.3461	17.2843	17.2264	17.289	16.8881
Laminin subunit alpha 2 OS=Rattus norvegicus OX=10116 GN=Lama2 PE=1 SV=3	Lama2	F1M614	NaN	NaN	NaN	NaN	NaN	NaN	NaN	NaN
Laminin subunit beta 1 OS=Rattus norvegicus OX=10116 GN=Lamb1 PE=1 SV=3	Lamb1	D3ZQN7	19.2041	20.4401	18.7988	18.2434	19.8772	19.8356	19.554	19.8425
Laminin subunit beta-2 OS=Rattus norvegicus OX=10116 GN=Lamb2 PE=1 SV=1	Lamb2	M0R6K0	NaN	NaN	NaN	17.8036	17.14	18.5883	18.1977	16.5909
Laminin subunit gamma 1 OS=Rattus norvegicus OX=10116 GN=Lamc1 PE=1 SV=1	Lamc1	F1MAA7	16.3939	19.099	18.4118	17.7022	21.0866	19.9329	19.8934	20.306
L-aminoadipate-semialdehyde dehydrogenase-phosphopantetheinyl transferase OS=Rattus norvegicus OX=10116 GN=Aasdhppt PE=2 SV=1	Aasdhppt	B2RYJ4	NaN	NaN	NaN	NaN	19.6557	16.8926	18.7646	18.2465
Large neutral amino acids transporter small subunit 1 OS=Rattus norvegicus OX=10116 GN=Slc7a5 PE=1 SV=2	Slc7a5	Q63016	18.2287	18.1217	18.3531	17.6072	17.9944	17.8019	17.5779	18.0449
Large proline-rich protein BAG6 OS=Rattus norvegicus OX=10116 GN=Bag6 PE=1 SV=2	Bag6	Q6MG49	21.0263	17.7617	15.2168	21.062	22.7824	21.9856	22.3742	21.7945
Late endosomal/lysosomal adaptor, MAPK and MTOR activator 2 OS=Rattus norvegicus OX=10116 GN=Lamtor2 PE=1 SV=1	Lamtor2	D4A465	15.3165	15.6998	16.8552	16.0626	19.6169	19.1064	19.3843	19.5315
Latent transforming growth factor beta binding protein 2, isoform CRA_a OS=Rattus norvegicus OX=10116 GN=Ltbp2 PE=1 SV=1	Ltbp2	A0A0G2K1G5	NaN	NaN	NaN	NaN	NaN	NaN	NaN	NaN
Latent-transforming growth factor beta-binding protein 1 OS=Rattus norvegicus OX=10116 GN=Ltbp1 PE=1 SV=2	Ltbp1	D3ZAA3	NaN	NaN	NaN	NaN	NaN	NaN	NaN	NaN
Latent-transforming growth factor beta-binding protein 4 OS=Rattus norvegicus OX=10116 GN=Ltbp4 PE=1 SV=2	Ltbp4	D4A917	17.2993	16.7904	15.9867	NaN	19.0598	20.6805	18.6147	19.1209
LDL receptor-related protein 1 OS=Rattus norvegicus OX=10116 GN=Lrp1 PE=1 SV=1	Lrp1	G3V928	21.7152	23.6262	21.9945	22.5712	18.1195	21.5593	21.3766	21.1386
Lecithin cholesterol acyltransferase OS=Rattus norvegicus OX=10116 GN=Lcat PE=1 SV=1	Lcat	O35849	19.8938	18.7495	19.7925	19.3699	16.7802	16.4143	NaN	16.406
Lectin, mannose-binding 2 OS=Rattus norvegicus OX=10116 GN=Lman2 PE=1 SV=1	Lman2	B0BNG3	19.8227	19.324	18.7616	19.599	20.9086	22.2514	21.7456	21.7807
Leiomodin-2-like OS=Rattus norvegicus OX=10116 GN=LOC100909784 PE=1 SV=1	LOC100909784	A0A0G2K918	NaN	NaN	NaN	NaN	18.2543	18.3279	17.9264	18.6257
Leprecan 1, isoform CRA_c OS=Rattus norvegicus OX=10116 GN=P3h1 PE=1 SV=1	P3h1	A0A0G2K199	NaN	NaN	NaN	NaN	NaN	NaN	NaN	NaN
Lethal(2) giant larvae protein homolog 1 OS=Rattus norvegicus OX=10116 GN=Llgl1 PE=1 SV=1	Llgl1	Q8K4K5	NaN	NaN	NaN	NaN	NaN	NaN	NaN	NaN
Leucine repeat adapter protein 25 OS=Rattus norvegicus OX=10116 GN=Fam89b PE=1 SV=1	Fam89b	Q566R4	NaN	NaN	NaN	NaN	NaN	NaN	NaN	NaN
Leucine rich repeat and fibronectin type III domain containing 2 OS=Rattus norvegicus OX=10116 GN=Lrfn2 PE=4 SV=1	Lrfn2	G3V7J3	16.4245	17.0077	16.8119	20.9836	NaN	NaN	NaN	NaN
Leucine-rich PPR motif-containing protein, mitochondrial OS=Rattus norvegicus OX=10116 GN=Lrpprc PE=1 SV=2	Lrpprc	F1LM33	NaN	NaN	NaN	NaN	17.0356	19.5567	18.624	18.3183
Leucine-rich repeat flightless-interacting protein 1 OS=Rattus norvegicus OX=10116 GN=Lrrfip1 PE=1 SV=1	Lrrfip1	Q66HF9	14.2	14.1801	15.5905	NaN	21.2952	21.9588	21.8405	21.4879
Leucine-rich repeat flightless-interacting protein 2 OS=Rattus norvegicus OX=10116 GN=Lrrfip2 PE=1 SV=1	Lrrfip2	Q4V7E8	NaN	NaN	NaN	NaN	NaN	NaN	NaN	NaN
Leucine-rich repeat-containing 40 OS=Rattus norvegicus OX=10116 GN=Lrrc40 PE=1 SV=3	Lrrc40	G3V7I7	16.7516	15.8602	16.0765	NaN	21.1632	20.8465	21.3714	21.3639
Leucine-rich repeat-containing 47 OS=Rattus norvegicus OX=10116 GN=Lrrc47 PE=1 SV=2	Lrrc47	F1LT49	15.7364	NaN	NaN	NaN	19.4836	20.2155	20.5977	20.7783
Leucine-rich repeat-containing protein 41 OS=Rattus norvegicus OX=10116 GN=Lrrc41 PE=2 SV=1	Lrrc41	Q5M9H1	NaN	NaN	NaN	NaN	16.1163	NaN	16.5158	16.3373
Leucine-rich repeat-containing protein 57 OS=Rattus norvegicus OX=10116 GN=Lrrc57 PE=2 SV=1	Lrrc57	Q5FVI3	NaN	NaN	15.1452	NaN	18.6452	17.2098	17.9045	16.4779
Leucine-rich repeat-containing protein 59 OS=Rattus norvegicus OX=10116 GN=Lrrc59 PE=1 SV=1	Lrrc59	Q5RJR8	19.7221	NaN	15.3127	NaN	20.504	21.4022	19.7361	20.5321
Leucine-rich repeats and calponin homology domain-containing 3 OS=Rattus norvegicus OX=10116 GN=Lrch3 PE=1 SV=2	Lrch3	D4A8M4	15.253	13.4018	NaN	16.1272	17.2949	18.5898	18.3263	17.8017
Leucyl-cystinyl aminopeptidase OS=Rattus norvegicus OX=10116 GN=Lnpep PE=1 SV=1	Lnpep	P97629	18.3216	17.5172	17.5114	17.4403	21.9997	22.5977	22.3276	22.2848
Leucyl-tRNA synthetase OS=Rattus norvegicus OX=10116 GN=Lars PE=1 SV=1	Lars1	Q5PPJ6	15.7565	18.7293	16.9208	16.0957	22.6765	22.0982	22.6689	22.3012
Leukocyte cell-derived chemotaxin 1 OS=Rattus norvegicus OX=10116 GN=Cnmd PE=2 SV=1	Cnmd	A0JPL7	18.6267	NaN	NaN	NaN	16.8099	14.5096	NaN	NaN
Leukocyte surface antigen CD47 OS=Rattus norvegicus OX=10116 GN=Cd47 PE=1 SV=1	Cd47	A0A0G2JTH4	19.4892	18.9929	18.4871	19.522	19.1686	18.817	18.2861	19.0963
Leukosialin OS=Rattus norvegicus OX=10116 GN=Spn PE=1 SV=2	Spn	R9PXZ7	16.0312	16.4683	16.5011	16.3943	16.416	15.2705	NaN	15.355
Leukotriene A(4) hydrolase OS=Rattus norvegicus OX=10116 GN=Lta4h PE=1 SV=1	Lta4h	Q499P2	19.5109	18.081	18.3379	18.3417	17.2227	21.4043	21.3231	20.9924
LIM and cysteine-rich domains 1 OS=Rattus norvegicus OX=10116 GN=Lmcd1 PE=1 SV=1	Lmcd1	Q6AYF2	18.1879	18.3776	17.1659	17.2373	22.7025	23.1209	23.5561	23.1679
LIM and senescent cell antigen-like-containing domain protein OS=Rattus norvegicus OX=10116 GN=Lims1 PE=1 SV=1	Lims1	C0KUC6	19.0273	18.9782	17.4959	16.9398	22.7467	23.3134	22.9624	22.8984
LIM and SH3 domain protein 1 OS=Rattus norvegicus OX=10116 GN=Lasp1 PE=1 SV=1	Lasp1	Q99MZ8	17.4214	18.0655	NaN	17.855	17.0671	17.7322	NaN	15.9755
LIM domain 7 OS=Rattus norvegicus OX=10116 GN=Lmo7 PE=1 SV=1	Lmo7	A0A0G2K174	16.439	16.5382	16.3919	17.4386	22.7976	23.7202	23.2069	23.0836
LIM domain and actin-binding protein 1 OS=Rattus norvegicus OX=10116 GN=Lima1 PE=1 SV=2	Lima1	F1LR10	NaN	NaN	NaN	NaN	17.7561	17.1039	NaN	17.5251
LIM domain-binding 3 OS=Rattus norvegicus OX=10116 GN=Ldb3 PE=1 SV=1	Ldb3	A0A096MJ01	19.6041	19.3918	19.4835	19.7563	27.0839	26.6992	27.0293	26.6233
LIM domain-containing protein 1 OS=Rattus norvegicus OX=10116 GN=Limd1 PE=1 SV=1	Limd1	B5DEH0	18.6992	18.4279	18.9372	18.3879	21.5971	22.533	21.9732	21.6304
LIM domain-containing protein ajuba OS=Rattus norvegicus OX=10116 GN=Ajuba PE=1 SV=1	Ajuba	Q5U2Z2	NaN	NaN	NaN	NaN	16.6383	NaN	NaN	NaN
Limbic system-associated membrane protein OS=Rattus norvegicus OX=10116 GN=Lsamp PE=1 SV=1	Lsamp	Q62813	NaN	NaN	NaN	NaN	18.0664	NaN	NaN	17.9132
Lipase OS=Rattus norvegicus OX=10116 GN=Lipo1 PE=3 SV=1	Lipo1	D3ZUQ1	NaN	18.172	16.7373	NaN	NaN	NaN	15.8879	15.0591
Lipin 1 OS=Rattus norvegicus OX=10116 GN=Lpin1 PE=1 SV=1	Lpin1	A0A0G2JW03	NaN	NaN	NaN	NaN	16.2344	14.5544	14.9917	NaN
Lipoma-preferred partner homolog OS=Rattus norvegicus OX=10116 GN=Lpp PE=1 SV=1	Lpp	Q5XI07	17.8671	18.5153	18.115	17.5013	23.2169	23.8679	23.2963	22.9001
Lipopolysaccharide-binding protein OS=Rattus norvegicus OX=10116 GN=Lbp PE=1 SV=1	Lbp	Q3MID7	21.4796	21.0635	20.5402	20.7403	19.231	18.0449	18.1933	17.6201
Lipoprotein lipase OS=Rattus norvegicus OX=10116 GN=Lpl PE=1 SV=1	Lpl	Q06000	18.8225	18.5844	18.7145	19.1336	19.9771	19.972	19.8274	19.8609
L-lactate dehydrogenase A chain OS=Rattus norvegicus OX=10116 GN=Ldha PE=1 SV=1	Ldha	P04642	21.517	22.0248	22.1294	21.0769	24.8993	25.3607	25.5372	25.3501
L-lactate dehydrogenase B chain OS=Rattus norvegicus OX=10116 GN=Ldhb PE=1 SV=2	Ldhb	P42123	21.0519	21.1592	20.9179	20.1252	25.2909	26.7269	27.1767	26.9051
LOC683667 protein OS=Rattus norvegicus OX=10116 GN=Sri PE=1 SV=1	Sri	B0BNJ1	18.0046	17.8629	17.9902	16.7789	22.6459	22.2613	22.4346	22.557
LOC685144 protein OS=Rattus norvegicus OX=10116 GN=Sec24c PE=1 SV=1	Sec24c	B5DEG8	14.7492	NaN	16.3393	16.1231	20.4722	20.1471	19.8508	20.4501
LOC689226 protein OS=Rattus norvegicus OX=10116 GN=Ube2r2 PE=1 SV=1	Ube2r2	B2RZ96	NaN	NaN	NaN	NaN	18.0821	17.5389	17.9994	17.2866
Long-chain specific acyl-CoA dehydrogenase, mitochondrial OS=Rattus norvegicus OX=10116 GN=Acadl PE=1 SV=1	Acadl	P15650	19.6371	19.3758	18.04	20.6563	20.5118	21.8111	21.0691	21.3643
Long-chain-fatty-acid--CoA ligase 1 OS=Rattus norvegicus OX=10116 GN=Acsl1 PE=1 SV=1	Acsl1	P18163	23.2689	23.0262	23.3484	22.7921	22.3221	22.4994	21.8402	22.0015
Low molecular weight phosphotyrosine protein phosphatase OS=Rattus norvegicus OX=10116 GN=Acp1 PE=1 SV=2	Acp1	Z4YNF4	17.4951	15.7455	17.4494	17.2918	NaN	17.0736	16.8756	16.693
LPS-responsive beige-like anchor protein OS=Rattus norvegicus OX=10116 GN=Lrba PE=1 SV=1	Lrba	A0A0G2JYI0	17.2713	18.6174	17.6542	17.0726	19.0133	18.2329	18.4859	17.896
LRP chaperone MESD OS=Rattus norvegicus OX=10116 GN=Mesd PE=2 SV=1	Mesd	Q5U2R7	20.6806	20.7019	21.1763	19.4555	20.045	20.488	20.5249	20.505
LRP16 protein OS=Rattus norvegicus OX=10116 GN=Macrod1 PE=1 SV=1	Macrod1	A0A0G2K5F1	15.8521	15.7741	15.6275	NaN	19.183	19.8443	20.219	19.8104
LRRGT00052 OS=Rattus norvegicus OX=10116 PE=2 SV=1	Grtp1	Q6TXE7	17.4	NaN	NaN	14.4402	17.1619	15.7777	15.3219	15.6952
LRRGT00199 OS=Rattus norvegicus OX=10116 GN=Taf3 PE=1 SV=1	Atp5f1c	Q6QI09	18.3118	18.8863	16.8166	17.3759	21.0802	22.7059	22.4394	22.5056
LSM family member 14B OS=Rattus norvegicus OX=10116 GN=Lsm14b PE=1 SV=1	Lsm14b	A0A0G2JZY0	NaN	18.635	16.7996	NaN	16.3134	17.3512	17.3545	17.6506
LSM12 homolog OS=Rattus norvegicus OX=10116 GN=Lsm12 PE=1 SV=1	Lsm12	D4A8G0	NaN	NaN	NaN	NaN	19.6787	20.3396	19.8408	19.5353
LSM14A mRNA-processing body assembly factor OS=Rattus norvegicus OX=10116 GN=Lsm14a PE=1 SV=1	Lsm14a	B2GV58	NaN	NaN	NaN	NaN	17.369	16.6914	17.4462	17.4439
LSM6 homolog, U6 small nuclear RNA and mRNA degradation-associated OS=Rattus norvegicus OX=10116 GN=Lsm6 PE=1 SV=1	LOC100360750	D3ZG07	NaN	16.5899	15.323	NaN	19.6268	18.7361	18.1817	19.0008
LUC7-like 2 (S. cerevisiae) OS=Rattus norvegicus OX=10116 GN=Luc7l2 PE=1 SV=1	Luc7l2	B2RYP6	17.4805	17.8859	14.3021	12.8307	22.5889	21.8357	21.4616	21.4465
LUC7-like 3 pre-mRNA-splicing factor OS=Rattus norvegicus OX=10116 GN=Luc7l3 PE=1 SV=1	Luc7l3	D3ZFB2	NaN	NaN	NaN	NaN	19.1212	18.255	17.2019	15.9711
Lumican OS=Rattus norvegicus OX=10116 GN=Lum PE=1 SV=1	Lum	P51886	22.8892	21.9718	22.3226	22.6969	21.9333	21.0748	21.006	21.6256
Lupus La protein homolog OS=Rattus norvegicus OX=10116 GN=Ssb PE=1 SV=1	Ssb	Q66HM7	21.0881	20.867	21.1682	19.41	20.9874	22.1627	21.1668	21.597
Ly6/Plaur domain containing 2 (Predicted), isoform CRA_a OS=Rattus norvegicus OX=10116 GN=Lypd2 PE=4 SV=3	Lypd2	D4A707	19.4549	20.2043	19.4902	17.5458	16.427	NaN	15.8851	NaN
Lymphocyte cytosolic protein 1 OS=Rattus norvegicus OX=10116 GN=Lcp1 PE=1 SV=1	Lcp1	A0A0G2K014	16.044	16.716	15.7185	16.9033	16.4068	NaN	16.7399	16.0447
Lys-63-specific deubiquitinase BRCC36 OS=Rattus norvegicus OX=10116 GN=Brcc3 PE=2 SV=1	Brcc3	B2RYM5	21.8942	23.2078	21.4343	23.3592	21.394	21.2331	20.8897	20.7186
Lysine demethylase 3B OS=Rattus norvegicus OX=10116 GN=Kdm3b PE=1 SV=2	Kdm3b	M0RDF1	NaN	15.4036	15.4587	15.8474	19.017	16.8914	18.3147	17.853
Lysine--tRNA ligase OS=Rattus norvegicus OX=10116 GN=Kars PE=1 SV=1	Kars1	Q5XIM7	20.4284	20.2943	20.3375	19.1988	23.4772	22.965	23.5451	23.1989
LysM domain-containing 2 OS=Rattus norvegicus OX=10116 GN=Lysmd2 PE=1 SV=1	Lysmd2	A0A0G2K146	NaN	NaN	NaN	NaN	16.7855	15.7288	15.6905	15.8812
Lysophospholipid acyltransferase 5 OS=Rattus norvegicus OX=10116 GN=Lpcat3 PE=2 SV=1	Lpcat3	Q5FVN0	19.3725	19.009	18.9708	18.9507	20.4907	21.0725	20.5617	20.9211
Lysosome membrane protein 2 OS=Rattus norvegicus OX=10116 GN=Scarb2 PE=1 SV=2	Scarb2	P27615	NaN	16.3216	17.1568	14.3171	18.6388	19.7544	18.52	19.213
Lysosome-associated membrane glycoprotein 1 OS=Rattus norvegicus OX=10116 GN=Lamp1 PE=1 SV=1	Lamp1	P14562	20.0658	20.4758	20.0975	19.2726	23.1576	23.0345	23.0543	22.9968
Lysosome-associated membrane glycoprotein 2 OS=Rattus norvegicus OX=10116 GN=Lamp2 PE=1 SV=3	Lamp2	P17046	18.316	17.6758	18.2065	17.7104	19.3055	20.0932	19.7881	20.0379
Lysozyme OS=Rattus norvegicus OX=10116 GN=Lyz2 PE=1 SV=1	Lyz2	F1M8E9	17.651	18.5457	19.7754	18.8475	15.1608	16.7896	16.5479	NaN
Lysyl oxidase-like 1 OS=Rattus norvegicus OX=10116 GN=Loxl1 PE=2 SV=1	Loxl1	Q5FWS5	20.6345	19.9623	19.8357	20.2887	17.9197	18.5766	18.0062	18.2952
Macrophage colony-stimulating factor 1 receptor OS=Rattus norvegicus OX=10116 GN=Csf1r PE=1 SV=2	Csf1r	D4ACA7	17.3958	17.0437	17.9166	17.8203	18.0189	18.4621	17.3424	17.1672
Macrophage migration inhibitory factor OS=Rattus norvegicus OX=10116 GN=Mif PE=1 SV=4	Mif	P30904	19.4619	18.0014	18.9539	19.2194	21.115	20.6123	21.2986	21.2415
Macrophage scavenger receptor 1 OS=Rattus norvegicus OX=10116 GN=Msr1 PE=1 SV=3	Msr1	D3ZDS2	18.0682	17.9498	17.5833	16.8352	NaN	NaN	17.5017	17.0394
Macrophage-capping protein OS=Rattus norvegicus OX=10116 GN=Capg PE=1 SV=1	Capg	Q6AYC4	NaN	NaN	NaN	NaN	16.9758	17.4533	NaN	NaN
Macrophage-stimulating 1 OS=Rattus norvegicus OX=10116 GN=Mst1 PE=3 SV=1	Mst1	F7FMS0	15.6299	15.6935	16.3472	16.4473	NaN	NaN	NaN	NaN
MAD2 (Mitotic arrest deficient, homolog)-like 1 (Yeast) (Predicted), isoform CRA_a OS=Rattus norvegicus OX=10116 GN=Mad2l1 PE=1 SV=1	Mad2l1	D4ACM2	NaN	NaN	NaN	NaN	23.0255	22.6183	23.136	23.0605
MAGE family member D2 OS=Rattus norvegicus OX=10116 GN=Maged2 PE=1 SV=1	Maged2	Q3B7U1	19.1678	18.5964	18.3934	18.6477	22.6725	21.9708	21.9829	21.8319
Magnesium-dependent phosphatase 1 OS=Rattus norvegicus OX=10116 GN=Mdp1 PE=1 SV=1	Mdp1	D4A4U3	NaN	NaN	NaN	NaN	18.299	17.4845	18.0185	17.4235
Major vault protein OS=Rattus norvegicus OX=10116 GN=Mvp PE=1 SV=1	Mvp	A0A140TAE0	18.8596	20.5405	18.5296	18.5569	21.4859	21.9728	21.8791	24.2501
MAL2A OS=Rattus norvegicus OX=10116 GN=Mal2 PE=2 SV=1	Mal2	Q7TPB7	15.9181	17.1334	16.567	15.9087	NaN	13.7358	NaN	NaN
Malate dehydrogenase, cytoplasmic OS=Rattus norvegicus OX=10116 GN=Mdh1 PE=1 SV=3	Mdh1	O88989	19.6824	20.0161	19.9984	20.3119	24.4255	24.5451	24.6511	24.4677
Malate dehydrogenase, mitochondrial OS=Rattus norvegicus OX=10116 GN=Mdh2 PE=1 SV=2	Mdh2	P04636	20.8359	21.5441	19.3227	20.7189	21.8681	24.3354	23.4415	23.7109
Maleylacetoacetate isomerase OS=Rattus norvegicus OX=10116 GN=Gstz1 PE=1 SV=2	Gstz1	P57113	NaN	NaN	NaN	NaN	16.7341	17.1405	18.1572	17.07
Malignant T-cell-amplified sequence 1 OS=Rattus norvegicus OX=10116 GN=Mcts1 PE=2 SV=1	Mcts1	Q4G009	NaN	16.6269	NaN	NaN	18.1696	18.0034	18.0019	18.2992
Mammary tumor virus receptor 2, isoform CRA_a OS=Rattus norvegicus OX=10116 GN=Sssca1 PE=1 SV=1	Znrd2	D3ZG88	17.5618	NaN	NaN	18.328	20.2608	20.8451	20.7085	20.4633
Mannan-binding lectin serine peptidase 2 OS=Rattus norvegicus OX=10116 GN=Masp2 PE=1 SV=1	Masp2	A2VCV7	22.1213	21.2896	21.7343	22.087	16.8429	17.0276	NaN	15.0247
Mannan-binding lectin serine protease 1 OS=Rattus norvegicus OX=10116 GN=Masp1 PE=1 SV=1	Masp1	A0A0H2UHA1	21.175	20.9093	21.1628	20.7686	19.6778	17.6273	18.7592	19.1376
Mannose receptor, C type 1 OS=Rattus norvegicus OX=10116 GN=Mrc1 PE=1 SV=3	Mrc1	D3ZD31	21.8901	21.9125	21.7794	21.7274	21.0111	21.1513	20.8495	20.9972
Mannose-1-phosphate guanyltransferase alpha OS=Rattus norvegicus OX=10116 GN=Gmppa PE=2 SV=1	Gmppa	Q5XIC1	NaN	NaN	NaN	NaN	19.9498	18.5673	18.8115	18.8061
Mannose-6-phosphate isomerase OS=Rattus norvegicus OX=10116 GN=Mpi PE=2 SV=1	Mpi	Q68FX1	NaN	16.5781	16.0577	15.9457	17.5563	18.4653	19.2307	17.4677
Mannose-binding protein A OS=Rattus norvegicus OX=10116 GN=Mbl1 PE=1 SV=1	Mbl1	P19999	20.2239	20.2597	20.3629	20.0929	16.9643	17.8159	17.5977	17.7635
Mannose-P-dolichol utilization defect 1 OS=Rattus norvegicus OX=10116 GN=Mpdu1 PE=1 SV=1	Mpdu1	D3Z865	NaN	NaN	NaN	NaN	NaN	NaN	NaN	NaN
Map2k3 protein OS=Rattus norvegicus OX=10116 GN=Map2k3 PE=1 SV=1	Map2k3	B1H230	NaN	16.4951	17.8094	NaN	20.0713	20.1691	20.5969	20.2154
Map3k3 protein OS=Rattus norvegicus OX=10116 GN=Map3k3 PE=1 SV=1	Map3k3	B5DF98	NaN	NaN	14.7872	NaN	17.1866	18.3705	17.8505	17.7811
MAP7 domain-containing 1 OS=Rattus norvegicus OX=10116 GN=Map7d1 PE=1 SV=1	Map7d1	D4A644	19.7246	19.7475	19.1523	NaN	22.727	23.7647	23.1415	22.8735
Mapk1ip1l protein OS=Rattus norvegicus OX=10116 GN=Mapk1ip1l PE=1 SV=1	Mapk1ip1l	B2RZ29	NaN	NaN	14.6782	NaN	20.2913	16.5642	18.0977	18.0339
MAPK-regulated co-repressor-interacting protein 2 OS=Rattus norvegicus OX=10116 GN=Mcrip2 PE=1 SV=1	Mcrip2	D3ZM07	NaN	NaN	NaN	NaN	18.591	19.6688	19.4102	19.2191
Matrin-3 OS=Rattus norvegicus OX=10116 GN=Matr3 PE=1 SV=1	Matr3	A0A0G2JSR7	16.6848	15.9592	16.6881	15.8657	19.3384	19.0901	18.2531	17.2745
Matrix metallopeptidase 19 OS=Rattus norvegicus OX=10116 GN=Mmp19 PE=2 SV=1	Mmp19	C0M4B0	18.1396	16.5188	16.5414	16.6186	NaN	NaN	NaN	NaN
Matrix-remodeling-associated 7 OS=Rattus norvegicus OX=10116 GN=Mxra7 PE=1 SV=1	Mxra7	M0RA39	14.4435	NaN	NaN	NaN	15.4429	16.9938	16.7275	16.9128
MCC, WNT-signaling pathway regulator OS=Rattus norvegicus OX=10116 GN=Mcc PE=1 SV=1	Mcc	A0A0G2K098	NaN	NaN	NaN	NaN	NaN	NaN	NaN	NaN
Megakaryoblastic leukemia (translocation) 1 OS=Rattus norvegicus OX=10116 GN=Mrtfa PE=1 SV=1	Mrtfa	A0A0G2JXC5	NaN	15.906	16.06	NaN	18.2776	18.6747	17.7547	17.7595
Melanoma-associated antigen D1 OS=Rattus norvegicus OX=10116 GN=Maged1 PE=1 SV=3	Maged1	Q9ES73	NaN	NaN	NaN	NaN	17.6856	NaN	18.2272	17.8202
Membrane-associated progesterone receptor component 1 OS=Rattus norvegicus OX=10116 GN=Pgrmc1 PE=1 SV=1	Pgrmc1	A0A0H2UHK2	NaN	15.6262	15.7857	15.925	18.6881	18.8994	18.4766	19.0739
Membrane-associated progesterone receptor component 2 OS=Rattus norvegicus OX=10116 GN=Pgrmc2 PE=1 SV=1	Pgrmc2	Q5XIU9	17.1915	16.5151	16.9538	15.9045	20.7595	21.4348	21.0272	21.3914
Membrane-bound O-acyltransferase domain-containing 7-like 1 OS=Rattus norvegicus OX=10116 GN=Mboat7l1 PE=1 SV=1	Mboat7l1	G3V7N6	NaN	NaN	NaN	NaN	NaN	NaN	NaN	NaN
Metalloendopeptidase OS=Rattus norvegicus OX=10116 GN=Bmp1 PE=4 SV=2	Bmp1	F1M798	16.774	NaN	NaN	16.442	16.0215	NaN	NaN	NaN
Metalloproteinase inhibitor 3 OS=Rattus norvegicus OX=10116 GN=Timp3 PE=2 SV=1	Timp3	P48032	21.0761	20.6678	20.862	20.0808	17.6045	16.7034	15.9517	NaN
Metalloreductase STEAP3 OS=Rattus norvegicus OX=10116 GN=Steap3 PE=1 SV=1	Steap3	A0A0H2UI26	18.3284	16.0012	17.8012	18.6536	NaN	17.5021	17.3081	17.4407
Metallothionein OS=Rattus norvegicus OX=10116 GN=Mt1m PE=3 SV=1	Mt1m	D3ZHV3	NaN	NaN	NaN	NaN	NaN	NaN	NaN	NaN
Metallothionein-1 OS=Rattus norvegicus OX=10116 GN=Mt1 PE=1 SV=1	Mt1	P02803	NaN	NaN	NaN	NaN	NaN	17.0041	17.1331	NaN
Metaxin 2 OS=Rattus norvegicus OX=10116 GN=Mtx2 PE=1 SV=1	Mtx2	Q5U1Z9	NaN	NaN	NaN	NaN	NaN	NaN	NaN	NaN
Methanethiol oxidase OS=Rattus norvegicus OX=10116 GN=Selenbp1 PE=1 SV=2	LOC103689947	F1LRJ9	NaN	15.4492	16.2294	15.4232	NaN	17.6455	16.6361	16.5912
Methionine adenosyltransferase 2 subunit beta OS=Rattus norvegicus OX=10116 GN=Mat2b PE=2 SV=1	Mat2b	Q5U2R0	NaN	NaN	NaN	NaN	17.6367	NaN	18.6745	19.1495
Methionine aminopeptidase 2 OS=Rattus norvegicus OX=10116 GN=Metap2 PE=1 SV=1	Metap2	Q6IRK1	NaN	NaN	NaN	NaN	17.6705	15.9767	17.5028	17.973
Methionine aminopeptidase 2 OS=Rattus norvegicus OX=10116 GN=Metap2 PE=1 SV=2	Metap2	P38062	16.9973	16.6367	17.2684	17.2106	19.4847	19.4609	19.0649	18.5875
Methionine aminopeptidase OS=Rattus norvegicus OX=10116 GN=Metap1 PE=1 SV=1	Metap1	D3ZE72	NaN	NaN	18.6809	NaN	17.5898	16.7407	NaN	16.6658
Methionyl-tRNA synthetase OS=Rattus norvegicus OX=10116 GN=Mars PE=1 SV=1	Mars1	D3Z941	15.0142	NaN	16.5502	17.1422	22.7118	22.3886	22.798	22.8365
Methylcrotonoyl-CoA carboxylase beta chain, mitochondrial OS=Rattus norvegicus OX=10116 GN=Mccc2 PE=2 SV=1	Mccc2	Q5XIT9	NaN	NaN	NaN	NaN	NaN	NaN	NaN	NaN
Methylthioribose-1-phosphate isomerase OS=Rattus norvegicus OX=10116 GN=Mri1 PE=1 SV=1	Mri1	Q5HZE4	20.7974	20.6068	20.6654	19.2144	21.1805	21.2428	21.3151	21.1894
Methylthioribulose-1-phosphate dehydratase OS=Rattus norvegicus OX=10116 GN=Apip PE=1 SV=3	Apip	D3ZUI1	15.0331	12.7891	15.6179	NaN	16.1197	16.3097	18.7134	15.4205
Methyltransferase-like 27 OS=Rattus norvegicus OX=10116 GN=Mettl27 PE=1 SV=1	Mettl27	D4AED6	NaN	NaN	NaN	NaN	NaN	NaN	NaN	NaN
Methyltransferase-like 3 OS=Rattus norvegicus OX=10116 GN=Mettl3 PE=1 SV=1	Mettl3	Q4V8G6	20.3448	21.6337	19.485	19.5727	20.3782	20.6889	19.663	NaN
Mevalonate kinase OS=Rattus norvegicus OX=10116 GN=Mvk PE=1 SV=1	Mvk	M0R5W4	NaN	NaN	NaN	NaN	17.9061	17.3077	NaN	18.1172
MICAL-like protein 1 OS=Rattus norvegicus OX=10116 GN=Micall1 PE=1 SV=1	Micall1	D3ZQL6	NaN	NaN	NaN	NaN	17.8571	17.3207	17.1444	16.7266
MICOS complex subunit MIC60 OS=Rattus norvegicus OX=10116 GN=Immt PE=1 SV=1	Immt	A0A0G2JVH4	20.344	19.9298	19.135	19.0698	20.1057	21.6084	21.0048	21.5051
MICOS complex subunit OS=Rattus norvegicus OX=10116 GN=Chchd3 PE=1 SV=1	Chchd3	D3ZUX5	NaN	16.9419	NaN	NaN	17.2278	19.4433	18.2002	18.5506
Microfibril-associated glycoprotein 4-like OS=Rattus norvegicus OX=10116 GN=LOC102553715 PE=1 SV=3	Mfap4	D4A7W8	19.1789	19.6819	19.791	19.0495	19.2896	18.9026	18.9755	19.1725
Microsomal glutathione S-transferase 3 OS=Rattus norvegicus OX=10116 GN=Mgst3 PE=1 SV=1	Mgst3	D4ADS4	15.5372	NaN	15.847	NaN	17.9979	19.4724	18.8536	18.9692
Microtubule-actin cross-linking factor 1 OS=Rattus norvegicus OX=10116 GN=Macf1 PE=1 SV=1	Macf1	A0A0G2K9T4	21.3193	22.0273	22.1828	22.5698	23.461	24.4935	23.808	23.7285
Microtubule-associated protein 1A OS=Rattus norvegicus OX=10116 GN=Map1a PE=1 SV=1	Map1a	A0A0G2K5C6	16.033	16.8215	16.1374	NaN	18.2369	19.5138	19.6612	19.6629
Microtubule-associated protein 1A OS=Rattus norvegicus OX=10116 GN=Map1a PE=1 SV=1	Map1a	P34926	20.0341	19.7103	18.5515	17.1935	22.2553	24.5244	24.0027	23.6226
Microtubule-associated protein 1B OS=Rattus norvegicus OX=10116 GN=Map1b PE=1 SV=3	Map1b	P15205	19.2994	19.8108	19.1038	19.0512	21.9332	22.5379	22.1687	22.1375
Microtubule-associated protein 1S OS=Rattus norvegicus OX=10116 GN=Map1s PE=1 SV=1	Map1s	P0C5W1	15.9078	NaN	NaN	NaN	18.5565	19.9474	19.3018	18.9819
Microtubule-associated protein 4 OS=Rattus norvegicus OX=10116 GN=Map4 PE=1 SV=1	Map4	Q5M7W5	NaN	NaN	NaN	NaN	20.8904	22.2173	21.8104	21.5696
Microtubule-associated protein OS=Rattus norvegicus OX=10116 GN=Map4 PE=1 SV=1	Map4	A0A0G2JW88	19.7855	20.3089	19.9613	19.7486	25.4497	26.563	26.1437	25.9189
Microtubule-associated protein RP/EB family member 1 OS=Rattus norvegicus OX=10116 GN=Mapre1 PE=1 SV=3	Mapre1	Q66HR2	NaN	16.7687	15.8335	15.82	22.5756	22.3168	22.4172	22.0231
Microtubule-associated protein RP/EB family member 2 OS=Rattus norvegicus OX=10116 GN=Mapre2 PE=1 SV=1	Mapre2	Q3B8Q0	15.7572	12.6657	15.6918	13.8896	21.0614	21.1546	21.6738	21.5174
Microtubule-associated serine/threonine kinase family member 4 OS=Rattus norvegicus OX=10116 GN=Mast4 PE=1 SV=2	Mast4	M0R3L1	20.7533	22.1052	19.8938	20.9553	19.9886	21.1454	20.7575	20.9701
Midkine OS=Rattus norvegicus OX=10116 GN=Mdk PE=2 SV=1	Mdk	Q9R1S9	NaN	NaN	16.0131	NaN	18.4497	20.4486	19.4925	19.7882
Misato 1, mitochondrial distribution and morphology regulator OS=Rattus norvegicus OX=10116 GN=Msto1 PE=1 SV=1	Msto1	D3ZMW3	22.6104	21.9784	21.9965	21.3179	22.8461	22.3035	22.0217	22.2189
Mitochondrial 2-oxoglutarate/malate carrier protein OS=Rattus norvegicus OX=10116 GN=Slc25a11 PE=1 SV=3	Slc25a11	P97700	15.7163	17.43	NaN	NaN	17.9352	18.8476	19.1809	19.1619
Mitochondrial brown fat uncoupling protein 1 OS=Rattus norvegicus OX=10116 GN=Ucp1 PE=1 SV=2	Ucp1	P04633	16.7101	19.0003	16.7969	15.8936	16.103	17.6348	16.2975	16.8603
Mitochondrial carnitine/acylcarnitine carrier protein OS=Rattus norvegicus OX=10116 GN=Slc25a20 PE=1 SV=1	Slc25a20	P97521	18.9816	NaN	19.4765	18.9763	NaN	17.568	16.8975	17.0346
Mitochondrial carrier 2 OS=Rattus norvegicus OX=10116 GN=Mtch2 PE=1 SV=1	Mtch2	A0A0G2K459	NaN	NaN	NaN	NaN	NaN	18.8358	18.0717	18.9026
Mitochondrial fission 1 protein OS=Rattus norvegicus OX=10116 GN=Fis1 PE=1 SV=1	Fis1	P84817	17.7178	15.8054	17.3392	16.1815	21.8351	20.0117	21.6595	21.6836
Mitochondrial fission regulator 1-like OS=Rattus norvegicus OX=10116 GN=Mtfr1l PE=1 SV=1	Mtfr1l	Q5XII9	NaN	NaN	NaN	NaN	16.9516	17.4578	17.1881	NaN
Mitochondrial import inner membrane translocase subunit Tim13 OS=Rattus norvegicus OX=10116 GN=Timm13 PE=3 SV=1	Timm13	P62076	NaN	NaN	NaN	NaN	17.911	17.6108	18.0363	17.9799
Mitochondrial import receptor subunit TOM20 homolog OS=Rattus norvegicus OX=10116 GN=Tomm20 PE=1 SV=2	Tomm20	Q62760	NaN	NaN	16.5508	NaN	NaN	17.1506	NaN	NaN
Mitochondrial import receptor subunit TOM22 homolog OS=Rattus norvegicus OX=10116 GN=Tomm22 PE=1 SV=1	Tomm22	Q75Q41	16.27	17.1189	15.6317	15.5342	16.8782	19.5247	18.8372	19.4081
Mitochondrial import receptor subunit TOM34 OS=Rattus norvegicus OX=10116 GN=Tomm34 PE=1 SV=1	Tomm34	Q3KRD5	18.7174	17.9704	18.4895	18.4368	24.0566	23.4009	23.7289	23.7832
Mitochondrial import receptor subunit TOM40 homolog OS=Rattus norvegicus OX=10116 GN=Tomm40 PE=1 SV=1	Tomm40	Q75Q40	NaN	NaN	NaN	NaN	16.2215	17.25	17.1941	17.2685
Mitochondrial import receptor subunit TOM70 OS=Rattus norvegicus OX=10116 GN=Tomm70 PE=1 SV=1	Tomm70	Q75Q39	NaN	14.3445	14.9361	NaN	NaN	NaN	15.7927	15.991
Mitochondrial peptide methionine sulfoxide reductase OS=Rattus norvegicus OX=10116 GN=Msra PE=1 SV=1	Msra	Q923M1	NaN	18.4571	NaN	NaN	17.7382	NaN	17.3542	NaN
Mitochondrial proton/calcium exchanger protein OS=Rattus norvegicus OX=10116 GN=Letm1 PE=1 SV=1	Letm1	Q5XIN6	NaN	NaN	NaN	NaN	16.3306	16.7429	16.575	15.8455
Mitochondrial ribosomal protein L12 OS=Rattus norvegicus OX=10116 GN=Mrpl12 PE=1 SV=1	Mrpl12	D3ZXF9	NaN	NaN	NaN	NaN	NaN	NaN	16.9751	17.3875
Mitogen-activated protein kinase 1 OS=Rattus norvegicus OX=10116 GN=Mapk1 PE=1 SV=3	Mapk1	P63086	18.669	18.9944	17.9587	18.0132	23.5085	22.1337	22.6955	22.7258
Mitogen-activated protein kinase 3 OS=Rattus norvegicus OX=10116 GN=Mapk3 PE=1 SV=5	Mapk3	P21708	NaN	NaN	NaN	13.4873	21.3371	20.4203	20.7072	20.3004
Mitogen-activated protein kinase kinase 4 OS=Rattus norvegicus OX=10116 GN=Map2k4 PE=1 SV=3	Map2k4	F1LP57	19.0683	20.4031	19.2638	20.3779	21.1481	20.8758	21.0677	21.1595
Mitogen-activated protein kinase kinase 6 OS=Rattus norvegicus OX=10116 GN=Map2k6 PE=1 SV=1	Map2k6	Q925D6	17.2926	17.3393	17.2777	17.5812	21.2379	20.2507	20.2292	20.2617
Mitogen-activated protein kinase kinase kinase 20 OS=Rattus norvegicus OX=10116 GN=Map3k20 PE=1 SV=1	Map3k20	D4AE17	15.7333	NaN	14.8312	NaN	21.4746	21.323	21.2804	21.0645
Mitogen-activated protein kinase kinase kinase kinase 4 OS=Rattus norvegicus OX=10116 GN=Map4k4 PE=1 SV=1	Map4k4	A0A0G2K7W4	14.6932	15.7838	14.969	16.5488	19.0309	18.4674	18.2765	18.188
Mitogen-activated protein kinase kinase kinase kinase OS=Rattus norvegicus OX=10116 GN=Map4k1 PE=1 SV=1	Map4k1	D3Z8I4	NaN	NaN	NaN	NaN	NaN	NaN	NaN	NaN
Mitogen-activated protein kinase OS=Rattus norvegicus OX=10116 GN=Mapk14 PE=1 SV=1	Mapk14	G3V617	17.2557	16.6583	16.8971	15.4581	21.3943	20.3066	20.1964	20.6792
Mitogen-activated protein kinase OS=Rattus norvegicus OX=10116 GN=Mapk9 PE=1 SV=1	Mapk9	D4A5V8	15.3821	NaN	16.5864	NaN	19.1871	18.5584	18.8446	18.6838
Mitogen-activated protein kinase-activated protein kinase 2 OS=Rattus norvegicus OX=10116 GN=Mapkapk2 PE=1 SV=3	Mapkapk2	F1M9C0	17.5648	16.5377	16.3804	16.3815	21.5871	20.8836	21.038	20.6982
Mitotic spindle organizing protein 1 OS=Rattus norvegicus OX=10116 GN=Mzt1 PE=1 SV=3	Mzt1	D4A4N1	NaN	NaN	NaN	NaN	NaN	NaN	NaN	NaN
Mitotic spindle organizing protein 2B OS=Rattus norvegicus OX=10116 GN=Mzt2b PE=4 SV=1	Mzt2b	D4AA02	NaN	NaN	NaN	NaN	16.2742	16.3312	16.5839	16.3682
MMS19 homolog, cytosolic iron-sulfur assembly component OS=Rattus norvegicus OX=10116 GN=Mms19 PE=1 SV=1	Mms19	M0R6T4	14.4739	16.9193	14.9589	NaN	20.5305	21.5498	21.6016	21.6536
MOB kinase activator 1B OS=Rattus norvegicus OX=10116 GN=Mob1b PE=1 SV=1	Mob1b	D4A1V7	16.163	16.5729	NaN	15.0987	22.1388	21.6667	22.1057	21.8277
MOB kinase activator 2 OS=Rattus norvegicus OX=10116 GN=Mob2 PE=1 SV=2	Mob2	D3ZLX3	NaN	NaN	15.4352	NaN	18.2482	17.8039	17.9417	18.115
MOB-like protein phocein OS=Rattus norvegicus OX=10116 GN=Mob4 PE=1 SV=1	Mob4	Q9QYW3	16.7904	17.4262	15.7446	NaN	20.5578	20.5481	20.638	20.4728
Moesin OS=Rattus norvegicus OX=10116 GN=Msn PE=1 SV=1	Msn	A0A096MK30	21.8818	22.0774	21.6993	21.6781	24.1179	24.022	23.7398	23.9282
MON2 homolog, regulator of endosome-to-Golgi-trafficking OS=Rattus norvegicus OX=10116 GN=Mon2 PE=1 SV=3	Mon2	D3ZCG3	15.8224	18.3888	NaN	16.7472	17.5255	18.6475	17.7718	NaN
Monocarboxylate transporter 1 OS=Rattus norvegicus OX=10116 GN=Slc16a1 PE=1 SV=1	Slc16a1	P53987	20.0261	20.704	20.4402	20.5678	22.0883	23.1755	22.9102	22.7493
Monocarboxylate transporter 10 OS=Rattus norvegicus OX=10116 GN=Slc16a10 PE=1 SV=1	Slc16a10	G3V621	17.3997	16.8266	NaN	NaN	NaN	NaN	NaN	NaN
Monocarboxylate transporter 4 OS=Rattus norvegicus OX=10116 GN=Slc16a3 PE=1 SV=1	Slc16a3	O35910	17.1425	NaN	16.4773	15.873	18.0399	17.8953	17.6379	18.1018
Monoglyceride lipase OS=Rattus norvegicus OX=10116 GN=Mgll PE=1 SV=1	Mgll	Q8R431	NaN	15.9664	NaN	NaN	20.4104	20.5399	19.9797	20.2472
Mortality factor 4-like protein 1 OS=Rattus norvegicus OX=10116 GN=Morf4l1 PE=2 SV=1	Morf4l1	Q6AYU1	18.3561	18.6988	18.8717	18.3093	16.5123	17.9702	17.4861	17.0363
Mothers against decapentaplegic homolog 2 OS=Rattus norvegicus OX=10116 GN=Smad2 PE=1 SV=1	Smad2	O70436	NaN	NaN	NaN	NaN	16.0654	16.8691	16.6445	16.2122
mRNA decay activator protein ZFP36L1 OS=Rattus norvegicus OX=10116 GN=Zfp36l1 PE=1 SV=1	Zfp36l1	P17431	NaN	NaN	NaN	NaN	18.188	18.5687	17.9487	16.2349
MTSS1, I-BAR domain-containing OS=Rattus norvegicus OX=10116 GN=Mtss1 PE=1 SV=2	Mtss1	D3ZYM5	NaN	NaN	16.9093	15.74	17.0111	NaN	16.4862	16.6856
MTSS1L, I-BAR domain-containing OS=Rattus norvegicus OX=10116 GN=Mtss1l PE=1 SV=3	Mtss2	D4A3S6	NaN	NaN	NaN	NaN	NaN	NaN	NaN	NaN
Muc1 protein OS=Rattus norvegicus OX=10116 GN=Muc1 PE=2 SV=1	Muc1	B2GV31	18.8484	19.7959	20.3254	19.2545	17.3934	17.5511	17.377	17.7025
Multifunctional protein ADE2 OS=Rattus norvegicus OX=10116 GN=Paics PE=1 SV=3	Paics	P51583	21.6622	21.4409	21.108	21.3059	25.0091	22.9709	23.9591	23.931
Multimerin 1 OS=Rattus norvegicus OX=10116 GN=Mmrn1 PE=4 SV=1	Mmrn1	D4A3E0	21.5905	21.0489	21.9194	21.3113	24.2749	24.0442	24.1597	24.3071
Multiple inositol polyphosphate phosphatase 1 OS=Rattus norvegicus OX=10116 GN=Minpp1 PE=3 SV=1	Minpp1	G3V7H2	16.4855	15.9651	16.9096	17.5131	NaN	NaN	NaN	NaN
Murinoglobulin-1 OS=Rattus norvegicus OX=10116 GN=LOC297568 PE=1 SV=1	LOC297568	A0A0G2K926	16.9745	14.2891	19.7911	20.6161	15.1177	NaN	15.5237	16.1486
Murinoglobulin-1 OS=Rattus norvegicus OX=10116 GN=Mug1 PE=1 SV=2	Mug1	D4A6E3	17.425	NaN	19.6532	19.4899	16.9508	NaN	16.6162	NaN
Murinoglobulin-1 OS=Rattus norvegicus OX=10116 GN=Mug1 PE=2 SV=1	Mug1	Q03626	26.1046	26.4962	26.752	26.2005	22.7227	21.6545	21.729	22.0363
Murinoglobulin-2 OS=Rattus norvegicus OX=10116 GN=Mug2 PE=1 SV=1	Mug2	Q6IE52	16.234	16.2729	17.9179	16.0642	NaN	NaN	16.8838	NaN
Musashi RNA-binding protein 2 OS=Rattus norvegicus OX=10116 GN=Msi2 PE=1 SV=3	Msi2	F1LWE6	16.4807	NaN	16.5739	NaN	19.6552	20.0636	19.2387	19.3175
Muscleblind-like protein 2 OS=Rattus norvegicus OX=10116 GN=Mbnl2 PE=1 SV=1	Mbnl2	F2Z3T4	NaN	NaN	18.6057	NaN	18.197	17.925	NaN	NaN
Muscleblind-like-splicing regulator 1 OS=Rattus norvegicus OX=10116 GN=Mbnl1 PE=1 SV=1	Mbnl1	A0A0G2JX72	15.0837	NaN	NaN	NaN	20.1231	19.3196	18.8877	19.6064
Muscular LMNA-interacting protein OS=Rattus norvegicus OX=10116 GN=Mlip PE=1 SV=1	Mlip	A0A096MK47	19.5848	19.2717	19.6787	18.0919	22.4795	22.5313	22.7091	22.3799
Myadm protein OS=Rattus norvegicus OX=10116 GN=Myadm PE=1 SV=1	Myadm	Q05BA4	18.633	19.7022	18.8697	19.0532	22.2931	22.4874	22.0054	22.2298
Myc box-dependent-interacting protein 1 OS=Rattus norvegicus OX=10116 GN=Bin1 PE=1 SV=2	Bin1	F1LMX1	16.2855	16.8542	16.6174	16.5414	16.5076	NaN	NaN	16.4559
MYC-binding protein 2, E3 ubiquitin protein ligase OS=Rattus norvegicus OX=10116 GN=Mycbp2 PE=1 SV=3	Mycbp2	D4A2D3	NaN	15.0134	15.1458	NaN	17.8463	16.5118	17.2231	16.952
Myc-binding protein OS=Rattus norvegicus OX=10116 GN=Mycbp PE=1 SV=1	Mycbp	D4A7F2	NaN	NaN	NaN	17.4755	19.7368	19.7266	20.0989	19.5112
Myeloid leukemia factor 1 OS=Rattus norvegicus OX=10116 GN=Mlf1 PE=1 SV=1	Mlf1	D3ZCQ9	NaN	NaN	NaN	NaN	16.7184	17.7931	17.2885	17.049
Myeloid leukemia factor 2 OS=Rattus norvegicus OX=10116 GN=Mlf2 PE=1 SV=1	Mlf2	D3ZPN3	NaN	NaN	NaN	NaN	16.0876	16.6154	16.3254	15.9523
Myeloid-derived growth factor OS=Rattus norvegicus OX=10116 GN=Mydgf PE=1 SV=2	Mydgf	M0R3V4	NaN	NaN	NaN	NaN	NaN	17.0522	NaN	NaN
Myl6 protein OS=Rattus norvegicus OX=10116 GN=Myl6 PE=2 SV=1	Myl6	B2GV99	20.2484	20.672	20.1562	18.5747	25.5207	25.4577	24.7467	24.8601
Myl9 protein OS=Rattus norvegicus OX=10116 GN=Myl9 PE=1 SV=1	Myl9	B0BMS8	NaN	NaN	NaN	16.0772	19.5026	20.1251	19.5795	19.5751
Myocardial ischemic preconditioning associated protein 7 OS=Rattus norvegicus OX=10116 GN=Pxn PE=1 SV=1	Pxn	Q1EG89	14.9752	NaN	16.5798	17.1634	21.5592	21.4084	21.2823	20.774
Myocyte-specific enhancer factor 2A OS=Rattus norvegicus OX=10116 GN=Mef2a PE=1 SV=2	Mef2a	M0R6R7	18.2324	17.6701	17.5276	16.5224	17.9492	17.6972	17.6872	17.5479
Myoglobin OS=Rattus norvegicus OX=10116 GN=Mb PE=1 SV=3	Mb	Q9QZ76	16.1004	15.3525	16.4147	NaN	23.8743	24.4678	24.114	23.5237
Myopalladin OS=Rattus norvegicus OX=10116 GN=Mypn PE=1 SV=1	Mypn	A0A0G2K046	16.7679	15.6275	16.006	NaN	19.5254	19.7606	19.6335	18.7513
Myosin heavy chain 14 OS=Rattus norvegicus OX=10116 GN=Myh14 PE=1 SV=1	Myh14	F1LNF0	16.2401	16.5696	17.0201	16.6667	16.9587	19.7391	17.2104	18.0176
Myosin light chain 1/3, skeletal muscle isoform OS=Rattus norvegicus OX=10116 GN=Myl1 PE=1 SV=2	Myl1	P02600	16.7697	17.139	16.8698	16.2073	16.9528	NaN	NaN	NaN
Myosin light chain 3 OS=Rattus norvegicus OX=10116 GN=Myl3 PE=1 SV=2	Myl3	P16409	20.0376	21.0307	19.4326	20.5858	25.8704	26.1736	25.2898	25.4325
Myosin light chain 4 OS=Rattus norvegicus OX=10116 GN=Myl4 PE=1 SV=1	Myl4	M0R4E1	NaN	NaN	NaN	NaN	20.833	NaN	NaN	NaN
Myosin light chain 4 OS=Rattus norvegicus OX=10116 GN=Myl4 PE=2 SV=2	Myl4	P17209	14.6065	NaN	15.1306	19.1951	24.5657	23.6453	23.3894	23.7996
Myosin light chain 7 OS=Rattus norvegicus OX=10116 GN=Myl7 PE=1 SV=1	Myl7	A0A0G2K2W5	18.0068	17.4376	16.9222	16.3176	21.745	20.764	20.5456	21.0465
Myosin light chain kinase 3 OS=Rattus norvegicus OX=10116 GN=Mylk3 PE=1 SV=1	Mylk3	E9PT87	20.7329	22.0904	20.3302	20.2896	23.3065	23.0463	23.173	22.9622
Myosin light chain kinase OS=Rattus norvegicus OX=10116 GN=Mylk PE=1 SV=2	Mylk	D3ZFU9	NaN	NaN	18.3972	18.7041	18.0879	18.5765	16.3864	17.9955
Myosin phosphatase Rho-interacting protein OS=Rattus norvegicus OX=10116 GN=Mprip PE=1 SV=1	Mprip	A0A0G2JUR5	16.5568	17.0047	17.0529	17.4925	15.7991	14.692	17.0908	NaN
Myosin regulatory light chain 12B OS=Rattus norvegicus OX=10116 GN=Myl12b PE=4 SV=1	Myl12b	A0A0G2JSW0	NaN	NaN	NaN	NaN	18.5568	19.6973	16.9129	16.252
Myosin regulatory light chain 2, ventricular/cardiac muscle isoform OS=Rattus norvegicus OX=10116 GN=Myl2 PE=1 SV=2	Myl2	P08733	18.9047	18.2748	18.7691	18.2937	25.6325	25.9123	25.4304	25.5142
Myosin regulatory light chain RLC-A OS=Rattus norvegicus OX=10116 GN=Rlc-a PE=2 SV=2	Myl12a	P13832	18.3405	18.6854	19.1799	18.2986	23.9324	24.6311	23.5839	23.5669
Myosin VI OS=Rattus norvegicus OX=10116 GN=Myo6 PE=1 SV=3	Myo6	D4A5I9	NaN	NaN	NaN	NaN	15.0543	17.7058	17.698	16.1544
Myosin XVIIIa OS=Rattus norvegicus OX=10116 GN=Myo18a PE=1 SV=1	Myo18a	A0A0G2JY08	19.7388	19.3029	20.018	19.5783	21.2028	22.0005	21.9195	21.9391
Myosin XVIIIb OS=Rattus norvegicus OX=10116 GN=Myo18b PE=1 SV=2	Myo18b	M0R6Z9	17.8895	17.7055	18.7718	19.1419	19.04	19.2553	20.3203	19.9208
Myosin, heavy polypeptide 10, non-muscle, isoform CRA_b OS=Rattus norvegicus OX=10116 GN=Myh10 PE=1 SV=1	Myh10	G3V9Y1	26.1102	25.7601	25.764	24.4792	26.8617	26.8241	25.8616	26.1997
Myosin, heavy polypeptide 9, non-muscle OS=Rattus norvegicus OX=10116 GN=Myh9 PE=1 SV=1	Myh9	G3V6P7	23.2996	23.8839	23.531	24.0038	26.5384	27.5388	26.4812	26.5135
Myosin-11 OS=Rattus norvegicus OX=10116 GN=Myh11 PE=1 SV=1	Myh11	A0A0G2K6S9	21.0132	20.02	20.0441	20.9499	22.4417	24.5662	23.9788	23.833
Myosin-3 OS=Rattus norvegicus OX=10116 GN=Myh3 PE=1 SV=1	Myh3	G3V6D8	NaN	NaN	NaN	NaN	NaN	NaN	NaN	NaN
Myosin-4 OS=Rattus norvegicus OX=10116 GN=Myh4 PE=1 SV=1	Myh4	Q29RW1	NaN	NaN	NaN	NaN	NaN	18.6231	16.8976	17.0023
Myosin-6 OS=Rattus norvegicus OX=10116 GN=Myh6 PE=1 SV=2	Myh6	G3V885	24.0318	19.3326	19.8118	18.387	22.2356	24.9003	22.9148	22.8463
Myosin-7 OS=Rattus norvegicus OX=10116 GN=Myh7 PE=1 SV=1	Myh7	G3V8B0	21.4846	21.2124	21.2262	21.3888	25.4917	28.7228	27.0926	27.1191
Myosin-binding protein C, cardiac-type OS=Rattus norvegicus OX=10116 GN=Mybpc3 PE=1 SV=2	Mybpc3	P56741	19.3655	17.9828	19.5873	19.3727	23.5177	23.5578	23.2443	23.3439
Myosin-binding protein C, slow-type OS=Rattus norvegicus OX=10116 GN=Mybpc1 PE=1 SV=1	Mybpc1	A0A0G2JUE5	17.5262	18.5902	19.4007	18.5528	18.4105	18.6385	14.9857	18.344
Myotrophin OS=Rattus norvegicus OX=10116 GN=Mtpn PE=1 SV=2	Mtpn	P62775	NaN	NaN	NaN	NaN	NaN	16.5019	16.792	16.8473
Myotubularin related protein 2 (Predicted), isoform CRA_b OS=Rattus norvegicus OX=10116 GN=Mtmr2 PE=1 SV=1	Mtmr2	D3ZA31	15.6612	15.4451	NaN	16.5481	16.3275	16.0973	16.1875	15.6934
Myristoylated alanine-rich C-kinase substrate OS=Rattus norvegicus OX=10116 GN=Marcks PE=1 SV=2	Marcks	P30009	22.8182	23.3931	23.7964	22.9623	26.0149	26.1661	26.0266	26.0337
N(alpha)-acetyltransferase 15, NatA auxiliary subunit OS=Rattus norvegicus OX=10116 GN=Naa15 PE=1 SV=2	Naa15	D3ZD89	NaN	NaN	NaN	NaN	18.2445	17.9862	19.1269	18.4429
N(G),N(G)-dimethylarginine dimethylaminohydrolase 1 OS=Rattus norvegicus OX=10116 GN=Ddah1 PE=1 SV=3	Ddah1	O08557	NaN	14.2714	13.5586	17.656	20.4594	20.8254	20.8056	20.5402
N(G),N(G)-dimethylarginine dimethylaminohydrolase 2 OS=Rattus norvegicus OX=10116 GN=Ddah2 PE=1 SV=1	Ddah2	Q6MG60	18.4504	18.7433	19.2024	18.5412	19.9903	20.8423	19.6227	20.1918
Na(+)/H(+) exchange regulatory cofactor NHE-RF1 OS=Rattus norvegicus OX=10116 GN=Slc9a3r1 PE=1 SV=3	Slc9a3r1	Q9JJ19	19.3942	19.1804	20.249	17.9969	17.6863	15.9125	NaN	17.4524
N-acetylgalactosamine kinase OS=Rattus norvegicus OX=10116 GN=Galk2 PE=2 SV=1	Galk2	Q5XIG6	NaN	17.483	16.955	15.6457	NaN	18.2186	18.7741	18.4924
N-acetylneuraminate lyase OS=Rattus norvegicus OX=10116 GN=Npl PE=2 SV=1	Npl	Q66H59	15.182	14.6326	NaN	NaN	16.5027	16.1221	16.5815	NaN
N-acetylneuraminate synthase OS=Rattus norvegicus OX=10116 GN=Nans PE=1 SV=1	Nans	B1WC26	16.3741	18.5537	17.6185	15.7538	17.4471	21.0388	21.606	21.3326
NAD(P)(+)--arginine ADP-ribosyltransferase OS=Rattus norvegicus OX=10116 GN=Art3 PE=3 SV=1	Art3	A0A0G2K8S9	NaN	15.9998	15.9428	NaN	15.8754	17.0247	16.2179	NaN
NAD(P)(+)--arginine ADP-ribosyltransferase OS=Rattus norvegicus OX=10116 GN=Art4 PE=1 SV=2	Art4	F1MA10	NaN	NaN	16.1806	NaN	16.5351	16.9703	NaN	16.5218
NAD-dependent protein deacetylase OS=Rattus norvegicus OX=10116 GN=Sirt2 PE=1 SV=1	Sirt2	A0A0G2JWM2	18.5287	17.1071	17.9679	18.9997	21.483	21.1437	21.4332	21.4421
NAD-dependent protein deacylase sirtuin-5, mitochondrial OS=Rattus norvegicus OX=10116 GN=Sirt5 PE=2 SV=1	Sirt5	Q68FX9	NaN	NaN	NaN	16.3293	20.3764	19.5691	20.0831	19.2879
NADH dehydrogenase (Ubiquinone) 1 beta subcomplex, 11 (Predicted) OS=Rattus norvegicus OX=10116 GN=Ndufb11 PE=1 SV=1	Ndufb11	D4A7L4	NaN	NaN	NaN	NaN	17.5505	19.3195	18.9054	19.1841
NADH dehydrogenase (Ubiquinone) 1 beta subcomplex, 5 (Predicted), isoform CRA_b OS=Rattus norvegicus OX=10116 GN=Ndufb5 PE=1 SV=1	Ndufb5	D4A565	19.3789	19.0135	17.9842	17.2552	17.8098	19.3539	18.9741	19.1162
NADH dehydrogenase (Ubiquinone) 1 beta subcomplex, 7 (Predicted) OS=Rattus norvegicus OX=10116 GN=Ndufb7 PE=1 SV=1	Ndufb7	D3ZLT1	NaN	NaN	15.4018	NaN	NaN	17.9513	17.9567	17.8361
NADH dehydrogenase (Ubiquinone) 1 beta subcomplex, 9 OS=Rattus norvegicus OX=10116 GN=Ndufb9 PE=1 SV=1	Ndufb9	B2RYW3	NaN	NaN	NaN	NaN	NaN	NaN	NaN	NaN
NADH dehydrogenase (Ubiquinone) Fe-S protein 3 (Predicted), isoform CRA_c OS=Rattus norvegicus OX=10116 GN=Ndufs3 PE=1 SV=1	Ndufs3	D3ZG43	NaN	NaN	NaN	NaN	18.6797	19.4275	19.0327	19.1407
NADH dehydrogenase (Ubiquinone) Fe-S protein 5 OS=Rattus norvegicus OX=10116 GN=Ndufs5 PE=1 SV=1	Ndufs5	B5DEL8	NaN	NaN	NaN	NaN	NaN	16.9292	NaN	NaN
NADH dehydrogenase (Ubiquinone) Fe-S protein 7 OS=Rattus norvegicus OX=10116 GN=Ndufs7 PE=1 SV=1	Ndufs7	Q5RJN0	NaN	17.401	NaN	17.6934	18.3722	20.4213	19.7669	20.2288
NADH dehydrogenase (Ubiquinone) Fe-S protein 8 (Predicted), isoform CRA_a OS=Rattus norvegicus OX=10116 GN=Ndufs8 PE=1 SV=1	Ndufs8	B0BNE6	20.1947	20.9734	20.5513	19.9566	19.6021	20.2113	20.0164	20.2041
NADH dehydrogenase [ubiquinone] 1 alpha subcomplex subunit 10, mitochondrial OS=Rattus norvegicus OX=10116 GN=Ndufa10 PE=1 SV=1	Ndufa10	Q561S0	18.6017	18.3016	18.7029	15.0526	18.4924	20.1563	17.6276	19.647
NADH dehydrogenase [ubiquinone] 1 alpha subcomplex subunit 11 OS=Rattus norvegicus OX=10116 GN=Ndufa11 PE=2 SV=1	Ndufa11	Q80W89	NaN	NaN	NaN	NaN	NaN	17.3001	16.9527	17.3498
NADH dehydrogenase [ubiquinone] 1 alpha subcomplex subunit 12 OS=Rattus norvegicus OX=10116 GN=Ndufa12 PE=1 SV=2	Ndufa12	F1LXA0	16.951	16.8874	15.3194	15.1396	18.5213	19.9101	19.7746	19.8863
NADH dehydrogenase [ubiquinone] 1 alpha subcomplex subunit 2 OS=Rattus norvegicus OX=10116 GN=Ndufa2 PE=1 SV=1	Ndufa2	D3ZS58	14.9526	NaN	14.1939	NaN	16.7215	19.475	17.6296	19.5493
NADH dehydrogenase [ubiquinone] 1 alpha subcomplex subunit 5 OS=Rattus norvegicus OX=10116 GN=Ndufa5 PE=1 SV=3	Ndufa5	Q63362	NaN	NaN	NaN	NaN	18.3351	20.3899	19.8163	19.9616
NADH dehydrogenase [ubiquinone] 1 alpha subcomplex subunit 6 OS=Rattus norvegicus OX=10116 GN=Ndufa6 PE=1 SV=1	Ndufa6	D4A3V2	19.4169	16.9144	18.7239	18.7582	18.5974	19.1194	18.8368	18.8509
NADH dehydrogenase [ubiquinone] 1 alpha subcomplex subunit 8 OS=Rattus norvegicus OX=10116 GN=Ndufa8 PE=1 SV=1	Ndufa8	A0A0G2JVL6	16.9163	16.4891	15.8764	NaN	17.5676	20.618	20.244	19.8769
NADH dehydrogenase [ubiquinone] 1 alpha subcomplex subunit 9, mitochondrial OS=Rattus norvegicus OX=10116 GN=Ndufa9 PE=1 SV=2	Ndufa9	Q5BK63	15.084	14.7798	15.4916	NaN	17.2545	19.0714	18.8329	19.0394
NADH dehydrogenase [ubiquinone] flavoprotein 1, mitochondrial OS=Rattus norvegicus OX=10116 GN=Ndufv1 PE=1 SV=1	Ndufv1	Q5XIH3	17.5471	17.311	17.0406	16.0983	19.2574	21.0909	20.2929	20.8237
NADH dehydrogenase [ubiquinone] flavoprotein 2, mitochondrial OS=Rattus norvegicus OX=10116 GN=Ndufv2 PE=1 SV=2	Ndufv2	P19234	19.1724	20.4171	18.6911	21.3443	20.0484	21.1885	20.4181	20.7755
NADH dehydrogenase [ubiquinone] flavoprotein 3, mitochondrial OS=Rattus norvegicus OX=10116 GN=Ndufv3 PE=3 SV=1	Ndufv3	Q6PCU8	NaN	NaN	11.2254	NaN	NaN	NaN	12.4023	13.5676
NADH dehydrogenase [ubiquinone] iron-sulfur protein 2, mitochondrial OS=Rattus norvegicus OX=10116 GN=Ndufs2 PE=1 SV=1	Ndufs2	Q641Y2	15.8171	16.1987	17.2349	16.6578	17.4071	19.9035	19.3963	19.6118
NADH dehydrogenase [ubiquinone] iron-sulfur protein 4, mitochondrial OS=Rattus norvegicus OX=10116 GN=Ndufs4 PE=1 SV=1	Ndufs4	Q5XIF3	17.8968	NaN	NaN	NaN	18.5649	19.5385	18.7449	19.2197
NADH dehydrogenase [ubiquinone] iron-sulfur protein 6, mitochondrial OS=Rattus norvegicus OX=10116 GN=LOC100912599 PE=1 SV=1	LOC679739	D3ZCZ9	15.9132	15.6064	15.9268	NaN	18.3523	19.9127	19.8605	19.887
NADH:ubiquinone oxidoreductase subunit A13 OS=Rattus norvegicus OX=10116 GN=Ndufa13 PE=1 SV=1	Ndufa13	D3ZE15	19.7191	18.994	18.7838	18.4969	18.2421	17.5393	18.9447	15.7348
NADH:ubiquinone oxidoreductase subunit A7 OS=Rattus norvegicus OX=10116 GN=Ndufa7 PE=1 SV=1	Ndufa7	A9UMV9	NaN	NaN	16.9226	NaN	18.7048	21.2276	20.8588	21.006
NADH:ubiquinone oxidoreductase subunit B10 OS=Rattus norvegicus OX=10116 GN=Ndufb10 PE=1 SV=1	Ndufb10	D4A0T0	15.9574	17.9277	17.7399	16.5492	20.5553	21.6509	21.4925	21.6387
NADH:ubiquinone oxidoreductase subunit B4 OS=Rattus norvegicus OX=10116 GN=Ndufb4 PE=1 SV=1	Ndufb4	F1LPG5	17.9462	NaN	NaN	NaN	17.1042	18.2399	18.2559	18.4015
NADH-cytochrome b5 reductase 3 OS=Rattus norvegicus OX=10116 GN=Cyb5r3 PE=1 SV=2	Cyb5r3	P20070	15.3344	17.5639	17.0908	17.1744	20.1477	19.4994	18.3063	19.2992
NADH-ubiquinone oxidoreductase 75 kDa subunit, mitochondrial OS=Rattus norvegicus OX=10116 GN=Ndufs1 PE=1 SV=1	Ndufs1	Q66HF1	21.2256	21.4228	21.3062	19.0333	21.078	22.6078	22.2939	22.7206
NADH-ubiquinone oxidoreductase chain 5 OS=Rattus norvegicus OX=10116 GN=Mtnd5 PE=3 SV=3	mt-Nd5	P11661	NaN	16.3878	NaN	NaN	17.944	19.0672	18.7754	19.0592
NADP-dependent malic enzyme OS=Rattus norvegicus OX=10116 GN=Me1 PE=1 SV=2	Me1	P13697	NaN	17.3987	NaN	17.2759	18.5368	NaN	NaN	NaN
NADPH--cytochrome P450 reductase OS=Rattus norvegicus OX=10116 GN=Por PE=1 SV=3	Por	P00388	NaN	NaN	NaN	NaN	17.1559	17.7495	16.5946	16.8062
NADPH-dependent diflavin oxidoreductase 1 OS=Rattus norvegicus OX=10116 GN=Ndor1 PE=1 SV=1	Ndor1	D4ABT4	NaN	NaN	NaN	NaN	16.2071	16.7354	15.9632	NaN
N-alpha-acetyltransferase 11 OS=Rattus norvegicus OX=10116 GN=Naa11 PE=2 SV=1	Naa11	Q4V8K3	NaN	15.6024	15.4961	15.3219	16.9439	20.0541	19.7008	19.9318
Nardilysin OS=Rattus norvegicus OX=10116 GN=Nrdc PE=1 SV=1	Nrdc	D3ZQ59	NaN	NaN	NaN	NaN	NaN	16.4192	16.3592	16.1604
Nascent polypeptide-associated complex subunit alpha OS=Rattus norvegicus OX=10116 GN=Naca PE=1 SV=1	Naca	M0R9L0	20.8864	20.229	20.2892	20.6017	24.9882	26.1244	25.3501	24.8763
Natriuretic peptides A OS=Rattus norvegicus OX=10116 GN=Nppa PE=1 SV=1	Nppa	P01161	17.8177	17.7025	17.4803	17.3014	22.3593	23.3857	23.1711	22.9212
Natriuretic peptides B OS=Rattus norvegicus OX=10116 GN=Nppb PE=1 SV=3	Nppb	P13205	NaN	NaN	NaN	NaN	15.4735	16.9414	16.2088	16.4408
Nck-associated protein 1 OS=Rattus norvegicus OX=10116 GN=Nckap1 PE=2 SV=1	Nckap1	P55161	20.4635	19.9046	20.0664	20.1228	20.684	21.0267	21.1172	20.5719
NDUFA4, mitochondrial complex-associated OS=Rattus norvegicus OX=10116 GN=Ndufa4 PE=1 SV=1	Ndufa4	B2RZD6	19.1978	19.1048	18.291	16.9606	20.3206	22.1042	21.7747	21.9783
Nebulette OS=Rattus norvegicus OX=10116 GN=Nebl PE=1 SV=2	Nebl	D4A164	19.9903	19.186	19.0726	16.8756	20.0197	21.4054	20.6514	19.6531
Nebulin-related-anchoring protein OS=Rattus norvegicus OX=10116 GN=Nrap PE=1 SV=1	Nrap	D4A4K6	19.8927	20.0247	20.381	20.0756	22.7914	21.8409	22.8023	21.3665
NEDD8-activating enzyme E1 catalytic subunit OS=Rattus norvegicus OX=10116 GN=Uba3 PE=1 SV=1	Uba3	Q99MI7	NaN	NaN	NaN	NaN	17.8463	16.4993	17.026	16.822
NEDD8-activating enzyme E1 regulatory subunit OS=Rattus norvegicus OX=10116 GN=Nae1 PE=1 SV=3	Nae1	F1M7W7	NaN	NaN	NaN	NaN	17.7167	NaN	NaN	NaN
NEDD8-conjugating enzyme UBE2F OS=Rattus norvegicus OX=10116 GN=Ube2f PE=2 SV=2	Ube2f	Q5U203	NaN	NaN	NaN	NaN	NaN	NaN	NaN	NaN
Negative regulator of ubiquitin-like proteins 1 OS=Rattus norvegicus OX=10116 GN=Nub1 PE=1 SV=1	Nub1	F7ES73	NaN	NaN	NaN	NaN	16.7306	16.4108	16.3323	NaN
Neprilysin OS=Rattus norvegicus OX=10116 GN=Mme PE=1 SV=2	Mme	P07861	17.7524	17.1639	17.2857	17.7337	17.6035	15.9056	17.4422	17.4912
Neudesin OS=Rattus norvegicus OX=10116 GN=Nenf PE=2 SV=1	Nenf	Q6IUR5	16.683	16.3498	15.5958	17.9303	19.4085	19.8978	18.8884	19.3822
Neural cell adhesion molecule 1 OS=Rattus norvegicus OX=10116 GN=Ncam1 PE=1 SV=3	Ncam1	F1LUV9	18.8393	19.3806	19.5961	18.9885	22.4181	22.068	22.2571	22.4243
Neural precursor cell-expressed, developmentally down-regulated 4-like, E3 ubiquitin protein ligase OS=Rattus norvegicus OX=10116 GN=Nedd4l PE=1 SV=1	Nedd4l	A0A0G2JXP3	NaN	NaN	NaN	NaN	NaN	18.9287	NaN	NaN
Neural Wiskott-Aldrich syndrome protein OS=Rattus norvegicus OX=10116 GN=Wasl PE=1 SV=2	Wasl	F1LSG0	NaN	NaN	NaN	NaN	18.4958	NaN	NaN	NaN
Neuroendocrine secretory protein 55 OS=Rattus norvegicus OX=10116 GN=Gnas PE=2 SV=1	Gnas	Q792G6	18.1962	18.189	18.2342	17.7756	17.9828	16.3208	17.2685	17.8793
Neurogenic locus notch homolog protein 3 OS=Rattus norvegicus OX=10116 GN=Notch3 PE=4 SV=2	Notch3	F1LQX7	NaN	NaN	16.2512	14.6093	NaN	NaN	NaN	NaN
Neuromodulin OS=Rattus norvegicus OX=10116 GN=Gap43 PE=1 SV=1	Gap43	P07936	19.1424	19.3927	19.4524	19.3598	19.4604	19.4466	18.8232	19.3677
Neuron navigator 1 OS=Rattus norvegicus OX=10116 GN=Nav1 PE=1 SV=3	Nav1	D4A5I4	NaN	10.9262	15.8182	NaN	19.9439	20.1026	20.3815	20.2791
Neuron navigator 2 OS=Rattus norvegicus OX=10116 GN=Nav2 PE=1 SV=1	Nav2	A0A0G2K833	20.4195	20.0707	17.783	18.4561	19.9983	20.7959	20.4434	19.8938
Neuronal calcium sensor 1 OS=Rattus norvegicus OX=10116 GN=Ncs1 PE=1 SV=2	Ncs1	P62168	NaN	15.5039	NaN	NaN	16.8408	16.5125	17.3538	16.4379
Neuron-specific calcium-binding protein hippocalcin OS=Rattus norvegicus OX=10116 GN=Hpca PE=1 SV=2	Hpca	P84076	NaN	NaN	NaN	NaN	16.5478	15.1565	NaN	NaN
Neuropilin-1 OS=Rattus norvegicus OX=10116 GN=Nrp1 PE=1 SV=1	Nrp1	Q9QWJ9	NaN	NaN	NaN	NaN	20.5371	21.4415	20.4574	20.5959
Neuroplastin OS=Rattus norvegicus OX=10116 GN=Nptn PE=1 SV=2	Nptn	P97546	NaN	17.6888	17.4219	17.3234	17.4783	17.6801	17.2507	NaN
Neutral amino acid transporter ASCT1 OS=Rattus norvegicus OX=10116 GN=Slc1a4 PE=1 SV=1	Slc1a4	Q76GL9	NaN	NaN	NaN	NaN	16.3787	16.3554	NaN	NaN
Neutral cholesterol ester hydrolase 1 OS=Rattus norvegicus OX=10116 GN=Nceh1 PE=1 SV=1	Nceh1	B2GV54	NaN	NaN	NaN	NaN	18.4331	18.4272	18.3186	18.3204
Nexilin OS=Rattus norvegicus OX=10116 GN=Nexn PE=1 SV=1	Nexn	A0A0G2K6I3	NaN	NaN	NaN	NaN	NaN	NaN	NaN	NaN
NFKB inhibitor interacting Ras-like protein 2 (Predicted), isoform CRA_a OS=Rattus norvegicus OX=10116 GN=Nkiras2 PE=1 SV=1	Nkiras2	D3ZCK2	16.3343	NaN	16.22	NaN	17.2068	NaN	17.0789	NaN
NHL repeat containing 2 (Predicted) OS=Rattus norvegicus OX=10116 GN=Nhlrc2 PE=1 SV=1	Nhlrc2	D3ZLM5	NaN	NaN	NaN	NaN	NaN	NaN	NaN	NaN
NHP2-like protein 1 OS=Rattus norvegicus OX=10116 GN=Snu13 PE=2 SV=4	Snu13	P55770	NaN	NaN	NaN	NaN	16.9086	NaN	17.4868	17.3286
NHS actin-remodeling regulator OS=Rattus norvegicus OX=10116 GN=Nhs PE=1 SV=3	Nhs	F1LU76	NaN	NaN	NaN	NaN	18.1355	18.6116	18.594	18.498
NHS-like 1 OS=Rattus norvegicus OX=10116 GN=Nhsl1 PE=4 SV=1	Nhsl1	A0A0G2JZL4	21.1662	21.0301	20.9999	20.5475	20.9014	20.4041	20.9924	21.0012
Niban-like protein 1 OS=Rattus norvegicus OX=10116 GN=Fam129b PE=1 SV=1	Niban2	B4F7E8	18.2522	18.6848	18.0844	18.0833	20.4311	20.8239	21.1889	21.367
Nicastrin OS=Rattus norvegicus OX=10116 GN=Ncstn PE=1 SV=1	Ncstn	Q8CGU6	15.7631	14.9112	16.212	NaN	17.6863	18.4418	17.6631	17.9605
Nicotinamide nucleotide transhydrogenase OS=Rattus norvegicus OX=10116 GN=Nnt PE=1 SV=1	Nnt	Q5BJZ3	20.8632	20.4554	19.9252	19.8043	22.6983	23.6976	23.0716	23.2707
Nicotinamide phosphoribosyltransferase OS=Rattus norvegicus OX=10116 GN=Nampt PE=1 SV=1	Nampt	Q80Z29	16.985	17.2469	17.5594	16.1503	19.7684	20.1405	20.759	20.8195
Nidogen-1 OS=Rattus norvegicus OX=10116 GN=Nid1 PE=1 SV=1	Nid1	F1LM84	19.6755	18.5873	19.1671	19.4337	19.742	18.6262	19.2005	18.6891
Nidogen-2 OS=Rattus norvegicus OX=10116 GN=Nid2 PE=4 SV=2	Nid2	W4VSR4	18.7956	17.7987	19.2563	18.8688	NaN	15.7927	NaN	15.6202
NIMA-related kinase 9 OS=Rattus norvegicus OX=10116 GN=Nek9 PE=1 SV=1	Nek9	A0A0G2K8N9	16.5977	14.8676	NaN	16.8273	20.1156	20.6411	20.7216	20.5374
Nischarin OS=Rattus norvegicus OX=10116 GN=Nisch PE=2 SV=2	Nisch	Q4G017	NaN	NaN	NaN	NaN	18.6392	18.9253	19.2153	19.0201
Nitric oxide synthase OS=Rattus norvegicus OX=10116 GN=Nos3 PE=1 SV=1	Nos3	F1LQC7	NaN	NaN	NaN	NaN	19.68	19.4179	19.2617	19.1297
Nitric oxide synthase-interacting protein OS=Rattus norvegicus OX=10116 GN=Nosip PE=1 SV=1	Nosip	D3ZH12	16.7487	NaN	16.7886	19.255	16.3528	16.5816	17.5124	17.2139
N-lysine methyltransferase SMYD2 OS=Rattus norvegicus OX=10116 GN=Smyd2 PE=1 SV=1	Smyd2	Q7M6Z3	NaN	NaN	NaN	NaN	NaN	NaN	18.9777	18.4627
NmrA-like family domain-containing protein 1 OS=Rattus norvegicus OX=10116 GN=Nmral1 PE=1 SV=2	Nmral1	D3ZDB9	18.0216	15.2614	16.4552	16.6416	21.8573	21.0988	21.2938	21.2712
N-myc downstream regulated gene 2, isoform CRA_b OS=Rattus norvegicus OX=10116 GN=Ndrg2 PE=1 SV=1	Ndrg2	A0A0G2JSU4	17.7052	16.6382	18.7408	16.9473	23.1461	23.469	23.9547	23.63
Nodal modulator 1 OS=Rattus norvegicus OX=10116 GN=Nomo1 PE=1 SV=1	Nomo1	D3ZSA9	NaN	NaN	16.2448	16.1407	17.712	18.1551	17.562	18.1392
Non-POU domain-containing octamer-binding protein OS=Rattus norvegicus OX=10116 GN=Nono PE=1 SV=3	Nono	Q5FVM4	NaN	16.1878	NaN	NaN	18.8343	18.3824	17.7302	18.1423
Non-SMC condensin I complex, subunit G OS=Rattus norvegicus OX=10116 GN=Ncapg PE=1 SV=3	Ncapg	D3ZD72	17.3405	16.7612	16.7642	18.1191	16.1135	NaN	16.914	17.265
Non-specific cytotoxic cell receptor protein 1 homolog (zebrafish) OS=Rattus norvegicus OX=10116 GN=Nccrp1 PE=4 SV=1	Nccrp1	D3ZQ18	NaN	16.1591	NaN	NaN	NaN	NaN	NaN	NaN
Non-specific lipid-transfer protein OS=Rattus norvegicus OX=10116 GN=Scp2 PE=1 SV=3	Scp2	F1LQ55	15.6107	15.8694	NaN	NaN	18.2761	19.357	18.0545	19.0441
Non-specific serine/threonine protein kinase OS=Rattus norvegicus OX=10116 GN=Akt2 PE=1 SV=1	Akt2	Q3HSE5	NaN	NaN	NaN	NaN	NaN	NaN	NaN	NaN
Non-specific serine/threonine protein kinase OS=Rattus norvegicus OX=10116 GN=Mark2 PE=1 SV=1	Mark2	A0A0G2K6X6	15.8918	14.8899	16.263	14.2882	20.5646	21.3207	20.9697	20.3361
Non-specific serine/threonine protein kinase OS=Rattus norvegicus OX=10116 GN=Mark3 PE=1 SV=1	Mark3	A0A0G2JU56	18.2061	17.8498	16.5022	16.3416	19.9233	20.6191	19.6182	19.3661
Non-specific serine/threonine protein kinase OS=Rattus norvegicus OX=10116 GN=Pak4 PE=1 SV=1	Pak4	B5DF62	NaN	NaN	NaN	NaN	17.3197	16.966	17.1539	16.5989
Non-specific serine/threonine protein kinase OS=Rattus norvegicus OX=10116 GN=Prkaa2 PE=1 SV=1	Prkaa2	G3V715	15.1612	14.9229	16.0057	18.043	22.8126	22.3074	22.5272	22.1829
Non-specific serine/threonine protein kinase OS=Rattus norvegicus OX=10116 GN=Stk38 PE=1 SV=3	Stk38	G3V9Q4	17.2267	17.3621	16.6539	18.5041	18.6482	NaN	17.9789	18.4744
NPC intracellular cholesterol transporter 2 OS=Rattus norvegicus OX=10116 GN=Npc2 PE=1 SV=1	Npc2	F7FJQ3	14.8349	NaN	15.6195	15.083	NaN	15.6889	NaN	NaN
NSF attachment protein gamma OS=Rattus norvegicus OX=10116 GN=Napg PE=1 SV=1	Napg	A0A0G2K350	16.6791	15.5892	17.6524	16.5306	20.3298	19.8072	19.6312	19.5097
NSFL1 cofactor p47 OS=Rattus norvegicus OX=10116 GN=Nsfl1c PE=1 SV=1	Nsfl1c	O35987	18.2195	18.8449	18.8278	17.4015	21.5965	21.5114	21.1941	22.0438
N-terminal kinase-like protein OS=Rattus norvegicus OX=10116 GN=Scyl1 PE=2 SV=1	Scyl1	Q5M9F8	NaN	NaN	NaN	NaN	NaN	NaN	NaN	NaN
N-terminal Xaa-Pro-Lys N-methyltransferase 1 OS=Rattus norvegicus OX=10116 GN=Ntmt1 PE=2 SV=3	Ntmt1	Q5BJX0	NaN	NaN	NaN	NaN	18.3785	16.6648	17.2473	17.9827
Nuclear autoantigenic sperm protein OS=Rattus norvegicus OX=10116 GN=Nasp PE=1 SV=1	Nasp	Q66HD3	20.5174	21.267	20.8387	20.6411	22.8826	22.2444	22.6738	22.4334
Nuclear factor 1 A-type OS=Rattus norvegicus OX=10116 GN=Nfia PE=1 SV=2	Nfia	P09414	NaN	NaN	NaN	NaN	18.3616	19.0399	18.2964	18.1166
Nuclear factor 1 OS=Rattus norvegicus OX=10116 GN=Nfib PE=1 SV=2	Nfib	O70185	18.3698	20.3038	17.6535	NaN	20.3183	20.0647	19.8728	19.7354
Nuclear factor kappa B subunit 2 OS=Rattus norvegicus OX=10116 GN=Nfkb2 PE=1 SV=1	Nfkb2	Q5U2Z4	NaN	NaN	NaN	NaN	17.0956	NaN	17.3243	NaN
Nuclear factor kappaB subunit p65 OS=Rattus norvegicus OX=10116 GN=Rela PE=1 SV=1	Rela	Q7TQN4	16.8544	17.8768	17.0508	NaN	20.3122	19.9251	20.177	20.1215
Nuclear factor NF-kappa-B p105 subunit OS=Rattus norvegicus OX=10116 GN=Nfkb1 PE=1 SV=2	Nfkb1	F1LQH2	20.0149	20.1522	20.1457	20.2354	21.7296	21.3833	21.5897	21.3051
Nuclear FMR1-interacting protein 2 OS=Rattus norvegicus OX=10116 GN=Nufip2 PE=1 SV=2	Nufip2	D3ZC82	NaN	NaN	14.3162	15.4467	17.4625	18.1913	18.0871	17.7697
Nuclear migration protein nudC OS=Rattus norvegicus OX=10116 GN=Nudc PE=1 SV=1	Nudc	Q63525	19.355	19.5467	19.4459	19.0742	21.8749	20.5572	21.6639	21.4872
Nuclear pore complex protein Nup54 OS=Rattus norvegicus OX=10116 GN=Nup54 PE=1 SV=1	Nup54	P70582	NaN	14.6415	NaN	16.2697	19.3916	NaN	17.3234	17.6361
Nuclear pore complex protein Nup88 OS=Rattus norvegicus OX=10116 GN=Nup88 PE=1 SV=1	Nup88	O08658	15.5603	15.8401	15.1061	NaN	19.7805	19.7804	19.9007	19.9993
Nuclear pore complex protein Nup93 OS=Rattus norvegicus OX=10116 GN=Nup93 PE=1 SV=1	Nup93	Q66HC5	NaN	13.3501	NaN	16.6519	21.2025	20.1191	21.0355	20.8487
Nuclear pore glycoprotein p62 OS=Rattus norvegicus OX=10116 GN=Nup62 PE=1 SV=1	Nup62	P17955	17.9295	17.4827	18.4327	NaN	20.6292	18.9686	19.79	19.6077
Nuclear protein localization protein 4 homolog OS=Rattus norvegicus OX=10116 GN=Nploc4 PE=1 SV=1	Nploc4	A0A0G2JU66	15.8902	16.035	15.9997	15.1063	21.1131	19.6028	20.5009	20.4688
Nuclear receptor binding protein OS=Rattus norvegicus OX=10116 GN=Nrbp1 PE=1 SV=1	Nrbp1	Q3SWT7	NaN	NaN	15.4328	15.142	20.5239	19.939	20.2842	19.7518
Nuclear receptor coactivator OS=Rattus norvegicus OX=10116 GN=Ncoa1 PE=1 SV=2	Ncoa1	D4A3Q3	NaN	NaN	NaN	NaN	15.5995	NaN	NaN	NaN
Nuclear transport factor 2 OS=Rattus norvegicus OX=10116 GN=Nutf2 PE=1 SV=1	Nutf2	P61972	16.316	17.759	NaN	16.6038	18.5397	17.881	17.6747	17.7226
Nuclease-sensitive element-binding protein 1 OS=Rattus norvegicus OX=10116 GN=Ybx1 PE=1 SV=1	Ybx1	Q3ZAV2	21.6352	21.8598	21.7841	18.5859	23.2543	24.7822	23.9936	24.0918
Nucleobindin 2, isoform CRA_b OS=Rattus norvegicus OX=10116 GN=Nucb2 PE=1 SV=1	Nucb2	G3V8R1	17.5977	16.6651	16.1848	16.6343	16.28	17.7348	17.7066	18.2521
Nucleobindin-1 OS=Rattus norvegicus OX=10116 GN=Nucb1 PE=1 SV=1	Nucb1	Q63083	17.956	17.4289	17.1388	16.5411	19.09	21.0893	20.0024	20.4297
Nucleolin OS=Rattus norvegicus OX=10116 GN=Ncl PE=1 SV=1	Ncl	Q5U328	19.5213	18.7307	18.6154	19.2399	22.8729	23.959	23.5456	23.499
Nucleophosmin OS=Rattus norvegicus OX=10116 GN=Npm1 PE=1 SV=1	Npm1	P13084	15.8411	NaN	15.4046	16.09	21.1675	18.939	17.0629	18.1547
Nucleoporin 214 (Fragment) OS=Rattus norvegicus OX=10116 GN=Nup214 PE=1 SV=2	Nup214	D4ACK1	NaN	NaN	NaN	NaN	16.7114	16.6582	17.0051	16.9055
Nucleoporin p58/p45 OS=Rattus norvegicus OX=10116 GN=Nup58 PE=1 SV=1	Nup58	P70581	NaN	NaN	NaN	NaN	16.7279	15.6714	16.053	16.3977
Nucleoside diphosphate kinase A OS=Rattus norvegicus OX=10116 GN=Nme1 PE=1 SV=1	Nme1	Q05982	16.3908	16.0237	16.0055	16.916	18.4856	18.439	18.2215	17.9713
Nucleoside diphosphate kinase B OS=Rattus norvegicus OX=10116 GN=Nme2 PE=1 SV=1	Nme2	P19804	20.9423	21.0958	21.3676	19.2444	23.5614	24.255	24.4692	24.0137
Nucleoside-triphosphatase, cancer-related OS=Rattus norvegicus OX=10116 GN=Ntpcr PE=1 SV=1	Ntpcr	D4A478	NaN	NaN	NaN	NaN	19.0812	18.1574	18.9632	18.1386
Nucleosome assembly protein 1-like 1 OS=Rattus norvegicus OX=10116 GN=Nap1l1 PE=1 SV=1	Nap1l1	G3V6H9	17.1767	16.5099	15.4512	18.3465	20.5728	19.3295	20.0415	20.2505
Nucleosome assembly protein 1-like 4 OS=Rattus norvegicus OX=10116 GN=Nap1l4 PE=1 SV=1	Nap1l4	A0A0H2UHZ2	15.3439	14.8998	16.4028	17.3568	21.7821	21.1672	21.4186	21.2593
NudC domain-containing 1 OS=Rattus norvegicus OX=10116 GN=Nudcd1 PE=1 SV=1	Nudcd1	F7F163	NaN	NaN	NaN	17.3577	17.3267	17.1457	17.0057	17.3649
NudC domain-containing 3 (Fragment) OS=Rattus norvegicus OX=10116 GN=Nudcd3 PE=1 SV=1	Nudcd3	A0A0G2K226	NaN	NaN	NaN	NaN	18.7887	NaN	17.4671	NaN
NudC domain-containing protein 2 OS=Rattus norvegicus OX=10116 GN=Nudcd2 PE=2 SV=1	Nudcd2	Q5M823	NaN	NaN	14.359	NaN	21.1846	19.7153	20.4407	20.76
Obg-like ATPase 1 OS=Rattus norvegicus OX=10116 GN=Ola1 PE=2 SV=1	Ola1	A0JPJ7	18.101	17.9769	18.912	18.5022	21.8955	21.8545	22.4695	22.218
Obscurin, cytoskeletal calmodulin and titin-interacting RhoGEF OS=Rattus norvegicus OX=10116 GN=Obscn PE=1 SV=1	Obscn	A0A0G2JUP3	18.5267	18.2961	17.6727	19.3052	20.9876	21.0928	21.2857	20.852
Obscurin-like protein 1 OS=Rattus norvegicus OX=10116 GN=Obsl1 PE=2 SV=3	Obsl1	D3ZZ80	20.6028	21.7273	21.0551	19.3298	19.3548	20.178	18.3206	18.636
OCIA domain-containing protein 1 OS=Rattus norvegicus OX=10116 GN=Ociad1 PE=1 SV=1	Ociad1	Q5XIG4	18.0523	17.8782	18.2885	19.7437	18.467	19.3444	18.324	18.6534
Olfactomedin 4 OS=Rattus norvegicus OX=10116 GN=Olfm4 PE=4 SV=1	Olfm4	D3ZMI6	NaN	16.739	15.5601	NaN	NaN	NaN	NaN	NaN
Olfactomedin-like 3 (Predicted) OS=Rattus norvegicus OX=10116 GN=Olfml3 PE=4 SV=1	Olfml3	G3V8H7	NaN	NaN	15.3064	NaN	NaN	NaN	16.2064	16.5636
Oligosaccharyltransferase complex subunit OSTC OS=Rattus norvegicus OX=10116 GN=Ostc PE=2 SV=1	Ostc	B0K025	NaN	NaN	NaN	NaN	18.6462	18.4056	18.6112	18.7811
O-linked N-acetylglucosamine (GlcNAc) transferase (UDP-N-acetylglucosamine:polypeptide-N-acetylglucosaminyl transferase), isoform CRA_b OS=Rattus norvegicus OX=10116 GN=Ogt PE=1 SV=2	Ogt	G3V6F4	17.9164	17.1081	17.5512	18.3328	20.7703	21.6203	21.6644	20.8506
Omega-amidase NIT2 OS=Rattus norvegicus OX=10116 GN=Nit2 PE=1 SV=1	Nit2	Q497B0	18.2064	17.93	17.5376	18.1155	18.9443	19.838	19.1541	19.2978
Oncoprotein-induced transcript 3 protein OS=Rattus norvegicus OX=10116 GN=Oit3 PE=2 SV=1	Oit3	Q6V0K7	21.4105	21.0613	19.6698	20.012	17.566	18.095	NaN	17.8024
Osteoglycin OS=Rattus norvegicus OX=10116 GN=Ogn PE=1 SV=1	Ogn	D3ZVB7	NaN	NaN	NaN	NaN	NaN	NaN	NaN	NaN
Osteopontin OS=Rattus norvegicus OX=10116 GN=Spp1 PE=1 SV=2	Spp1	P08721	17.7372	17.3528	18.2951	17.8794	17.744	NaN	15.6974	15.1534
OTU deubiquitinase 7B OS=Rattus norvegicus OX=10116 GN=Otud7b PE=1 SV=1	Otud7b	D3ZH40	NaN	NaN	NaN	NaN	NaN	NaN	NaN	NaN
Out at first protein homolog OS=Rattus norvegicus OX=10116 GN=Oaf PE=2 SV=1	Oaf	Q6AYE5	16.4111	14.3698	17.1456	16.4868	17.6681	17.1998	17.527	17.7757
Oxidation resistance protein 1 OS=Rattus norvegicus OX=10116 GN=Oxr1 PE=1 SV=3	Oxr1	Q4V8B0	NaN	NaN	NaN	NaN	NaN	NaN	NaN	NaN
Oxidative stress-responsive kinase 1 OS=Rattus norvegicus OX=10116 GN=Oxsr1 PE=1 SV=1	Oxsr1	D3ZUC9	15.5567	NaN	17.4654	17.2666	22.2926	21.3222	21.8134	21.4546
Oxygen-dependent coproporphyrinogen-III oxidase, mitochondrial OS=Rattus norvegicus OX=10116 GN=Cpox PE=1 SV=1	Cpox	Q3B7D0	NaN	NaN	NaN	NaN	NaN	NaN	NaN	NaN
Oxysterol-binding protein OS=Rattus norvegicus OX=10116 GN=Osbp PE=1 SV=2	Osbp	D4A9D8	17.3374	NaN	17.2669	17.048	20.8758	20.8155	20.8331	20.7539
Oxysterol-binding protein OS=Rattus norvegicus OX=10116 GN=Osbpl11 PE=1 SV=1	Osbpl11	B5DF74	14.7236	14.4194	NaN	16.2617	20.5123	19.7931	20.0325	20.0457
Oxysterol-binding protein OS=Rattus norvegicus OX=10116 GN=Osbpl2 PE=1 SV=1	Osbpl2	Q5BK47	NaN	16.6015	NaN	NaN	16.6342	16.119	NaN	16.4937
Oxysterol-binding protein OS=Rattus norvegicus OX=10116 GN=Osbpl3 PE=1 SV=2	Osbpl3	D3ZHZ3	15.4007	NaN	NaN	NaN	19.7784	18.3113	19.1464	19.4362
Oxysterol-binding protein OS=Rattus norvegicus OX=10116 GN=Osbpl9 PE=1 SV=3	Osbpl9	F1LRE5	NaN	16.5522	NaN	NaN	17.9071	19.6693	17.3987	NaN
Oxysterol-binding protein-related protein 1 OS=Rattus norvegicus OX=10116 GN=Osbpl1a PE=1 SV=1	Osbpl1a	Q8K4M9	NaN	NaN	NaN	NaN	19.2344	18.526	18.7974	18.9099
Pachytene checkpoint protein 2 homolog OS=Rattus norvegicus OX=10116 GN=Trip13 PE=2 SV=1	Trip13	Q5XHZ9	NaN	15.9304	16.5477	16.8417	20.6507	20.4409	20.6037	20.2677
Pancreatic secretory granule membrane major glycoprotein GP2 OS=Rattus norvegicus OX=10116 GN=Gp2 PE=4 SV=2	Gp2	F1M9X2	NaN	NaN	15.3537	15.84	15.619	17.4992	16.5218	16.5207
Pantothenate kinase 4 OS=Rattus norvegicus OX=10116 GN=Pank4 PE=1 SV=1	Pank4	G3V7T3	18.1392	16.3438	16.6944	15.0765	21.344	20.894	21.404	21.5875
Paralemmin 2 OS=Rattus norvegicus OX=10116 GN=Palm2 PE=1 SV=1	Palm2	A0A096MIZ1	15.0325	17.0851	14.1247	NaN	19.7099	20.0398	19.0954	19.5749
Paralemmin-1 OS=Rattus norvegicus OX=10116 GN=Palm PE=1 SV=1	Palm	Q920Q0	19.2129	18.7014	19.2254	19.2734	18.5324	18.4416	17.5757	18.4128
Parathymosin OS=Rattus norvegicus OX=10116 GN=Ptms PE=1 SV=2	Ptms	P04550	NaN	15.3351	NaN	NaN	17.8164	18.1154	18.2407	17.7555
Parvin, beta OS=Rattus norvegicus OX=10116 GN=Parvb PE=1 SV=1	Parvb	D3ZKG5	18.1681	17.9728	19.4453	18.6652	21.1517	20.0228	21.2011	20.6767
PAXX, non-homologous end joining factor OS=Rattus norvegicus OX=10116 GN=Paxx PE=1 SV=1	Paxx	A0A0G2QC22	NaN	NaN	NaN	NaN	NaN	NaN	16.7973	17.2314
Pcbp2 protein OS=Rattus norvegicus OX=10116 GN=Pcbp2 PE=1 SV=1	Pcbp2	Q4V8F6	NaN	NaN	NaN	NaN	NaN	NaN	18.3424	17.4847
Pcyox1l protein OS=Rattus norvegicus OX=10116 GN=Pcyox1l PE=2 SV=1	Pcyox1l	B5DEI0	NaN	NaN	NaN	NaN	NaN	16.6665	16.0122	NaN
PDZ and LIM domain 3, isoform CRA_a OS=Rattus norvegicus OX=10116 GN=Pdlim3 PE=1 SV=1	Pdlim3	A0A0G2JSM3	17.7257	17.1905	15.6982	18.2952	23.3923	22.6516	23.0131	22.9781
PDZ and LIM domain protein 1 OS=Rattus norvegicus OX=10116 GN=Pdlim1 PE=1 SV=4	Pdlim1	P52944	17.4431	15.2902	15.0952	15.8208	21.0546	20.0168	20.6989	20.5335
PDZ and LIM domain protein 5 OS=Rattus norvegicus OX=10116 GN=Pdlim5 PE=1 SV=2	Pdlim5	Q62920	18.5672	17.1761	17.6764	16.2517	25.625	25.6863	25.8037	25.3524
PDZ domain-containing protein GIPC1 OS=Rattus norvegicus OX=10116 GN=Gipc1 PE=1 SV=2	Gipc1	Q9Z254	NaN	NaN	NaN	NaN	NaN	NaN	NaN	NaN
PDZ-binding kinase OS=Rattus norvegicus OX=10116 GN=Pbk PE=1 SV=1	Pbk	A1L1J7	13.9743	NaN	NaN	NaN	17.2709	18.9797	18.7863	18.9535
Peflin OS=Rattus norvegicus OX=10116 GN=Pef1 PE=2 SV=1	Pef1	Q641Z8	16.6793	16.8014	17.87	17.4032	19.9708	18.4255	17.343	18.9024
Pentraxin 3 OS=Rattus norvegicus OX=10116 GN=Ptx3 PE=4 SV=1	Ptx3	D3ZT94	NaN	NaN	NaN	NaN	NaN	NaN	NaN	NaN
Peptidase inhibitor 16 OS=Rattus norvegicus OX=10116 GN=Pi16 PE=1 SV=1	Pi16	A0A1W2Q642	16.4821	16.7397	17.0818	17.6486	NaN	NaN	NaN	NaN
Peptide-methionine (R)-S-oxide reductase OS=Rattus norvegicus OX=10116 GN=Msrb3 PE=1 SV=3	Msrb3	D4A650	18.3043	17.1	17.4482	18.0295	20.603	20.2166	20.3418	20.0852
Peptidoglycan recognition protein 2 OS=Rattus norvegicus OX=10116 GN=Pglyrp2 PE=1 SV=2	Pglyrp2	M0R485	21.5916	21.2426	22.0824	22.127	18.8821	18.0971	16.245	18.0889
Peptidyl-glycine alpha-amidating monooxygenase OS=Rattus norvegicus OX=10116 GN=Pam PE=1 SV=1	Pam	P14925	16.8054	16.9818	16.0081	16.6853	22.0198	22.3381	21.7783	21.9753
Peptidyl-prolyl cis-trans isomerase A OS=Rattus norvegicus OX=10116 GN=Ppia PE=1 SV=2	Ppia	P10111	22.036	21.9866	22.2677	22.349	23.6638	24.0331	24.0577	23.9098
Peptidyl-prolyl cis-trans isomerase B OS=Rattus norvegicus OX=10116 GN=Ppib PE=1 SV=3	Ppib	P24368	19.5212	20.0769	19.4951	19.4689	21.7929	22.3189	21.9609	22.1464
Peptidyl-prolyl cis-trans isomerase D OS=Rattus norvegicus OX=10116 GN=Ppid PE=1 SV=3	Ppid	Q6DGG0	16.0835	17.5248	18.5068	18.2117	21.3323	20.8547	21.6544	21.4442
Peptidyl-prolyl cis-trans isomerase FKBP1A OS=Rattus norvegicus OX=10116 GN=Fkbp1a PE=1 SV=3	Fkbp1a	Q62658	17.7097	17.9977	18.2207	17.9771	23.5817	23.0205	23.4822	23.5132
Peptidyl-prolyl cis-trans isomerase FKBP4 OS=Rattus norvegicus OX=10116 GN=Fkbp4 PE=1 SV=3	Fkbp4	Q9QVC8	17.1385	NaN	15.3581	NaN	21.9184	20.5245	21.1965	21.4102
Peptidyl-prolyl cis-trans isomerase FKBP8 OS=Rattus norvegicus OX=10116 GN=Fkbp8 PE=2 SV=1	Fkbp8	Q3B7U9	NaN	NaN	NaN	NaN	17.5971	17.3564	17.2218	17.4626
Peptidyl-prolyl cis-trans isomerase OS=Rattus norvegicus OX=10116 GN=Pin1 PE=1 SV=1	Pin1	B0BNL2	14.714	14.5328	NaN	NaN	18.5467	19.8712	20.4744	19.6109
Peptidyl-prolyl cis-trans isomerase OS=Rattus norvegicus OX=10116 GN=Ppic PE=1 SV=1	Ppic	Q6AYQ9	21.8495	21.3823	21.7033	21.8902	19.7592	20.4754	19.0871	19.8808
Peptidylprolyl isomerase OS=Rattus norvegicus OX=10116 GN=Fkbp10 PE=1 SV=1	Fkbp10	Q5U2V1	NaN	15.6821	NaN	15.3054	17.8972	19.2909	19.4484	19.742
Peptidylprolyl isomerase OS=Rattus norvegicus OX=10116 GN=Fkbp2 PE=1 SV=1	Fkbp2	D3ZZR9	NaN	16.7856	NaN	16.9887	18.9832	19.1898	18.7482	19.0771
Peptidylprolyl isomerase OS=Rattus norvegicus OX=10116 GN=Fkbp3 PE=1 SV=1	Fkbp3	G3V6L9	17.2362	17.5155	16.8772	17.6239	21.9074	20.9402	21.317	21.3038
Peptidyl-tRNA hydrolase 2 OS=Rattus norvegicus OX=10116 GN=Ptrh2 PE=1 SV=1	Ptrh2	Q5XI86	NaN	NaN	NaN	NaN	17.5533	18.0346	17.7646	NaN
Pericentriolar material 1 OS=Rattus norvegicus OX=10116 GN=Pcm1 PE=1 SV=1	Pcm1	A0A0G2K0X1	18.7451	19.9106	18.5209	18.745	19.653	21.5355	20.035	19.942
Perilipin 4 OS=Rattus norvegicus OX=10116 GN=Plin4 PE=4 SV=2	Plin4	M0R7S5	20.2651	21.1958	19.3008	19.8338	21.7272	21.4877	21.3354	21.5874
Perilipin OS=Rattus norvegicus OX=10116 GN=Plin1 PE=1 SV=1	Plin1	A0A0G2JTP6	NaN	NaN	NaN	NaN	NaN	NaN	NaN	NaN
Perilipin OS=Rattus norvegicus OX=10116 GN=Plin2 PE=1 SV=1	Plin2	F6QBA3	NaN	17.0581	NaN	NaN	18.6389	21.4418	20.9589	20.4419
Perilipin OS=Rattus norvegicus OX=10116 GN=Plin3 PE=1 SV=1	Plin3	M0RA08	21.3692	21.6929	21.5236	21.7771	24.5572	23.9898	24.4035	23.9824
Periostin OS=Rattus norvegicus OX=10116 GN=Postn PE=1 SV=1	Postn	D3ZAF5	21.1611	21.2523	22.0879	21.9406	22.8902	22.2565	21.95	22.5527
Peroxidasin OS=Rattus norvegicus OX=10116 GN=Pxdn PE=4 SV=1	Pxdn	A0A0G2JWB6	NaN	NaN	14.6405	15.7993	21.5007	21.2555	21.2574	21.58
Peroxiredoxin 3 OS=Rattus norvegicus OX=10116 GN=Prdx3 PE=1 SV=1	Prdx3	G3V7I0	17.1646	NaN	15.1889	NaN	16.1161	19.4699	18.0273	19.1548
Peroxiredoxin 5, isoform CRA_c OS=Rattus norvegicus OX=10116 GN=Prdx5 PE=1 SV=1	Prdx5	A0A0G2JSS8	18.4351	18.0037	18.2331	18.8175	18.4203	19.2011	19.3541	19.3084
Peroxiredoxin-1 OS=Rattus norvegicus OX=10116 GN=Prdx1 PE=1 SV=1	Prdx1	Q63716	21.9075	22.3611	21.5012	22.3323	26.0408	25.1132	25.597	25.6868
Peroxiredoxin-2 OS=Rattus norvegicus OX=10116 GN=Prdx2 PE=1 SV=1	Prdx2	A0A0G2JSH9	22.4896	22.5773	22.7706	23.2559	26.0486	25.4011	25.6073	25.6553
Peroxiredoxin-4 OS=Rattus norvegicus OX=10116 GN=Prdx4 PE=2 SV=1	Prdx4	Q9Z0V5	19.1516	20.6342	19.3481	19.1617	19.6802	19.4309	19.7738	19.9734
Peroxiredoxin-6 OS=Rattus norvegicus OX=10116 GN=Prdx6 PE=1 SV=3	Prdx6	O35244	18.2103	19.1864	19.1137	19.3958	21.5451	21.2819	21.702	21.4949
Peroxiredoxin-like 2A OS=Rattus norvegicus OX=10116 GN=Prxl2a PE=1 SV=1	Prxl2a	Q6AXX6	NaN	NaN	NaN	NaN	NaN	NaN	NaN	NaN
Peroxisomal biogenesis factor 19 OS=Rattus norvegicus OX=10116 GN=LOC100911356 PE=1 SV=1	Pex19	G3V907	16.2687	17.6454	16.3707	15.6866	22.1427	19.8835	20.7876	20.8622
Peroxisomal targeting signal 1 receptor OS=Rattus norvegicus OX=10116 GN=Pex5 PE=1 SV=1	Pex5	A0A0A0MP84	NaN	NaN	NaN	NaN	18.7445	NaN	18.8833	19.3151
Peroxisomal trans-2-enoyl-CoA reductase OS=Rattus norvegicus OX=10116 GN=Pecr PE=1 SV=1	Pecr	A0A0G2JVG4	NaN	NaN	NaN	NaN	NaN	16.3914	15.8836	16.1194
PEST proteolytic signal-containing nuclear protein OS=Rattus norvegicus OX=10116 GN=Pcnp PE=1 SV=1	Pcnp	Q7TP40	15.2431	NaN	NaN	15.7509	20.2241	20.3652	19.9704	20.4118
Phenylalanine--tRNA ligase alpha subunit OS=Rattus norvegicus OX=10116 GN=Farsa PE=1 SV=1	Farsa	Q505J8	20.3844	16.6426	17.1512	18.9677	19.838	22.1668	22.2941	21.9092
Phenylalanyl-tRNA synthetase subunit beta OS=Rattus norvegicus OX=10116 GN=Farsb PE=1 SV=1	Farsb	Q68FT7	17.6696	NaN	NaN	NaN	18.657	18.4611	19.7087	18.8515
Phosducin-like protein 3 OS=Rattus norvegicus OX=10116 GN=Pdcl3 PE=1 SV=1	Pdcl3	Q4KLJ8	19.2287	19.5696	19.7613	NaN	20.0797	18.1965	18.961	19.4886
Phosphatase domain-containing, paladin 1 OS=Rattus norvegicus OX=10116 GN=Pald1 PE=1 SV=1	Pald1	D3ZCT5	17.2055	15.0885	16.2577	17.3639	19.0743	17.6075	18.9668	19.5197
Phosphate carrier protein, mitochondrial OS=Rattus norvegicus OX=10116 GN=Slc25a3 PE=1 SV=1	Slc25a3	Q6IRH6	19.9178	21.0333	19.4157	18.4565	21.933	23.3758	22.9005	23.083
Phosphatidate cytidylyltransferase OS=Rattus norvegicus OX=10116 GN=Cds2 PE=1 SV=1	Cds2	G3V8W2	NaN	NaN	NaN	NaN	NaN	16.3901	NaN	NaN
Phosphatidylethanolamine-binding protein 1 OS=Rattus norvegicus OX=10116 GN=Pebp1 PE=1 SV=3	Pebp1	P31044	19.068	18.9739	20.0129	17.9514	22.2758	22.512	22.5201	22.5019
Phosphatidylinositol 3,4,5-trisphosphate 5-phosphatase 2 OS=Rattus norvegicus OX=10116 GN=Inppl1 PE=1 SV=1	Inppl1	Q9WVR3	18.3428	18.6476	18.1784	18.3655	22.3072	22.1733	22.1216	21.7768
Phosphatidylinositol 4-kinase type 2-alpha OS=Rattus norvegicus OX=10116 GN=Pi4k2a PE=1 SV=1	Pi4k2a	Q99M64	18.6694	17.8928	18.3395	19.1056	18.7576	17.9105	18.4259	18.9037
Phosphatidylinositol binding clathrin assembly protein, isoform CRA_a OS=Rattus norvegicus OX=10116 GN=Picalm PE=1 SV=1	Picalm	A0A0G2JTT2	18.0482	21.23	17.8259	18.4369	22.5835	21.3385	21.4945	21.291
Phosphatidylinositol transfer protein alpha isoform OS=Rattus norvegicus OX=10116 GN=Pitpna PE=1 SV=2	Pitpna	P16446	17.0286	15.6146	15.1549	16.235	21.0498	20.1749	21.1458	20.6998
Phosphatidylinositol transfer protein beta isoform OS=Rattus norvegicus OX=10116 GN=Pitpnb PE=1 SV=2	Pitpnb	P53812	NaN	NaN	16.6088	17.2617	20.8933	19.5738	20.2062	19.7389
Phosphodiesterase OS=Rattus norvegicus OX=10116 GN=Pde8b PE=2 SV=1	Pde8b	Q76KC5	24.0592	25.4726	24.0705	24.8727	23.5512	23.7896	23.1826	23.002
Phosphofurin acidic cluster sorting protein 1 OS=Rattus norvegicus OX=10116 GN=Pacs1 PE=1 SV=1	Pacs1	F1LPG3	NaN	14.0503	14.6495	14.9629	19.9868	19.7506	19.9915	19.8152
Phosphoglucomutase 1 OS=Rattus norvegicus OX=10116 GN=Pgm1 PE=1 SV=2	Pgm1	Q499Q4	14.7074	16.8996	17.4817	16.6644	22.7196	22.3661	22.1773	22.1732
Phosphoglycerate kinase 1 OS=Rattus norvegicus OX=10116 GN=Pgk1 PE=1 SV=2	Pgk1	P16617	20.4032	20.4674	21.3049	20.4068	23.5101	24.2554	24.3609	23.9987
Phosphoglycerate mutase 1 OS=Rattus norvegicus OX=10116 GN=Pgam1 PE=1 SV=4	Pgam1	P25113	19.7257	19.9101	19.6526	20.1435	23.4297	23.1258	23.6028	23.6334
Phosphoglycerate mutase 2 OS=Rattus norvegicus OX=10116 GN=Pgam2 PE=1 SV=2	Pgam2	P16290	18.4978	18.3327	18.7318	18.823	19.4682	19.4994	20.0607	19.9491
[truncated: 1,189 more rows]
