# Supplementary material for: Lim Domain Binding 3 (Ldb3) Identified as a Potential Marker of Cardiac Extracellular Vesicles
Source: Int J Mol Sci. 2022 Jul 1;23(13):7374. doi: 10.3390/ijms23137374 (PMC9266879; doi:10.3390/ijms23137374)
Supplement: Supplementary file 1 [file ijms-23-07374-s001.zip › Table S3 reviewing-1.xlsx]

## Sheet: Sheet1
Comparison of Log2 abundances of proteins detected in at least 3 out of 4 samples of heart and plasma EVs
Description	Gene name	Accession	­log P	Difference	P3	P5	P7	P9	H3-H4	H5-H6	H7-H8	H9-H10
DEAD (Asp-Glu-Ala-Asp) box polypeptide 17, isoform CRA_a OS=Rattus norvegicus OX=10116 GN=Ddx17 PE=1 SV=1	Ddx17	A0A096MIX2	0.491265	1.6782	17.6299	17.052	11.9299	18.3638	19.3961	17.7852	16.8385	17.6686
Paralemmin 2 OS=Rattus norvegicus OX=10116 GN=Palm2 PE=1 SV=1	Palm2	A0A096MIZ1	2.54828	4.98568	15.0325	17.0851	14.1247	12.235	19.7099	20.0398	19.0954	19.5749
Troponin I, slow skeletal muscle OS=Rattus norvegicus OX=10116 GN=Tnni1 PE=1 SV=1	Tnni1	A0A096MIZ5	4.00363	4.86	19.5174	19.4393	18.9956	17.3665	24.1898	23.3628	23.4603	23.746
LIM domain-binding 3 OS=Rattus norvegicus OX=10116 GN=Ldb3 PE=1 SV=1	Ldb3	A0A096MJ01	8.47609	7.3	19.6041	19.3918	19.4835	19.7563	27.0839	26.6992	27.0293	26.6233
Unc-45 myosin chaperone B OS=Rattus norvegicus OX=10116 GN=Unc45b PE=4 SV=1	Unc45b	A0A096MJB5	5.60501	3.74581	22.1444	22.0617	21.971	21.5175	25.9626	25.2086	25.8594	25.647
Uncharacterized protein (Fragment) OS=Rattus norvegicus OX=10116 GN=Gigyf2 PE=1 SV=1	Gigyf2	A0A096MJI4	1.05849	-2.31418	18.7896	20.2119	17.3016	17.3705	15.3441	13.9639	17.9857	17.1232
DNA damage-inducible 1 homolog 2 OS=Rattus norvegicus OX=10116 GN=Ddi2 PE=1 SV=1	Ddi2	A0A096MJP9	2.91329	2.68253	16.4724	14.5376	15.8032	16.3945	18.8289	18.4911	18.4605	18.1573
Moesin OS=Rattus norvegicus OX=10116 GN=Msn PE=1 SV=1	Msn	A0A096MK30	5.60605	2.1178	21.8818	22.0774	21.6993	21.6781	24.1179	24.022	23.7398	23.9282
Muscular LMNA-interacting protein OS=Rattus norvegicus OX=10116 GN=Mlip PE=1 SV=1	Mlip	A0A096MK47	3.99301	3.36817	19.5848	19.2717	19.6787	18.0919	22.4795	22.5313	22.7091	22.3799
Aspartate-beta-hydroxylase OS=Rattus norvegicus OX=10116 GN=Asph PE=1 SV=1	Asph	A0A096MKE0	3.70908	2.88377	14.3461	15.1109	13.7416	13.7598	16.974	17.458	16.7695	17.2921
Fibronectin OS=Rattus norvegicus OX=10116 GN=Fn1 PE=1 SV=2	Fn1	A0A096P6L8	3.62232	-2.41081	19.9361	19.4133	20.2819	19.6095	17.5203	17.8681	16.7109	17.4982
Complement C5 OS=Rattus norvegicus OX=10116 GN=C5 PE=1 SV=2	C5	A0A096P6L9	4.28299	-3.06538	23.1611	22.8195	23.108	22.7357	20.6972	19.4526	19.8549	19.558
Cell growth regulator with EF hand domain 1, isoform CRA_b OS=Rattus norvegicus OX=10116 GN=Cgref1 PE=1 SV=1	Cgref1	A0A0A0MXV3	2.83062	-1.78974	18.5317	18.8213	18.8754	19.0665	16.1523	17.1389	17.5251	17.3198
Endoplasmin OS=Rattus norvegicus OX=10116 GN=Hsp90b1 PE=1 SV=1	Hsp90b1	A0A0A0MY09	5.22254	3.21244	21.3421	22.0727	21.4522	21.3057	24.6407	24.9025	24.4706	25.0086
Serum albumin OS=Rattus norvegicus OX=10116 GN=Alb PE=1 SV=1	Alb	A0A0G2JSH5	3.22831	-3.78133	24.265	26.3487	25.1855	26.4119	22.2182	22.0764	21.0618	21.7295
Peroxiredoxin-2 OS=Rattus norvegicus OX=10116 GN=Prdx2 PE=1 SV=1	Prdx2	A0A0G2JSH9	4.9541	2.90475	22.4896	22.5773	22.7706	23.2559	26.0486	25.4011	25.6073	25.6553
4-trimethylaminobutyraldehyde dehydrogenase OS=Rattus norvegicus OX=10116 GN=Aldh9a1 PE=1 SV=1	Aldh9a1	A0A0G2JSI1	3.31531	3.37442	19.8296	19.281	19.5442	19.5362	21.5358	23.0075	23.5355	23.6099
Adhesion G protein-coupled receptor E5 OS=Rattus norvegicus OX=10116 GN=Adgre5 PE=1 SV=1	Adgre5	A0A0G2JSI4	1.17901	-2.21685	18.1661	21.5566	17.3124	20.1741	17.2057	17.6879	16.7856	16.6626
UMP-CMP kinase OS=Rattus norvegicus OX=10116 GN=Cmpk1 PE=1 SV=1	Cmpk1	A0A0G2JSJ2	3.88842	3.31441	20.2164	18.6801	18.7518	19.3363	22.344	22.3941	22.9627	22.5415
RCG20603 OS=Rattus norvegicus OX=10116 GN=Serpina3c PE=3 SV=1	Serpina3c	A0A0G2JSK1	4.46228	-3.52474	24.5278	24.6972	25.2626	25.3004	21.9572	20.7859	21.2668	21.6792
Integrin beta OS=Rattus norvegicus OX=10116 GN=Itgb1 PE=1 SV=1	Itgb1	A0A0G2JSK5	6.42303	2.37617	21.4849	21.5736	21.2336	21.2973	23.7783	23.8556	23.5972	23.8629
Proteasome subunit beta OS=Rattus norvegicus OX=10116 GN=LOC100360846 PE=3 SV=1	LOC100360846	A0A0G2JSL0	0.0800587	-0.0708175	20.078	20.5269	19.0659	20.1174	19.8897	19.8226	20.0668	19.7259
Tuberin OS=Rattus norvegicus OX=10116 GN=Tsc2 PE=1 SV=1	Tsc2	A0A0G2JSL4	3.17464	2.44925	17.047	17.8938	18.4785	18.598	20.3716	20.7933	20.5245	20.1249
PDZ and LIM domain 3, isoform CRA_a OS=Rattus norvegicus OX=10116 GN=Pdlim3 PE=1 SV=1	Pdlim3	A0A0G2JSM3	4.23935	5.78137	17.7257	17.1905	15.6982	18.2952	23.3923	22.6516	23.0131	22.9781
Adducin 1 (Alpha), isoform CRA_b OS=Rattus norvegicus OX=10116 GN=Add1 PE=1 SV=1	Add1	A0A0G2JSM7	3.38024	4.13083	16.5993	17.1595	14.6504	16.7643	20.9281	20.4027	20.2781	20.0879
Creatine kinase M-type OS=Rattus norvegicus OX=10116 GN=Ckm PE=1 SV=1	Ckm	A0A0G2JSP8	1.9086	2.93073	24.5226	24.5938	24.8458	23.922	25.0061	27.9216	28.4719	28.2076
Voltage-dependent anion-selective channel protein 3 OS=Rattus norvegicus OX=10116 GN=Vdac3 PE=1 SV=1	Vdac3	A0A0G2JSR0	4.56039	3.48031	18.5731	19.3572	18.1231	18.1779	21.831	22.2585	21.8624	22.2006
Matrin-3 OS=Rattus norvegicus OX=10116 GN=Matr3 PE=1 SV=1	Matr3	A0A0G2JSR7	2.25913	2.18958	16.6848	15.9592	16.6881	15.8657	19.3384	19.0901	18.2531	17.2745
Peroxiredoxin 5, isoform CRA_c OS=Rattus norvegicus OX=10116 GN=Prdx5 PE=1 SV=1	Prdx5	A0A0G2JSS8	1.3346	0.6986	18.4351	18.0037	18.2331	18.8175	18.4203	19.2011	19.3541	19.3084
Keratin, type II cytoskeletal 1 OS=Rattus norvegicus OX=10116 GN=Krt1 PE=1 SV=1	Krt1	A0A0G2JST3	0.571572	-0.633044	26.2263	27.8568	25.7697	26.0348	25.8657	26.3819	25.7878	25.32
N-myc downstream regulated gene 2, isoform CRA_b OS=Rattus norvegicus OX=10116 GN=Ndrg2 PE=1 SV=1	Ndrg2	A0A0G2JSU4	4.72281	6.04208	17.7052	16.6382	18.7408	16.9473	23.1461	23.469	23.9547	23.63
Ribose-phosphate pyrophosphokinase I -like OS=Rattus norvegicus OX=10116 GN=LOC314140 PE=1 SV=1	LOC314140	A0A0G2JSV3	6.1629	4.19322	17.1604	17.4868	17.9211	17.7869	21.8149	21.6799	22.0458	21.5875
Globin c2 OS=Rattus norvegicus OX=10116 GN=Hba-a2 PE=1 SV=1	Hba-a2	A0A0G2JSV6	6.7956	-2.362	28.7459	28.4253	28.6163	28.5708	26.3693	26.242	26.0998	26.1992
Globin a4 OS=Rattus norvegicus OX=10116 GN=Hbb PE=1 SV=1	Hbb	A0A0G2JSW3	1.3407	-3.56636	24.5058	24.0538	24.3588	21.1965	21.2107	21.5885	20.5805	16.4697
Protein disulfide-isomerase A6 OS=Rattus norvegicus OX=10116 GN=Pdia6 PE=1 SV=1	Pdia6	A0A0G2JSZ5	4.7078	3.32387	20.0252	20.4442	19.4151	19.6607	22.9488	23.3559	22.9443	23.5918
Copper chaperone for superoxide dismutase OS=Rattus norvegicus OX=10116 GN=Ccs PE=1 SV=1	Ccs	A0A0G2JSZ9	3.18291	2.65105	18.7052	16.9765	18.3318	18.5426	21.0114	20.4949	20.7413	20.9126
COP9 signalosome complex subunit 1 OS=Rattus norvegicus OX=10116 GN=Gps1 PE=1 SV=1	Gps1	A0A0G2JT06	1.2008	-0.963968	24.2774	25.6268	24.0134	25.2142	23.936	24.2797	23.6019	23.4582
Catenin (Cadherin associated protein), beta 1, isoform CRA_a OS=Rattus norvegicus OX=10116 GN=Ctnnb1 PE=1 SV=1	Ctnnb1	A0A0G2JT93	4.15994	3.53591	17.3216	16.3951	18.0526	17.3938	21.2125	20.6684	20.7514	20.6743
Insulin-like growth factor 2, isoform CRA_b OS=Rattus norvegicus OX=10116 GN=Igf2 PE=3 SV=1	Igf2	A0A0G2JTA6	1.54678	-1.24304	19.8741	19.237	20.4977	19.4597	18.5934	19.271	18.5814	17.6506
RAS protein activator-like 2 OS=Rattus norvegicus OX=10116 GN=Rasal2 PE=1 SV=1	Rasal2	A0A0G2JTA7	3.20689	3.64254	18.0978	17.867	18.8526	16.4065	20.9992	22.0456	21.5036	21.2456
Tyrosine-protein phosphatase non-receptor type OS=Rattus norvegicus OX=10116 GN=Ptpn21 PE=1 SV=1	Ptpn21	A0A0G2JTB7	0.0991592	0.291902	18.5313	17.4286	13.96	17.9753	17.9135	17.727	16.6346	16.7876
Heterogeneous nuclear ribonucleoprotein H OS=Rattus norvegicus OX=10116 GN=Hnrnph1 PE=1 SV=1	Hnrnph1	A0A0G2JTG7	5.43134	3.76531	17.855	18.1937	17.4963	18.1861	22.1901	21.6042	21.4815	21.5165
Leukocyte surface antigen CD47 OS=Rattus norvegicus OX=10116 GN=Cd47 PE=1 SV=1	Cd47	A0A0G2JTH4	0.389415	-0.28079	19.4892	18.9929	18.4871	19.522	19.1686	18.817	18.2861	19.0963
ABR, RhoGEF and GTPase-activating protein OS=Rattus norvegicus OX=10116 GN=Abr PE=1 SV=1	Abr	A0A0G2JTR4	1.84929	2.38364	17.1712	17.5288	14.771	17.3591	19.3703	18.3496	19.4477	19.1971
Vacuolar protein sorting-associated protein 29 OS=Rattus norvegicus OX=10116 GN=Vps29 PE=1 SV=1	Vps29	A0A0G2JTS3	0.690793	1.47786	17.9039	17.0928	17.6394	14.8561	16.1199	19.2581	19.4863	18.5394
Phosphatidylinositol binding clathrin assembly protein, isoform CRA_a OS=Rattus norvegicus OX=10116 GN=Picalm PE=1 SV=1	Picalm	A0A0G2JTT2	1.77945	2.79163	18.0482	21.23	17.8259	18.4369	22.5835	21.3385	21.4945	21.291
Non-specific serine/threonine protein kinase OS=Rattus norvegicus OX=10116 GN=Mark3 PE=1 SV=1	Mark3	A0A0G2JU56	2.56418	2.65674	18.2061	17.8498	16.5022	16.3416	19.9233	20.6191	19.6182	19.3661
Nuclear protein localization protein 4 homolog OS=Rattus norvegicus OX=10116 GN=Nploc4 PE=1 SV=1	Nploc4	A0A0G2JU66	4.74766	4.66364	15.8902	16.035	15.9997	15.1063	21.1131	19.6028	20.5009	20.4688
AHNAK nucleoprotein OS=Rattus norvegicus OX=10116 GN=Ahnak PE=1 SV=1	Ahnak	A0A0G2JUA5	6.02534	4.16237	23.4998	23.4211	23.381	24.164	27.7126	27.7434	28.0411	27.6183
Dynactin subunit 2 OS=Rattus norvegicus OX=10116 GN=Dctn2 PE=1 SV=1	Dctn2	A0A0G2JUC7	4.71446	7.13208	16.3072	17.3041	14.7338	15.2164	23.0976	22.7586	23.3487	22.8849
Myosin-binding protein C, slow-type OS=Rattus norvegicus OX=10116 GN=Mybpc1 PE=1 SV=1	Mybpc1	A0A0G2JUE5	0.431621	-0.922811	17.5262	18.5902	19.4007	18.5528	18.4105	18.6385	14.9857	18.344
Obscurin, cytoskeletal calmodulin and titin-interacting RhoGEF OS=Rattus norvegicus OX=10116 GN=Obscn PE=1 SV=1	Obscn	A0A0G2JUP3	3.52153	2.60437	18.5267	18.2961	17.6727	19.3052	20.9876	21.0928	21.2857	20.852
Myosin phosphatase Rho-interacting protein OS=Rattus norvegicus OX=10116 GN=Mprip PE=1 SV=1	Mprip	A0A0G2JUR5	0.881939	-0.976816	16.5568	17.0047	17.0529	17.4925	15.7991	14.692	17.0908	16.6177
Ubiquitin-specific peptidase 47 OS=Rattus norvegicus OX=10116 GN=Usp47 PE=1 SV=1	Usp47	A0A0G2JUX4	3.68922	2.53954	17.0159	17.8899	18.3033	17.5759	20.5648	19.8042	20.168	20.406
X-prolyl aminopeptidase (Aminopeptidase P) 1, soluble, isoform CRA_a OS=Rattus norvegicus OX=10116 GN=Xpnpep1 PE=1 SV=1	Xpnpep1	A0A0G2JV31	2.29473	2.98381	16.0702	18.553	17.2491	18.0344	19.3915	20.7028	21.4763	20.2712
14-3-3 protein zeta/delta OS=Rattus norvegicus OX=10116 GN=Ywhaz PE=1 SV=1	Ywhaz	A0A0G2JV65	5.70811	2.27144	21.4317	21.4574	21.4794	21.7198	23.8875	23.5161	23.7483	24.0221
Type II keratin Kb15 OS=Rattus norvegicus OX=10116 GN=Kb15 PE=3 SV=1	Kb15	A0A0G2JVA8	2.02312	-1.48249	23.8509	24.0611	22.9711	24.0274	22.7545	22.1437	22.6459	21.4365
Solute carrier family 2, facilitated glucose transporter member 3 OS=Rattus norvegicus OX=10116 GN=Slc2a3 PE=1 SV=1	Slc2a3	A0A0G2JVB0	0.72107	-1.13954	18.029	20.2764	19.3351	17.9121	18.5434	16.7052	16.9865	18.7593
Syntaxin-12 OS=Rattus norvegicus OX=10116 GN=Stx12 PE=1 SV=1	Stx12	A0A0G2JVB6	3.6424	3.96005	18.6991	18.5543	17.5828	19.9608	22.6977	23.0098	22.5091	22.4206
SCY1-like pseudokinase 2 OS=Rattus norvegicus OX=10116 GN=Scyl2 PE=1 SV=1	Scyl2	A0A0G2JVC2	0.742763	1.04592	18.6127	17.6804	18.0494	18.0294	20.3053	17.2434	19.3274	19.6796
Pyruvate kinase OS=Rattus norvegicus OX=10116 GN=Pkm PE=1 SV=1	Pkm	A0A0G2JVG3	2.08781	1.42371	17.8739	18.1425	18.5875	18.728	20.6053	19.1302	19.5731	19.7182
MICOS complex subunit MIC60 OS=Rattus norvegicus OX=10116 GN=Immt PE=1 SV=1	Immt	A0A0G2JVH4	1.67726	1.43635	20.344	19.9298	19.135	19.0698	20.1057	21.6084	21.0048	21.5051
NADH dehydrogenase [ubiquinone] 1 alpha subcomplex subunit 8 OS=Rattus norvegicus OX=10116 GN=Ndufa8 PE=1 SV=1	Ndufa8	A0A0G2JVL6	2.09581	3.81353	16.9163	16.4891	15.8764	13.7704	17.5676	20.618	20.244	19.8769
Rho family-interacting cell polarization regulator 1 OS=Rattus norvegicus OX=10116 GN=Ripor1 PE=1 SV=1	Ripor1	A0A0G2JVR9	3.42906	4.38481	16.5394	16.6356	14.499	16.4048	20.7978	20.9784	20.384	19.4578
E3 ubiquitin-protein ligase HUWE1 OS=Rattus norvegicus OX=10116 GN=Huwe1 PE=1 SV=1	Huwe1	A0A0G2JVW5	2.49309	3.1494	15.9389	18.4973	18.3352	18.3269	21.5887	20.6577	20.4019	21.0477
Integrin subunit alpha V OS=Rattus norvegicus OX=10116 GN=Itgav PE=1 SV=1	Itgav	A0A0G2JVZ6	3.01001	2.18215	17.6221	17.7917	18.6746	18.9896	20.6387	20.2146	20.1828	20.7706
Protein arginine N-methyltransferase 3 OS=Rattus norvegicus OX=10116 GN=Prmt3 PE=1 SV=1	Prmt3	A0A0G2JW52	0.380901	1.04216	16.9618	16.8107	17.0095	12.3707	16.6087	16.6494	16.217	17.8462
Microtubule-associated protein OS=Rattus norvegicus OX=10116 GN=Map4 PE=1 SV=1	Map4	A0A0G2JW88	6.34323	6.06774	19.7855	20.3089	19.9613	19.7486	25.4497	26.563	26.1437	25.9189
Pyruvate dehydrogenase E1 component subunit alpha OS=Rattus norvegicus OX=10116 GN=Pdha1 PE=1 SV=1	Pdha1	A0A0G2JW90	2.00452	2.06445	18.1621	18.3711	18.2057	18.377	18.6986	21.0878	20.7708	20.8166
Exportin 7 OS=Rattus norvegicus OX=10116 GN=Xpo7 PE=1 SV=1	Xpo7	A0A0G2JWA3	0.48395	-0.678452	19.4516	18.9465	19.4499	19.6488	16.9162	19.6771	19.3758	18.8138
Sarcolemmal membrane-associated protein OS=Rattus norvegicus OX=10116 GN=Slmap PE=1 SV=1	Slmap	A0A0G2JWA5	5.24088	2.40604	20.9528	20.7732	20.8327	21.2661	23.4185	23.6078	23.0397	23.3829
Fermitin family member 2 OS=Rattus norvegicus OX=10116 GN=Fermt2 PE=1 SV=1	Fermt2	A0A0G2JWC7	2.28174	3.67549	20.5518	21.4839	19.4959	17.5681	23.9603	23.215	23.455	23.1713
AP-3 complex subunit beta OS=Rattus norvegicus OX=10116 GN=Ap3b1 PE=1 SV=1	Ap3b1	A0A0G2JWD6	4.34448	2.10526	19.7462	19.4132	19.1638	19.8627	22.0174	21.5236	21.5848	21.4811
STT3A, catalytic subunit of the oligosaccharyltransferase complex OS=Rattus norvegicus OX=10116 GN=Stt3a PE=1 SV=1	Stt3a	A0A0G2JWH5	2.97007	2.25511	15.6713	15.8012	15.4619	16.456	17.5487	18.9213	17.6538	18.2869
Protein phosphatase 1 regulatory subunit 12A OS=Rattus norvegicus OX=10116 GN=Ppp1r12a PE=1 SV=1	Ppp1r12a	A0A0G2JWJ0	3.12744	4.96807	15.2717	13.2214	15.3355	17.019	20.2645	20.384	20.2866	19.7849
Transgelin OS=Rattus norvegicus OX=10116 GN=Tagln PE=1 SV=1	Tagln	A0A0G2JWK7	3.35801	2.12644	21.86	21.5516	21.1508	20.7728	23.971	23.0637	23.2924	23.5139
NAD-dependent protein deacetylase OS=Rattus norvegicus OX=10116 GN=Sirt2 PE=1 SV=1	Sirt2	A0A0G2JWM2	3.62577	3.22465	18.5287	17.1071	17.9679	18.9997	21.483	21.1437	21.4332	21.4421
SH3 and PX domains 2A OS=Rattus norvegicus OX=10116 GN=Sh3pxd2a PE=1 SV=1	Sh3pxd2a	A0A0G2JX92	4.1449	2.17781	18.6347	18.4318	18.1967	17.8794	20.1831	20.8839	20.5198	20.2671
Protein ERGIC-53 OS=Rattus norvegicus OX=10116 GN=Lman1 PE=1 SV=1	Lman1	A0A0G2JXC1	3.38891	2.06864	18.3115	17.8778	18.3288	18.237	20.4368	20.9097	19.6214	20.0618
Uncharacterized protein OS=Rattus norvegicus OX=10116 PE=1 SV=1	A0A0G2JXP0_RAT	A0A0G2JXP0	3.61412	-4.14945	21.1074	20.9764	20.6566	19.3996	16.7655	15.2856	16.7065	16.7847
Rho guanine nucleotide exchange factor (GEF) 17 OS=Rattus norvegicus OX=10116 GN=Arhgef17 PE=1 SV=1	NEWGENE_1309890	A0A0G2JXT9	0.0437955	0.074214	21.291	20.5663	20.7398	18.8318	21.0226	19.7673	20.4494	20.4866
Protein quaking-like OS=Rattus norvegicus OX=10116 GN=LOC108348175 PE=4 SV=1	Qk	A0A0G2JXZ5	5.4852	4.23037	19.2022	18.8322	19.3735	19.2699	24.0687	23.0734	23.3266	23.1306
DNA helicase OS=Rattus norvegicus OX=10116 GN=Mcm5 PE=1 SV=1	Mcm5	A0A0G2JY07	5.42104	5.49709	15.6218	16.7219	16.1753	15.3052	21.6726	21.0594	21.6607	21.4198
Myosin XVIIIa OS=Rattus norvegicus OX=10116 GN=Myo18a PE=1 SV=1	Myo18a	A0A0G2JY08	3.91034	2.10597	19.7388	19.3029	20.018	19.5783	21.2028	22.0005	21.9195	21.9391
Uncharacterized protein OS=Rattus norvegicus OX=10116 PE=1 SV=1	A0A0G2JY70_RAT	A0A0G2JY70	5.57608	4.98576	18.7116	17.9092	18.1337	17.3867	22.7151	23.081	23.1147	23.1734
Serine/threonine-protein phosphatase OS=Rattus norvegicus OX=10116 GN=LOC100362453 PE=3 SV=1	LOC100362453	A0A0G2JYA4	2.6704	3.54298	17.5067	16.5661	16.2324	19.2711	20.7339	21.205	20.9922	20.8171
Complement factor H-related protein B OS=Rattus norvegicus OX=10116 GN=LOC100361907 PE=1 SV=1	LOC100361907	A0A0G2JYC4	0.971353	-0.974767	19.1923	17.7294	18.9094	19.1266	17.2541	18.6859	18.0957	17.0229
LPS-responsive beige-like anchor protein OS=Rattus norvegicus OX=10116 GN=Lrba PE=1 SV=1	Lrba	A0A0G2JYI0	0.919747	0.753129	17.2713	18.6174	17.6542	17.0726	19.0133	18.2329	18.4859	17.896
Growth factor receptor-bound protein 10 OS=Rattus norvegicus OX=10116 GN=Grb10 PE=4 SV=1	Grb10	A0A0G2JYJ1	4.87584	4.32838	15.7902	16.6412	17.0381	16.1531	20.8195	21.1998	20.6527	20.2641
ELKS/Rab6-interacting/CAST family member 1 OS=Rattus norvegicus OX=10116 GN=Erc1 PE=1 SV=1	Erc1	A0A0G2JYT1	1.94459	3.05992	17.4128	16.2935	17.4346	14.3165	18.681	20.5204	19.6993	18.7962
Exocyst complex component 1 OS=Rattus norvegicus OX=10116 GN=Exoc1 PE=1 SV=1	Exoc1	A0A0G2JYT4	1.65084	3.0839	17.7318	18.4812	17.6683	14.1079	19.4254	20.513	20.3337	20.0527
Baculoviral IAP repeat-containing 6 OS=Rattus norvegicus OX=10116 GN=Birc6 PE=1 SV=1	Birc6	A0A0G2JZ53	2.57465	3.33328	17.5578	15.1758	16.6575	18.2026	19.9031	20.5606	20.4923	19.9708
Alpha-1-antiproteinase OS=Rattus norvegicus OX=10116 GN=Serpina1 PE=1 SV=1	Serpina1	A0A0G2JZ73	5.36651	-5.16721	28.0029	28.0758	28.3712	29.2919	23.6134	23.149	22.9384	23.3722
Serine--tRNA ligase, cytoplasmic OS=Rattus norvegicus OX=10116 GN=Sars PE=1 SV=1	Sars1	A0A0G2JZG7	3.73864	3.17491	15.5473	16.0434	16.6052	15.8303	19.9844	18.6374	18.7044	19.3996
Glutamyl-prolyl-tRNA synthetase OS=Rattus norvegicus OX=10116 GN=Eprs PE=1 SV=1	Eprs	A0A0G2JZI2	6.32597	5.15719	20.7441	20.6073	20.7011	19.8596	25.8304	25.395	25.6587	25.6569
NHS-like 1 OS=Rattus norvegicus OX=10116 GN=Nhsl1 PE=4 SV=1	Nhsl1	A0A0G2JZL4	0.228825	-0.111145	21.1662	21.0301	20.9999	20.5475	20.9014	20.4041	20.9924	21.0012
Protein transport protein SEC23 OS=Rattus norvegicus OX=10116 GN=Sec23a PE=1 SV=1	Sec23a	A0A0G2JZM2	3.90461	3.18604	18.8634	19.8757	19.2643	18.2075	22.5302	22.1166	22.0836	22.2246
CLIP-associating protein 2 OS=Rattus norvegicus OX=10116 GN=Clasp2 PE=1 SV=1	Clasp2	A0A0G2JZM8	1.94461	2.67455	14.4123	16.4982	17.0227	17.4422	18.6822	19.6419	19.4478	18.3018
Keratin, type II cytoskeletal 1b OS=Rattus norvegicus OX=10116 GN=Krt77 PE=3 SV=1	Krt77	A0A0G2JZQ9	0.0707024	-0.217241	19.0455	23.3938	19.5863	18.7507	20.2858	19.5658	20.345	19.7107
Adhesion G protein-coupled receptor F5 OS=Rattus norvegicus OX=10116 GN=Adgrf5 PE=1 SV=1	Adgrf5	A0A0G2JZZ0	2.2138	-1.74005	19.9792	18.4759	19.0574	18.7897	17.3864	17.6084	16.5665	17.7808
Lymphocyte cytosolic protein 1 OS=Rattus norvegicus OX=10116 GN=Lcp1 PE=1 SV=1	Lcp1	A0A0G2K014	0.0916076	-0.0859501	16.044	16.716	15.7185	16.9033	16.4068	15.8465	16.7399	16.0447
Myopalladin OS=Rattus norvegicus OX=10116 GN=Mypn PE=1 SV=1	Mypn	A0A0G2K046	2.70545	3.96921	16.7679	15.6275	16.006	13.3926	19.5254	19.7606	19.6335	18.7513
Early endosome antigen 1 OS=Rattus norvegicus OX=10116 GN=Eea1 PE=1 SV=1	Eea1	A0A0G2K051	2.40266	2.52879	15.728	15.3826	14.7958	13.734	18.3142	17.6131	17.134	16.6943
Translocon-associated protein subunit alpha OS=Rattus norvegicus OX=10116 GN=Ssr1 PE=1 SV=1	Ssr1	A0A0G2K075	1.88266	1.75968	15.9719	17.9168	16.2639	17.1108	17.9366	18.4274	18.906	19.0321
Poly (A) polymerase alpha OS=Rattus norvegicus OX=10116 GN=Papola PE=1 SV=1	Papola	A0A0G2K0C9	0.719127	-0.864507	16.671	15.9534	16.4405	18.4428	16.6439	15.6447	15.7771	15.984
Band 4.1-like protein 1-like OS=Rattus norvegicus OX=10116 GN=Epb41l1 PE=1 SV=1	Epb41l1	A0A0G2K0F3	0.337735	-0.461449	16.9783	15.3045	16.5973	17.8058	16.8855	16.0538	15.6177	16.2829
Keratin 84 OS=Rattus norvegicus OX=10116 GN=Krt84 PE=3 SV=1	Krt84	A0A0G2K0I4	0.411433	0.873405	15.9202	17.5062	16.0938	16.2897	17.9023	18.6606	17.9628	14.7779
3'-phosphoadenosine 5'-phosphosulfate synthase 1 OS=Rattus norvegicus OX=10116 GN=Papss1 PE=1 SV=1	Papss1	A0A0G2K0L0	1.22448	-0.952898	19.2341	18.7365	19.1047	20.3372	18.7157	18.6687	17.7464	18.4703
Uncharacterized protein OS=Rattus norvegicus OX=10116 PE=1 SV=1	A0A0G2K0N6_RAT	A0A0G2K0N6	1.34217	-1.46553	18.2589	17.0013	16.2539	17.3606	14.8951	15.2974	16.1087	16.7113
CDW92 antigen, isoform CRA_b OS=Rattus norvegicus OX=10116 GN=Slc44a1 PE=1 SV=1	Slc44a1	A0A0G2K0P8	0.357986	0.246358	19.1665	19.1343	18.6802	18.1146	19.4267	19.1505	18.7033	18.8005
Uncharacterized protein OS=Rattus norvegicus OX=10116 PE=1 SV=1	A0A0G2K0U9_RAT	A0A0G2K0U9	2.8531	3.11994	16.4189	13.9457	15.994	15.8967	18.821	18.415	18.7827	18.7164
3'(2'),5'-bisphosphate nucleotidase 1 OS=Rattus norvegicus OX=10116 GN=Bpnt1 PE=1 SV=1	Bpnt1	A0A0G2K0V3	4.9877	4.61	15.5126	14.9826	14.5002	15.4964	20.3571	19.176	19.6817	19.717
Rho guanine nucleotide exchange factor 2 OS=Rattus norvegicus OX=10116 GN=Arhgef2 PE=1 SV=1	Arhgef2	A0A0G2K0V4	2.51572	1.79476	18.6412	18.0699	19.6579	18.9219	20.7522	20.888	20.7376	20.0922
Tight junction-associated protein 1 OS=Rattus norvegicus OX=10116 GN=Tjap1 PE=1 SV=1	Tjap1	A0A0G2K0W5	0.446405	-0.584382	19.6677	19.6521	19.2049	17.2236	18.4038	18.5599	18.2391	18.208
Proteasome subunit alpha type OS=Rattus norvegicus OX=10116 GN=Psma7 PE=1 SV=1	Psma7	A0A0G2K0W9	1.56454	0.932167	19.1787	20.0455	18.8394	19.0277	20.5491	19.8773	19.9155	20.4779
Pericentriolar material 1 OS=Rattus norvegicus OX=10116 GN=Pcm1 PE=1 SV=1	Pcm1	A0A0G2K0X1	1.3256	1.311	18.7451	19.9106	18.5209	18.745	19.653	21.5355	20.035	19.942
Insulin-like growth factor 2 mRNA-binding protein 3 OS=Rattus norvegicus OX=10116 GN=Igf2bp3 PE=1 SV=1	Igf2bp3	A0A0G2K0Y2	3.24168	2.59396	17.6435	19.002	18.496	18.9349	20.708	21.781	20.8687	21.0946
Unc-119 lipid-binding chaperone B OS=Rattus norvegicus OX=10116 GN=Mlec PE=1 SV=1	Unc119b	A0A0G2K121	3.80647	-2.2725	22.7706	22.1531	23.0966	22.9534	20.6681	20.2614	20.1032	20.851
Complement factor I OS=Rattus norvegicus OX=10116 GN=Cfi PE=1 SV=1	Cfi	A0A0G2K135	5.5164	-4.45818	23.1764	23.451	23.6442	22.9398	18.7416	18.9277	18.325	19.3845
Cullin-associated NEDD8-dissociated protein 2 OS=Rattus norvegicus OX=10116 GN=Cand2 PE=4 SV=1	Cand2	A0A0G2K139	4.46415	5.67747	18.5355	18.38	17.8003	17.5369	22.4033	24.1607	24.4887	23.9098
Apolipoprotein E OS=Rattus norvegicus OX=10116 GN=Apoe PE=1 SV=1	Apoe	A0A0G2K151	5.76489	-2.47548	28.4553	28.0658	28.0939	27.9884	25.8756	25.7251	25.46	25.6407
Erythrocyte membrane protein band 4.1 OS=Rattus norvegicus OX=10116 GN=Epb41 PE=1 SV=1	Epb41	A0A0G2K161	2.93585	-3.33351	20.6422	20.8109	19.5174	19.4939	17.5773	17.5441	15.8515	16.1574
LIM domain 7 OS=Rattus norvegicus OX=10116 GN=Lmo7 PE=1 SV=1	Lmo7	A0A0G2K174	6.08511	6.50015	16.439	16.5382	16.3919	17.4386	22.7976	23.7202	23.2069	23.0836
Tubulin-specific chaperone E OS=Rattus norvegicus OX=10116 GN=Tbce PE=1 SV=1	Tbce	A0A0G2K191	3.63177	2.6469	18.1339	17.2096	18.4135	17.6057	19.9212	20.8119	20.7784	20.4389
Actin-related protein 3 OS=Rattus norvegicus OX=10116 GN=Actr3 PE=1 SV=1	Actr3	A0A0G2K1C0	3.3284	2.33854	18.4049	17.8568	19.3168	18.5639	20.4455	20.8374	21.1734	21.0403
RAP1, GTP-GDP dissociation stimulator 1 (Predicted), isoform CRA_a OS=Rattus norvegicus OX=10116 GN=Rap1gds1 PE=1 SV=1	Rap1gds1	A0A0G2K1D2	1.59479	1.62654	18.1281	19.3053	17.8483	19.0264	19.0122	20.3017	21.0169	20.4834
Integrin alpha 5 (Mapped) OS=Rattus norvegicus OX=10116 GN=Itga5 PE=1 SV=1	Itga5	A0A0G2K1E2	3.43525	5.04354	15.1976	15.0822	15.052	17.9133	20.8521	20.8851	20.7863	20.8956
Acetyl-CoA carboxylase beta OS=Rattus norvegicus OX=10116 GN=Acacb PE=1 SV=1	Acacb	A0A0G2K1F2	4.13801	2.95241	20.6422	20.3177	20.8144	20.9863	22.8809	24.0242	24.0462	23.6189
Coatomer subunit gamma OS=Rattus norvegicus OX=10116 GN=Copg1 PE=1 SV=1	Hmces	A0A0G2K1F3	4.4397	3.61059	18.9944	17.9099	17.8917	18.8732	21.9844	21.7653	21.9193	22.4426
Tenascin C OS=Rattus norvegicus OX=10116 GN=Tnc PE=1 SV=1	Tnc	A0A0G2K1L0	1.80157	-0.562066	20.2278	20.3677	20.6161	20.1238	20.1273	19.7656	19.6921	19.502
Brain acid soluble protein 1 OS=Rattus norvegicus OX=10116 GN=Basp1 PE=1 SV=1	Basp1	A0A0G2K1L8	3.3546	1.95398	19.792	20.3325	20.7977	19.8233	22.4077	22.1533	21.7204	22.2801
TRIO and F-actin-binding protein OS=Rattus norvegicus OX=10116 GN=Triobp PE=1 SV=1	Triobp	A0A0G2K1P8	0.171344	0.405161	18.7947	16.3452	16.6278	14.7041	16.0071	17.7222	17.3182	17.0451
Serine protease inhibitor A3N OS=Rattus norvegicus OX=10116 GN=LOC299282 PE=1 SV=1	LOC299282	A0A0G2K1T8	4.02399	-3.42349	23.4509	23.5566	23.3638	22.5294	19.4468	19.5372	19.5545	20.6682
Spectrin alpha chain, non-erythrocytic 1 OS=Rattus norvegicus OX=10116 GN=Sptan1 PE=1 SV=1	Sptan1	A0A0G2K1Y8	4.57296	4.47869	19.3399	18.624	18.413	20.1105	23.7617	23.4481	23.6792	23.5131
Dipeptidyl peptidase 4 OS=Rattus norvegicus OX=10116 GN=Dpp4 PE=1 SV=1	Dpp4	A0A0G2K238	2.80501	2.58809	15.2194	17.0148	16.4091	16.3666	19.4421	19.0747	18.076	18.7695
Far upstream element-binding protein 2 OS=Rattus norvegicus OX=10116 GN=Khsrp PE=1 SV=1	Khsrp	A0A0G2K2B3	4.2827	6.35989	17.375	17.5256	17.4744	15.0223	23.6086	23.1015	23.0998	23.0269
Tight junction protein ZO-1 OS=Rattus norvegicus OX=10116 GN=Tjp1 PE=1 SV=1	Tjp1	A0A0G2K2P5	1.96613	-0.834496	21.4645	21.0841	21.6785	21.2468	20.58	21.0122	20.0975	20.4462
HBS1-like protein OS=Rattus norvegicus OX=10116 GN=Hbs1l PE=1 SV=1	Hbs1l	A0A0G2K2P6	4.17614	4.96422	14.5427	16.1326	15.8568	16.8298	20.5531	21.0036	21.1874	20.4746
Taxilin beta OS=Rattus norvegicus OX=10116 GN=Txlnb PE=1 SV=1	Txlnb	A0A0G2K2T1	3.17774	1.82117	21.8441	21.8681	22.1567	21.6008	22.9446	24.0895	23.9859	23.7343
Keratin, type I cytoskeletal 10 OS=Rattus norvegicus OX=10116 GN=Krt10 PE=1 SV=1	Krt10	A0A0G2K2V6	1.2535	-1.01576	27.127	28.6307	26.7763	27.3938	26.3745	26.8646	26.4632	26.1624
Myosin light chain 7 OS=Rattus norvegicus OX=10116 GN=Myl7 PE=1 SV=1	Myl7	A0A0G2K2W5	3.8838	3.8542	18.0068	17.4376	16.9222	16.3176	21.745	20.764	20.5456	21.0465
Uncharacterized protein OS=Rattus norvegicus OX=10116 GN=Cep170 PE=1 SV=1	Cep170	A0A0G2K315	4.39579	-2.00843	22.6848	22.6931	23.1925	23.0415	21.2246	20.8393	20.5551	20.9592
NSF attachment protein gamma OS=Rattus norvegicus OX=10116 GN=Napg PE=1 SV=1	Napg	A0A0G2K350	3.3669	3.20663	16.6791	15.5892	17.6524	16.5306	20.3298	19.8072	19.6312	19.5097
Ribosomal protein S6 kinase OS=Rattus norvegicus OX=10116 GN=Rps6ka5 PE=1 SV=1	Rps6ka5	A0A0G2K366	0.809839	-0.721905	20.0665	18.7068	18.9164	20.4531	19.075	18.6618	18.569	18.9492
Serine/threonine-protein kinase WNK1 OS=Rattus norvegicus OX=10116 GN=Wnk1 PE=1 SV=1	Wnk1	A0A0G2K3A0	3.65823	5.28684	16.624	18.9994	18.116	16.1283	22.9565	22.8039	22.7685	22.4861
Histidine-rich glycoprotein OS=Rattus norvegicus OX=10116 GN=Hrg PE=1 SV=1	Hrg	A0A0G2K3G0	4.0829	-4.08029	24.0429	23.9506	23.9677	22.9644	20.429	19.7959	18.7299	19.6496
Dedicator of cytokinesis 7 OS=Rattus norvegicus OX=10116 GN=Dock7 PE=1 SV=1	Dock7	A0A0G2K3H2	3.87285	3.06047	17.4477	17.56	17.2965	18.3846	20.0109	21.2353	20.8798	20.8046
Uncharacterized protein OS=Rattus norvegicus OX=10116 PE=3 SV=1	LOC108349792	A0A0G2K3I6	2.74667	4.07124	21.1887	20.4193	20.6968	17.8879	23.8381	23.7166	24.5642	24.3588
A-kinase anchor protein SPHKAP OS=Rattus norvegicus OX=10116 GN=Sphkap PE=1 SV=1	Sphkap	A0A0G2K3J4	3.80262	3.5461	18.1694	19.5567	18.5687	17.5418	22.0479	22.0202	22.0265	21.9263
PTPRF-interacting protein alpha 1 OS=Rattus norvegicus OX=10116 GN=Ppfia1 PE=1 SV=1	Ppfia1	A0A0G2K3L9	0.0330647	-0.0653617	16.9105	18.7688	15.9462	18.3676	17.236	18.0067	17.2995	17.1895
Uncharacterized protein OS=Rattus norvegicus OX=10116 PE=4 SV=1	A0A0G2K3S3_RAT	A0A0G2K3S3	5.40041	-4.79125	21.5114	21.631	21.5452	20.8542	17.2565	16.5539	16.0874	16.479
Coagulation factor V OS=Rattus norvegicus OX=10116 GN=F5 PE=1 SV=1	F5	A0A0G2K3W2	6.41222	-2.93734	24.3581	24.3469	24.6565	24.2178	21.5805	21.3954	21.2499	21.6042
Dynactin subunit 1 OS=Rattus norvegicus OX=10116 GN=Dctn1 PE=1 SV=1	Dctn1	A0A0G2K428	4.79288	4.59249	19.9877	18.8335	20.0919	19.1694	23.6389	24.424	24.4666	23.9229
DnaJ heat shock protein family (Hsp40) member C7 OS=Rattus norvegicus OX=10116 GN=Dnajc7 PE=1 SV=1	Dnajc7	A0A0G2K435	4.69983	3.96792	17.0853	17.499	17.2765	18.3686	21.6155	21.0267	21.7082	21.7506
Uncharacterized protein (Fragment) OS=Rattus norvegicus OX=10116 PE=4 SV=1	A0A0G2K4H3_RAT	A0A0G2K4H3	0.667112	0.516107	17.7986	17.4093	17.3652	16.8213	18.6376	17.151	17.6451	18.0251
Keratin 78 OS=Rattus norvegicus OX=10116 GN=Krt78 PE=3 SV=1	Krt78	A0A0G2K4H7	1.06713	-1.10247	18.8646	21.1203	19.3394	19.5579	18.0108	18.5749	18.8776	19.009
Coagulation factor XI OS=Rattus norvegicus OX=10116 GN=F11 PE=1 SV=1	F11	A0A0G2K4I9	4.34004	-2.93046	19.3227	18.9142	19.6949	18.5924	15.7706	16.3976	16.2632	16.371
Protein phosphatase 1, regulatory subunit 12C OS=Rattus norvegicus OX=10116 GN=Ppp1r12c PE=1 SV=1	Ppp1r12c	A0A0G2K4R1	3.36226	-1.82697	21.2464	21.4381	21.2882	21.6653	19.7219	19.7066	18.8816	20.02
S-phase kinase-associated protein 1 OS=Rattus norvegicus OX=10116 GN=Skp1 PE=1 SV=1	Skp1	A0A0G2K4X8	4.60288	6.58242	14.4164	16.8581	16.0936	16.7186	22.8633	22.5802	22.5716	22.4011
Keratin, type II cytoskeletal 5 OS=Rattus norvegicus OX=10116 GN=Krt5 PE=1 SV=1	Krt5	A0A0G2K509	1.46592	-1.08916	27.9164	29.0711	27.3967	28.1541	27.2536	27.4731	26.8071	26.6479
Syntaxin 16 OS=Rattus norvegicus OX=10116 GN=Stx16 PE=1 SV=1	Stx16	A0A0G2K528	0.327664	0.999271	19.5967	18.9817	19.6421	14.416	19.7907	19.5738	18.3992	18.87
Fatty acid-binding protein, adipocyte OS=Rattus norvegicus OX=10116 GN=Fabp4 PE=1 SV=1	Fabp4	A0A0G2K586	1.5003	1.25442	19.7859	20.5546	21.7828	20.6278	22.016	21.9381	22.3462	21.4685
Transforming, acidic coiled-coil-containing protein 2 OS=Rattus norvegicus OX=10116 GN=Tacc2 PE=1 SV=1	Tacc2	A0A0G2K598	1.77661	1.62209	19.1643	19.0762	17.212	18.324	19.5875	20.5032	20.2526	19.9215
Microtubule-associated protein 1A OS=Rattus norvegicus OX=10116 GN=Map1a PE=1 SV=1	Map1a	A0A0G2K5C6	2.4968	3.58808	16.033	16.8215	16.1374	13.7306	18.2369	19.5138	19.6612	19.6629
LRP16 protein OS=Rattus norvegicus OX=10116 GN=Macrod1 PE=1 SV=1	Macrod1	A0A0G2K5F1	3.74823	4.51911	15.8521	15.7741	15.6275	13.7266	19.183	19.8443	20.219	19.8104
Rho-associated protein kinase OS=Rattus norvegicus OX=10116 GN=Rock2 PE=1 SV=1	Rock2	A0A0G2K5N6	1.96807	0.844142	22.0734	22.8339	22.3591	21.8064	23.2574	23.0514	23.2038	22.9367
Alpha-actinin-4 OS=Rattus norvegicus OX=10116 GN=Actn4 PE=1 SV=1	Actn4	A0A0G2K5U9	3.14747	2.73978	17.4021	18.0361	16.5061	17.7813	20.4395	19.3797	20.2744	20.5911
RCG20801, isoform CRA_c OS=Rattus norvegicus OX=10116 GN=Vipas39 PE=1 SV=1	Vipas39	A0A0G2K5Y1	3.2278	-2.54947	17.85	17.0354	17.175	17.4151	15.1175	15.5431	14.6862	13.9309
Uncharacterized protein OS=Rattus norvegicus OX=10116 PE=4 SV=1	A0A0G2K613_RAT	A0A0G2K613	3.35754	3.31707	19.8006	19.7631	20.4817	18.4466	23.5817	22.6606	22.797	22.721
Sperm-associated antigen 9 OS=Rattus norvegicus OX=10116 GN=Spag9 PE=1 SV=1	Spag9	A0A0G2K6E8	3.83023	1.66336	18.8053	18.6763	19.2416	18.9439	20.9517	20.2151	20.6626	20.4911
Adipocyte plasma membrane-associated protein OS=Rattus norvegicus OX=10116 GN=Apmap PE=1 SV=1	Apmap	A0A0G2K6G2	0.389701	-0.844137	18.4084	15.6845	16.8731	18.235	17.4589	14.3794	17.0229	16.9633
ENAH, actin regulator OS=Rattus norvegicus OX=10116 GN=Enah PE=1 SV=1	Enah	A0A0G2K6I4	5.36303	2.7364	20.4185	20.4093	20.3503	19.9754	22.7873	23.1733	23.3447	22.7937
EH domain-binding protein 1-like 1 OS=Rattus norvegicus OX=10116 GN=Ehbp1l1 PE=1 SV=1	Ehbp1l1	A0A0G2K6R8	3.87586	4.06052	18.903	18.824	17.4591	17.1647	22.3223	22.2496	22.2581	21.7629
Myosin-11 OS=Rattus norvegicus OX=10116 GN=Myh11 PE=1 SV=1	Myh11	A0A0G2K6S9	3.04158	3.19811	21.0132	20.02	20.0441	20.9499	22.4417	24.5662	23.9788	23.833
Vesicle-fusing ATPase OS=Rattus norvegicus OX=10116 GN=Nsf PE=1 SV=1	Nsf	A0A0G2K6U1	2.83712	3.01406	18.0553	15.9166	16.5854	16.2846	20.4989	19.447	19.2394	19.7128
Non-specific serine/threonine protein kinase OS=Rattus norvegicus OX=10116 GN=Mark2 PE=1 SV=1	Mark2	A0A0G2K6X6	4.44336	5.46454	15.8918	14.8899	16.263	14.2882	20.5646	21.3207	20.9697	20.3361
DEAD-box helicase 3, X-linked OS=Rattus norvegicus OX=10116 GN=Ddx3x PE=1 SV=1	Ddx3x	A0A0G2K719	5.69379	3.37097	20.5746	20.0252	20.2767	20.7584	24.0707	23.7277	23.6751	23.6452
Thioredoxin-like protein 1 OS=Rattus norvegicus OX=10116 GN=Txnl1 PE=1 SV=1	Txnl1	A0A0G2K737	1.08847	2.92341	19.9421	14.174	19.9065	19.1748	20.8054	21.0978	21.68	21.3078
Cullin 2 OS=Rattus norvegicus OX=10116 GN=Cul2 PE=1 SV=1	Cul2	A0A0G2K761	2.81151	4.56326	16.9046	16.0075	13.3649	14.0285	19.831	19.4768	19.5229	19.7279
PPFIA-binding protein 1 OS=Rattus norvegicus OX=10116 GN=Ppfibp1 PE=1 SV=1	Ppfibp1	A0A0G2K781	2.57251	1.77362	18.8775	19.3006	20.3288	20.1007	21.4763	21.7427	21.314	21.1692
Zinc finger, C2HC-type-containing 1A OS=Rattus norvegicus OX=10116 GN=Zc2hc1a PE=1 SV=1	Zc2hc1a	A0A0G2K782	3.10701	3.72663	15.3177	15.1247	15.6996	13.8035	17.4351	19.2287	19.2491	18.939
Voltage-dependent calcium channel subunit alpha-2/delta-1 OS=Rattus norvegicus OX=10116 GN=Cacna2d1 PE=1 SV=1	Cacna2d1	A0A0G2K7E5	0.0716505	-0.0639815	19.0113	19.4692	19.4816	19.638	19.2926	20.1494	18.7992	19.103
Septin-8 OS=Rattus norvegicus OX=10116 GN=Sept8 PE=1 SV=1	Septin8	A0A0G2K7G7	3.96004	4.32359	14.3267	15.986	14.3654	14.8133	19.2903	19.7757	19.3289	18.3907
Uncharacterized protein OS=Rattus norvegicus OX=10116 PE=1 SV=1	A0A0G2K7I1_RAT	A0A0G2K7I1	0.0618424	-0.242393	14.4876	14.3522	17.0574	19.4397	14.7763	17.6695	15.119	16.8025
RCSD domain containing 1 (Predicted), isoform CRA_a OS=Rattus norvegicus OX=10116 GN=Rcsd1 PE=1 SV=1	Rcsd1	A0A0G2K7I4	5.17424	4.92208	16.8179	17.3684	17.1258	17.553	23.0102	21.6487	21.9855	21.909
Thrombospondin-4 OS=Rattus norvegicus OX=10116 GN=Thbs4 PE=4 SV=1	Thbs4	A0A0G2K7L8	3.97964	-2.68602	21.091	20.5093	21.2731	21.4242	18.673	18.7391	18.3705	17.7708
Glyceraldehyde-3-phosphate dehydrogenase OS=Rattus norvegicus OX=10116 PE=1 SV=1	A0A0G2K7M1_RAT	A0A0G2K7M1	0.618037	-1.24651	16.8372	20.0767	16.6344	19.536	17.1274	17.9575	16.5425	16.4708
6-phosphogluconate dehydrogenase, decarboxylating OS=Rattus norvegicus OX=10116 GN=Kif1b PE=1 SV=1	Pgd	A0A0G2K7Q8	0.262939	-0.272349	16.9229	18.391	18.6753	18.2822	17.4788	18.2636	17.6421	17.7977
Mitogen-activated protein kinase kinase kinase kinase 4 OS=Rattus norvegicus OX=10116 GN=Map4k4 PE=1 SV=1	Map4k4	A0A0G2K7W4	3.1995	2.99201	14.6932	15.7838	14.969	16.5488	19.0309	18.4674	18.2765	18.188
Complement C7 OS=Rattus norvegicus OX=10116 GN=C7 PE=1 SV=1	C7	A0A0G2K7X7	0.583655	-0.446007	21.0742	20.7626	21.0048	21.4567	20.3153	20.4267	21.6036	20.1687
Complement component receptor 1-like protein OS=Rattus norvegicus OX=10116 GN=Cr1l PE=1 SV=1	Cd46	A0A0G2K7Y0	3.9631	1.29358	19.4787	19.3384	19.4121	19.8167	20.9212	20.9898	20.5452	20.764
ArfGAP with SH3 domain, ankyrin repeat and PH domain 2 OS=Rattus norvegicus OX=10116 GN=Asap2 PE=1 SV=1	Asap2	A0A0G2K808	0.473881	-0.5627	25.1304	26.4434	24.9988	23.841	24.5021	24.7686	24.451	24.4411
Neuron navigator 2 OS=Rattus norvegicus OX=10116 GN=Nav2 PE=1 SV=1	Nav2	A0A0G2K833	0.824947	1.10056	20.4195	20.0707	17.783	18.4561	19.9983	20.7959	20.4434	19.8938
Rho guanine nucleotide exchange factor 12 OS=Rattus norvegicus OX=10116 GN=Arhgef12 PE=1 SV=1	Arhgef12	A0A0G2K860	1.17602	-1.00499	18.5033	17.6439	19.0992	18.9883	17.2601	18.005	18.109	16.8406
Tumor protein D52 OS=Rattus norvegicus OX=10116 GN=Tpd52 PE=1 SV=1	Tpd52	A0A0G2K865	2.18386	5.15734	17.2155	17.9751	16.7666	12.3751	21.4448	21.1498	21.4058	20.9611
Similar to RIKEN cDNA 1300017J02 OS=Rattus norvegicus OX=10116 GN=RGD1310507 PE=1 SV=1	Inhca	A0A0G2K896	4.78207	-4.00396	23.6999	23.4738	24.404	23.8076	19.3253	20.2194	19.4928	20.3319
Caprin-1 OS=Rattus norvegicus OX=10116 GN=Caprin1 PE=1 SV=1	Caprin1	A0A0G2K8H0	4.82222	5.39943	17.1917	18.1311	17.2035	16.3785	22.6005	23.2892	22.2454	22.3672
Splicing factor proline and glutamine rich OS=Rattus norvegicus OX=10116 GN=Sfpq PE=1 SV=1	Sfpq	A0A0G2K8K0	0.666923	1.59166	17.1703	19.1485	17.4341	13.7746	19.1365	18.0789	18.2096	18.4692
Heparin cofactor 2 OS=Rattus norvegicus OX=10116 GN=Serpind1 PE=1 SV=1	Serpind1	A0A0G2K8K3	3.18518	-1.97036	23.4582	22.9539	23.3824	23.4407	21.5449	20.5457	21.405	21.8582
NIMA-related kinase 9 OS=Rattus norvegicus OX=10116 GN=Nek9 PE=1 SV=1	Nek9	A0A0G2K8N9	3.53782	4.86574	16.5977	14.8676	14.2599	16.8273	20.1156	20.6411	20.7216	20.5374
E3 ubiquitin-protein ligase OS=Rattus norvegicus OX=10116 GN=Nedd4 PE=1 SV=1	Nedd4	A0A0G2K8P3	3.6541	2.31141	21.3513	21.8178	22.4068	22.052	23.6969	24.4673	24.5479	24.1615
Apolipoprotein C-III OS=Rattus norvegicus OX=10116 GN=Apoc3 PE=1 SV=1	Apoc3	A0A0G2K8Q1	5.41011	-3.02215	25.5645	25.5686	25.6731	26.2592	22.929	22.6484	22.5364	22.8629
Vinculin OS=Rattus norvegicus OX=10116 GN=Vcl PE=1 SV=1	Vcl	A0A0G2K8V2	6.93286	3.02237	22.7054	22.7514	22.7394	22.5848	25.8798	25.4328	25.7841	25.7738
Spectrin beta chain OS=Rattus norvegicus OX=10116 GN=Sptbn1 PE=1 SV=1	Sptbn1	A0A0G2K8W9	5.11602	3.01499	20.8074	20.4712	20.2144	19.9383	23.0894	23.4991	23.5554	23.3474
Murinoglobulin-1 OS=Rattus norvegicus OX=10116 GN=LOC297568 PE=1 SV=1	LOC297568	A0A0G2K926	0.813839	-2.37749	16.9745	14.2891	19.7911	20.6161	15.1177	15.3708	15.5237	16.1486
Arp2/3 complex 34 kDa subunit OS=Rattus norvegicus OX=10116 GN=Arpc2 PE=1 SV=1	Arpc2	A0A0G2K9A2	3.56093	3.78057	16.2191	16.4099	15.2477	14.4669	19.2758	18.802	19.7004	19.6877
Vasodilator-stimulated phosphoprotein OS=Rattus norvegicus OX=10116 GN=Vasp PE=1 SV=1	Vasp	A0A0G2K9C0	3.62968	6.46233	15.1502	14.9525	17.7644	13.9631	22.0459	22.1804	22.0269	21.4263
Ceruloplasmin OS=Rattus norvegicus OX=10116 GN=Cp PE=1 SV=1	Cp	A0A0G2K9I6	6.14412	-3.99895	25.1179	25.5833	25.6644	25.1247	21.6507	21.4949	21.1672	21.1816
Protein arginine methyltransferase 1-like OS=Rattus norvegicus OX=10116 GN=LOC100361025 PE=3 SV=1	LOC100361025	A0A0G2K9I8	1.18595	2.20485	14.0147	17.8834	16.3896	17.5878	17.4881	18.8824	18.7855	19.5389
Target of myb1-like 2 membrane-trafficking protein OS=Rattus norvegicus OX=10116 GN=Tom1l2 PE=1 SV=1	Tom1l2	A0A0G2K9L2	2.4288	3.92962	18.9058	18.3553	17.5568	15.097	21.8471	21.0899	21.4012	21.2951
Endophilin-B2 OS=Rattus norvegicus OX=10116 GN=Sh3glb2 PE=1 SV=1	Sh3glb2	A0A0G2K9P4	4.32566	4.38138	18.3384	18.0578	16.5608	17.6934	22.4522	21.8108	22.1575	21.7555
Keratin, type I cytoskeletal 17 OS=Rattus norvegicus OX=10116 GN=Krt17 PE=1 SV=1	Krt17	A0A0G2K9Q9	0.642634	-0.585164	24.8033	26.3269	24.3715	25.1223	24.7008	24.8242	24.4504	24.3079
Microtubule-actin cross-linking factor 1 OS=Rattus norvegicus OX=10116 GN=Macf1 PE=1 SV=1	Macf1	A0A0G2K9T4	2.78344	1.84795	21.3193	22.0273	22.1828	22.5698	23.461	24.4935	23.808	23.7285
Synaptophysin-like 1 OS=Rattus norvegicus OX=10116 GN=Sypl1 PE=1 SV=1	Sypl1	A0A0G2KA82	3.72071	3.80369	17.2673	18.9709	16.9112	17.2581	21.5492	21.5188	21.2786	21.2756
Desmocollin 1 OS=Rattus norvegicus OX=10116 GN=Dsc1 PE=4 SV=1	Dsc1	A0A0G2KA90	0.818077	-1.24932	18.516	20.8328	18.1689	18.1837	17.9248	18.5202	17.704	16.5551
Developmentally-regulated GTP-binding protein 2 OS=Rattus norvegicus OX=10116 GN=Drg2 PE=1 SV=1	Drg2	A0A0G2KAI8	0.552165	1.00652	21.6934	21.1117	18.5824	18.7718	21.7051	20.366	21.312	20.8023
Collagen alpha-1(XII) chain OS=Rattus norvegicus OX=10116 GN=Col12a1 PE=1 SV=1	Col12a1	A0A0G2KAJ7	0.7494	0.39662	19.086	19.6876	19.8542	19.0448	19.7089	20.2846	19.6111	19.6544
Pyruvate dehydrogenase E1 component subunit beta, mitochondrial OS=Rattus norvegicus OX=10116 GN=Pdhb PE=1 SV=1	Pdhb	A0A0G2KAM3	2.65922	2.11724	18.2987	18.1326	18.4815	19.0321	19.5568	21.1992	20.9821	20.6757
Replication protein A subunit OS=Rattus norvegicus OX=10116 GN=Rpa1 PE=1 SV=1	Rpa1	A0A0G2KAT3	3.96383	5.09728	16.4043	16.3581	16.4765	14.2571	21.3146	20.9223	21.168	20.4803
Focal adhesion kinase 1 OS=Rattus norvegicus OX=10116 GN=Ptk2 PE=1 SV=1	Ptk2	A0A0G2KAT5	2.44473	2.82942	14.9639	15.0494	15.5452	13.8505	18.4739	17.887	16.2379	18.1279
Glutamine fructose-6-phosphate transaminase 1, isoform CRA_a OS=Rattus norvegicus OX=10116 GN=Gfpt1 PE=1 SV=1	Gfpt1	A0A0G2KB56	2.60103	2.98174	18.8395	16.5756	19.0731	18.8985	21.5313	21.1018	21.3308	21.3496
ATP-dependent 6-phosphofructokinase OS=Rattus norvegicus OX=10116 GN=Pfkm PE=1 SV=1	Pfkm	A0A0G2KBC7	6.37435	4.53453	21.7061	21.7307	21.2378	21.2355	26.2804	25.6737	26.1845	25.9097
Serotransferrin OS=Rattus norvegicus OX=10116 GN=Tf PE=1 SV=1	Tf	A0A0G2QC06	6.4771	-4.20747	29.3884	29.3965	29.7714	29.4303	25.586	25.4823	24.9495	25.139
Rho guanine nucleotide exchange factor 7 OS=Rattus norvegicus OX=10116 GN=Arhgef7 PE=1 SV=1	Arhgef7	A0A0G2QC21	6.34777	3.54738	22.0109	22.0093	22.0251	21.5097	25.3747	25.3799	25.6966	25.2933
Mannan-binding lectin serine protease 1 OS=Rattus norvegicus OX=10116 GN=Masp1 PE=1 SV=1	Masp1	A0A0H2UHA1	2.58763	-2.20347	21.175	20.9093	21.1628	20.7686	19.6778	17.6273	18.7592	19.1376
Protein phosphatase 1A OS=Rattus norvegicus OX=10116 GN=Ppm1a PE=1 SV=1	Ppm1a	A0A0H2UHE5	4.26646	4.2231	15.9314	16.2407	16.0737	16.3095	21.4571	19.9394	20.4723	19.5789
PRA1 family protein OS=Rattus norvegicus OX=10116 GN=Arl6ip5 PE=1 SV=1	Arl6ip5	A0A0H2UHF6	2.81237	2.279	18.1615	19.1133	18.0733	17.1504	20.189	20.5618	20.6199	20.2438
Alpha-1-acid glycoprotein OS=Rattus norvegicus OX=10116 GN=Orm1 PE=1 SV=1	Orm1	A0A0H2UHF8	0.859749	-1.17352	18.0818	19.9362	20.199	17.5132	17.8648	17.7204	17.3468	18.1043
Tyrosine--tRNA ligase OS=Rattus norvegicus OX=10116 GN=Yars PE=1 SV=1	Yars1	A0A0H2UHG0	4.73386	4.59304	15.4327	15.0582	16.4354	14.7625	20.1348	19.7417	20.1449	20.0397
Cullin-5 OS=Rattus norvegicus OX=10116 GN=Cul5 PE=1 SV=1	Cul5	A0A0H2UHG3	0.765922	2.07077	21.1169	19.8634	18.6867	15.0704	21.3956	20.1228	21.0331	20.4691
Serum amyloid P-component OS=Rattus norvegicus OX=10116 GN=Apcs PE=1 SV=1	Apcs	A0A0H2UHH2	5.03147	-6.64508	22.6719	23.14	23.1406	22.8285	15.4954	17.2887	15.4987	16.9178
Keratin, type II cytoskeletal 75 OS=Rattus norvegicus OX=10116 GN=Krt75 PE=1 SV=1	Krt75	A0A0H2UHH5	0.410225	0.665245	20.6698	21.9725	19.6356	20.193	22.0679	22.1572	20.9098	19.9971
Complement C1q subcomponent subunit C OS=Rattus norvegicus OX=10116 GN=C1qc PE=1 SV=1	C1qc	A0A0H2UHK1	1.7885	-1.24221	20.9422	21.1122	21.4292	19.9086	19.311	20.0188	19.2917	19.802
Membrane-associated progesterone receptor component 1 OS=Rattus norvegicus OX=10116 GN=Pgrmc1 PE=1 SV=1	Pgrmc1	A0A0H2UHK2	3.07768	3.56598	13.5372	15.6262	15.7857	15.925	18.6881	18.8994	18.4766	19.0739
Vacuolar protein sorting-associated protein 28 homolog OS=Rattus norvegicus OX=10116 GN=Vps28 PE=1 SV=1	Vps28	A0A0H2UHM0	1.76338	1.64763	21.026	19.1727	19.6063	21.1238	22.1753	21.8036	21.8345	21.7059
Protein disulfide-isomerase OS=Rattus norvegicus OX=10116 GN=Pdia3 PE=1 SV=1	Pdia3	A0A0H2UHM5	3.75688	2.79753	22.0595	22.2681	21.7378	20.8588	24.2803	24.7963	24.2961	24.7417
Apolipoprotein A-V OS=Rattus norvegicus OX=10116 GN=Apoa5 PE=1 SV=1	Apoa5	A0A0H2UHP7	3.66245	3.11568	18.6784	17.2434	18.5017	17.7889	21.6731	20.6366	21.2502	21.1153
4F2 cell-surface antigen heavy chain OS=Rattus norvegicus OX=10116 GN=Slc3a2 PE=1 SV=1	Slc3a2	A0A0H2UHQ0	0.447098	0.290477	20.2137	19.6762	19.0975	20.3293	20.149	20.2945	20.0859	19.9492
60S ribosomal protein L17 OS=Rattus norvegicus OX=10116 GN=Rpl17 PE=1 SV=1	Rpl17	A0A0H2UHQ1	4.19692	5.00899	18.8436	18.2375	18.0565	17.0483	22.0972	23.7078	23.0481	23.3687
Coagulation factor X OS=Rattus norvegicus OX=10116 GN=F10 PE=1 SV=1	F10	A0A0H2UHR6	4.06753	-3.34043	21.3197	21.3511	21.4079	20.4972	17.6374	18.1618	18.3401	17.075
60S ribosomal protein L18 OS=Rattus norvegicus OX=10116 GN=Rpl18 PE=1 SV=1	Rpl18	A0A0H2UHS7	4.4847	3.54269	20.0316	19.6388	19.7368	18.6902	22.6898	23.3313	23.1707	23.0762
FXYD domain-containing ion transport regulator OS=Rattus norvegicus OX=10116 GN=Fxyd1 PE=1 SV=1	Fxyd1	A0A0H2UHS8	4.57883	4.87295	15.3052	17.1151	15.7835	15.7925	20.7158	21.3819	20.6561	20.7343
60S ribosomal protein L37a OS=Rattus norvegicus OX=10116 GN=Rpl37a PE=3 SV=1	Rpl37a	A0A0H2UHU1	3.65392	4.86419	17.367	16.2433	14.5487	16.5871	20.6058	21.4199	21.0952	21.082
Coatomer subunit gamma OS=Rattus norvegicus OX=10116 GN=Copg2 PE=1 SV=1	Copg2	A0A0H2UHV9	3.18784	5.10181	15.7593	12.9841	15.6857	13.0131	19.4658	19.5216	19.2876	19.5745
40S ribosomal protein S4 OS=Rattus norvegicus OX=10116 GN=Rps4x PE=3 SV=1	Rps4x-ps9	A0A0H2UHX3	5.01782	3.0321	22.1607	21.3412	21.8946	22.1006	24.5881	25.0854	25.1008	24.8512
Nucleosome assembly protein 1-like 4 OS=Rattus norvegicus OX=10116 GN=Nap1l4 PE=1 SV=1	Nap1l4	A0A0H2UHZ2	4.11731	5.40596	15.3439	14.8998	16.4028	17.3568	21.7821	21.1672	21.4186	21.2593
Coagulation factor XII OS=Rattus norvegicus OX=10116 GN=F12 PE=1 SV=1	F12	A0A0H2UI19	3.73836	-3.29012	21.069	21.4402	21.9952	21.0627	18.9066	17.3444	17.803	18.3526
Metalloreductase STEAP3 OS=Rattus norvegicus OX=10116 GN=Steap3 PE=1 SV=1	Steap3	A0A0H2UI26	0.448126	-0.767352	18.3284	16.0012	17.8012	18.6536	15.4642	17.5021	17.3081	17.4407
Ribosomal protein S19-like2 OS=Rattus norvegicus OX=10116 GN=Rps19l2 PE=4 SV=1	Rps19	A0A0H2UI38	4.49086	4.30428	20.1709	20.6778	20.7707	19.9779	23.7145	25.2372	24.9544	24.9083
Ubiquitin-associated protein 2 OS=Rattus norvegicus OX=10116 GN=Ubap2 PE=1 SV=1	Ubap2	A0A0U1RRQ3	0.249802	0.155109	22.1039	22.0156	22.3681	22.6534	23.0643	22.1951	22.2428	22.2592
Clustered mitochondria protein homolog OS=Rattus norvegicus OX=10116 GN=Cluh PE=1 SV=1	Cluh	A0A0U1RRV5	4.53647	2.42227	20.7447	20.1949	19.9616	20.6831	22.5939	23.0376	22.9257	22.7161
Protein PRRC2A OS=Rattus norvegicus OX=10116 GN=Prrc2a PE=1 SV=1	Prrc2a	A0A0U1RRZ5	0.673986	0.615057	17.7424	18.0673	17.4769	16.8128	17.9435	19.0436	18.2159	17.3567
UPF1, RNA helicase and ATPase OS=Rattus norvegicus OX=10116 GN=Upf1 PE=1 SV=1	Upf1	A0A0U1RS25	2.23154	4.66598	19.1536	18.7526	14.5051	18.9146	22.7856	22.5117	22.5033	22.1893
Ubiquitin carboxyl-terminal hydrolase 28 OS=Rattus norvegicus OX=10116 GN=Usp28 PE=1 SV=1	Usp28	A0A140TAA0	2.10802	2.48951	15.5079	16.7005	15.3247	14.2805	18.1017	18.4313	18.4605	16.7782
Programmed cell death 6-interacting protein OS=Rattus norvegicus OX=10116 GN=Pdcd6ip PE=1 SV=1	Pdcd6ip	A0A140TAA4	7.08377	4.3942	19.6763	19.2874	19.1651	19.5351	24.0502	23.6499	23.7945	23.7461
Thyroxine-binding globulin OS=Rattus norvegicus OX=10116 GN=Serpina7 PE=3 SV=1	Serpina7	A0A140TAB0	0.0838523	0.320982	18.9644	19.9332	18.8271	13.8089	18.4388	18.1405	17.9195	18.3188
Major vault protein OS=Rattus norvegicus OX=10116 GN=Mvp PE=1 SV=1	Mvp	A0A140TAE0	2.22257	3.27534	18.8596	20.5405	18.5296	18.5569	21.4859	21.9728	21.8791	24.2501
Hepatocyte growth factor-regulated tyrosine kinase substrate OS=Rattus norvegicus OX=10116 GN=Hgs PE=1 SV=1	Hgs	A0A140TAH1	4.57833	2.72789	19.5376	19.2919	19.3668	18.844	22.5264	21.9494	21.7453	21.7307
BPI fold-containing family B member 1 OS=Rattus norvegicus OX=10116 GN=Bpifb1 PE=4 SV=1	Bpifb1	A0A140TAH2	4.06589	-4.0136	21.6797	21.4232	21.0443	21.8856	18.3985	17.0931	17.8444	16.6425
Biotinidase OS=Rattus norvegicus OX=10116 GN=Btd PE=1 SV=1	Btd	A0A140TAI2	2.54425	-1.25103	17.2378	17.5575	17.428	16.7911	15.9885	16.0158	15.5225	16.4834
Far upstream element-binding protein 1 OS=Rattus norvegicus OX=10116 GN=Fubp1 PE=1 SV=1	Fubp1	A0A140TAJ3	4.1574	2.70184	18.5544	19.0549	18.8361	18.8788	22.3027	21.2491	21.3741	21.2057
tRNA (guanine(26)-N(2))-dimethyltransferase OS=Rattus norvegicus OX=10116 GN=Trmt1 PE=1 SV=1	Trmt1	A0A140UHW6	0.0824511	0.0694447	18.5682	18.2562	17.9447	18.6171	18.6321	18.5033	18.8639	17.6646
Protein kinase C delta type OS=Rattus norvegicus OX=10116 GN=Prkcd PE=1 SV=1	Prkcd	A0A140UHX0	4.11013	4.68466	17.9037	19.2959	19.2858	17.3803	23.2325	22.9505	23.2787	23.1425
Protein kinase AMP-activated non-catalytic subunit gamma 2 OS=Rattus norvegicus OX=10116 GN=Prkag2 PE=1 SV=1	Prkag2	A0A140UHX4	1.36632	1.59238	20.87	20.2676	18.5174	20.4742	22.6298	21.1846	21.2021	21.4822
Spectrin beta chain OS=Rattus norvegicus OX=10116 GN=Sptb PE=1 SV=1	Sptb	A0A140UHX6	1.76339	-1.11302	22.7259	23.2636	22.4579	23.7832	21.4714	22.0832	22.2863	21.9376
Solute carrier family 18 (Vesicular acetylcholine), member 3 OS=Rattus norvegicus OX=10116 GN=Slc18a3 PE=4 SV=1	Slc18a3	A0A1B0GWU4	0.627172	1.09498	16.4781	17.2932	17.9863	14.2401	17.3976	18.0817	17.3211	17.5772
Eukaryotic translation initiation factor 4E OS=Rattus norvegicus OX=10116 GN=Eif4e PE=1 SV=1	Eif4e	A0A1W2Q627	0.611501	1.51393	17.8575	21.381	18.4306	16.283	20.1387	21.3072	19.5459	19.0161
E3 ubiquitin-protein ligase TRIP12 OS=Rattus norvegicus OX=10116 GN=Trip12 PE=1 SV=1	Trip12	A0A1W2Q676	3.67141	2.75818	14.8863	14.525	15.2604	15.7085	18.1431	18.2089	17.8906	17.1704
Obg-like ATPase 1 OS=Rattus norvegicus OX=10116 GN=Ola1 PE=2 SV=1	Ola1	A0JPJ7	5.18129	3.73633	18.101	17.9769	18.912	18.5022	21.8955	21.8545	22.4695	22.218
Tripartite motif-containing protein 72 OS=Rattus norvegicus OX=10116 GN=Trim72 PE=1 SV=1	Trim72	A0JPQ4	3.88637	3.85814	15.2036	16.3211	15.1951	16.8568	19.4562	20.1787	19.7964	19.5778
Bleomycin hydrolase OS=Rattus norvegicus OX=10116 GN=Blmh PE=1 SV=1	Blmh	A1A5L1	0.922189	-1.55078	20.0369	21.2414	19.8629	23.5313	19.3742	19.9796	19.5603	19.5553
RAB3A interacting protein (Rabin3) OS=Rattus norvegicus OX=10116 GN=Rab3ip PE=1 SV=1	Rab3ip	A1L127	3.14498	3.75333	16.0655	15.5845	16.5086	14.0709	18.5431	19.6482	19.4114	19.6401
RAB5B, member RAS oncogene family OS=Rattus norvegicus OX=10116 GN=Rab5b PE=1 SV=1	Rab5b	A1L1J8	5.24255	4.43204	18.4427	19.0675	19.2695	19.5648	24.0055	23.1467	23.4766	23.4438
Protein kinase, cAMP-dependent, catalytic, alpha OS=Rattus norvegicus OX=10116 GN=Prkaca PE=1 SV=1	Prkaca	A1L1M0	4.36002	6.74918	17.2627	14.4904	16.7801	16.9435	23.2956	23.1719	23.1809	22.825
Glycogen [starch] synthase, muscle OS=Rattus norvegicus OX=10116 GN=Gys1 PE=1 SV=1	Gys1	A2RRU1	5.08409	5.56992	17.3023	16.3219	17.6265	17.2249	22.9831	21.92	22.6364	23.2159
Toll-interacting protein OS=Rattus norvegicus OX=10116 GN=Tollip PE=1 SV=1	Tollip	A2RUW1	2.17671	2.92685	17.7603	15.4265	16.1512	14.4539	19.3921	18.6307	18.5893	18.8872
Mannan-binding lectin serine peptidase 2 OS=Rattus norvegicus OX=10116 GN=Masp2 PE=1 SV=1	Masp2	A2VCV7	4.49783	-5.47397	22.1213	21.2896	21.7343	22.087	16.8429	17.0276	16.4411	15.0247
Pre-B-cell leukemia transcription factor-interacting protein 1 OS=Rattus norvegicus OX=10116 GN=Pbxip1 PE=1 SV=1	Pbxip1	A2VD12	2.4797	3.44919	17.2136	17.8564	15.7339	14.6545	19.8844	20.1313	19.5799	19.6597
ATP-binding cassette subfamily F member 2 OS=Rattus norvegicus OX=10116 GN=Abcf2 PE=1 SV=1	Abcf2	A2VD14	0.253984	0.909225	14.2796	20.5772	20.3127	17.9276	19.15	19.5073	19.104	18.9728
Proteasome maturation protein OS=Rattus norvegicus OX=10116 GN=Pomp PE=1 SV=1	Pomp	A5HKJ3	3.80273	2.3428	17.2769	16.2428	16.2778	16.6743	19.3365	18.8492	18.9966	18.6607
Heterogeneous nuclear ribonucleoproteins A2/B1 OS=Rattus norvegicus OX=10116 GN=Hnrnpa2b1 PE=1 SV=1	Hnrnpa2b1	A7VJC2	2.18037	1.87306	16.4977	17.823	16.7945	17.6129	20.053	18.6826	18.7224	18.7624
DNA helicase OS=Rattus norvegicus OX=10116 GN=Mcm6 PE=1 SV=1	Mcm6	A9CMB8	3.69143	6.00879	15.0768	16.9592	14.7692	17.7309	21.7304	21.8214	22.6001	22.4193
RAB14, member RAS oncogene family OS=Rattus norvegicus OX=10116 GN=Rab14 PE=1 SV=1	Rab14	B0BMW0	4.69482	4.09226	18.7354	18.8692	17.9442	18.9734	23.4478	22.4501	22.6268	22.3664
3-hydroxyacyl-CoA dehydrogenase type-2 OS=Rattus norvegicus OX=10116 GN=Hsd17b10 PE=1 SV=1	Hsd17b10	B0BMW2	2.65987	3.42524	14.9602	15.7691	14.7504	15.832	16.9649	19.5376	18.9848	19.5253
Protein tyrosine kinase 9-like (A6-related protein) (Predicted), isoform CRA_b OS=Rattus norvegicus OX=10116 GN=Twf2 PE=1 SV=1	Twf2	B0BMY7	2.80702	2.88859	16.0755	17.9744	17.1663	16.6578	20.6488	18.9826	19.9612	19.8358
RAB22A, member RAS oncogene family OS=Rattus norvegicus OX=10116 GN=Rab22a PE=1 SV=1	Rab22a	B0BN19	2.68365	4.04252	16.1614	16.0711	16.0284	19.1593	21.1859	20.7047	21.0945	20.6052
Tetraspanin OS=Rattus norvegicus OX=10116 GN=Tspan6 PE=1 SV=1	Tspan6	B0BN20	1.69156	1.0529	18.6694	18.7172	18.3036	17.732	19.5419	19.7833	18.6798	19.6288
HAUS augmin-like complex, subunit 7 OS=Rattus norvegicus OX=10116 GN=Haus7 PE=1 SV=1	Haus7	B0BN53	0.894844	1.1355	15.8582	16.2517	17.3592	15.9092	18.2546	17.6868	15.9034	18.0756
Uroporphyrinogen decarboxylase OS=Rattus norvegicus OX=10116 GN=Urod PE=1 SV=1	Urod	B0BN55	1.03739	1.02736	14.6026	16.2175	16.6408	15.1715	17.0632	16.2494	17.0191	16.4102
Activator of Hsp90 ATPase activity 1 OS=Rattus norvegicus OX=10116 GN=Ahsa1 PE=1 SV=1	Ahsa1	B0BN63	3.27554	5.81623	17.8925	15.0277	16.8042	19.0874	23.1594	22.7796	23.1133	23.0246
Family with sequence similarity 49, member A OS=Rattus norvegicus OX=10116 GN=Fam49a PE=1 SV=1	Cyria	B0BN65	3.93756	4.00455	18.6316	18.5056	17.1752	17.5468	21.2345	21.9408	22.5601	22.142
40S ribosomal protein S5 OS=Rattus norvegicus OX=10116 GN=Rps5 PE=1 SV=1	Rps5	B0BN81	4.67877	4.86761	18.8413	18.5911	18.6008	19.8603	23.088	24.4085	23.9152	23.9522
Protein SGT1 homolog OS=Rattus norvegicus OX=10116 GN=Sugt1 PE=2 SV=1	Sugt1	B0BN85	5.64652	5.16141	17.663	17.2028	17.575	18.0708	23.4256	22.2908	22.6765	22.7644
26S proteasome non-ATPase regulatory subunit 13 OS=Rattus norvegicus OX=10116 GN=Psmd13 PE=1 SV=1	Psmd13	B0BN93	3.293	2.62515	21.7536	20.6128	20.5688	20.3441	23.9266	22.8465	23.449	23.5578
Coactosin-like protein OS=Rattus norvegicus OX=10116 GN=Cotl1 PE=1 SV=1	Cotl1	B0BNA5	1.32385	1.79097	16.4216	17.543	18.3085	15.1843	18.686	18.236	18.3954	19.304
NADH dehydrogenase (Ubiquinone) Fe-S protein 8 (Predicted), isoform CRA_a OS=Rattus norvegicus OX=10116 GN=Ndufs8 PE=1 SV=1	Ndufs8	B0BNE6	0.768712	-0.41051	20.1947	20.9734	20.5513	19.9566	19.6021	20.2113	20.0164	20.2041
Lectin, mannose-binding 2 OS=Rattus norvegicus OX=10116 GN=Lman2 PE=1 SV=1	Lman2	B0BNG3	3.14734	2.29477	19.8227	19.324	18.7616	19.599	20.9086	22.2514	21.7456	21.7807
LOC683667 protein OS=Rattus norvegicus OX=10116 GN=Sri PE=1 SV=1	Sri	B0BNJ1	5.37399	4.81553	18.0046	17.8629	17.9902	16.7789	22.6459	22.2613	22.4346	22.557
Carbonic anhydrase 1 OS=Rattus norvegicus OX=10116 GN=Ca1 PE=1 SV=1	Car1	B0BNN3	1.39635	-0.577796	20.8011	20.8943	20.8589	20.0972	20.4153	20.0567	19.964	19.9044
Complement factor properdin OS=Rattus norvegicus OX=10116 GN=Cfp PE=1 SV=1	Cfp	B0BNN4	3.19448	-1.90997	20.261	20.7877	20.8624	20.3403	18.1479	19.2024	18.9486	18.3128
Eukaryotic translation initiation factor 1 OS=Rattus norvegicus OX=10116 GN=Eif1 PE=1 SV=1	Eif1	B0K008	6.2739	3.28192	17.1161	16.8992	17.4102	17.0638	20.459	20.1073	20.4847	20.5661
CDGSH iron-sulfur domain-containing protein 1 OS=Rattus norvegicus OX=10116 GN=Cisd1 PE=3 SV=1	Cisd1	B0K020	4.12192	5.2152	16.814	15.8441	15.7965	14.345	20.4228	21.3904	20.984	20.8633
DnaJ (Hsp40) homolog, subfamily B, member 1 (Predicted), isoform CRA_b OS=Rattus norvegicus OX=10116 GN=Dnajb1 PE=1 SV=1	Dnajb1	B0K030	3.47835	3.2412	16.1104	16.3913	15.6021	17.3961	20.0845	19.1222	19.3289	19.9291
60S ribosomal protein L7 OS=Rattus norvegicus OX=10116 GN=Rpl7 PE=1 SV=1	Rpl7	B0K031	4.93641	5.09708	18.8411	19.1015	18.7443	18.4406	22.8717	24.5842	24.069	23.9909
Ryanodine receptor 2 OS=Rattus norvegicus OX=10116 GN=Ryr2 PE=1 SV=2	Ryr2	B0LPN4	0.628741	0.598298	20.4981	21.2021	19.4409	19.9049	21.3709	21.1545	20.6198	20.294
Dickkopf WNT-signaling pathway inhibitor 3 OS=Rattus norvegicus OX=10116 GN=Dkk3 PE=2 SV=1	Dkk3	B1H219	0.941533	1.70162	15.946	13.3489	16.2565	16.6656	18.2519	15.7352	17.5818	17.4546
Coagulation factor XIII B chain OS=Rattus norvegicus OX=10116 GN=F13b PE=1 SV=1	F13b	B1H260	1.7377	-1.24234	20.3296	19.6861	20.1485	19.5299	17.8438	19.4843	18.5977	18.7989
TBC1 domain family, member 17 OS=Rattus norvegicus OX=10116 GN=Tbc1d17 PE=1 SV=1	Tbc1d17	B1H264	6.88546	5.18005	15.3864	15.259	14.7268	15.1242	20.3839	19.966	20.3856	20.4811
Sorting nexin-5 OS=Rattus norvegicus OX=10116 GN=Snx5 PE=1 SV=1	Snx5	B1H267	3.34353	3.07682	18.0695	17.2547	18.3808	18.3972	22.0165	20.4472	20.6422	21.3035
CD34 antigen (Predicted) OS=Rattus norvegicus OX=10116 GN=Cd34 PE=1 SV=1	Cd34	B1PLB1	2.53936	3.29214	18.1254	17.646	17.2298	15.0643	20.4808	20.4008	20.1444	20.2082
Caveolae-associated protein 4 OS=Rattus norvegicus OX=10116 GN=Cavin4 PE=1 SV=1	Cavin4	B1PRL5	6.09654	4.37922	16.0511	15.2444	15.9813	15.9942	19.982	20.4062	20.1915	20.2083
Serine/threonine kinase 3 (STE20 homolog, yeast) OS=Rattus norvegicus OX=10116 GN=Stk3 PE=1 SV=1	Stk3	B1WBQ5	2.95794	1.87664	17.3034	17.8274	18.5317	17.4361	20.0991	19.3191	19.6431	19.5439
CTP synthase OS=Rattus norvegicus OX=10116 GN=Ctps1 PE=1 SV=1	Ctps1	B1WC02	2.48347	4.41544	19.7054	18.9396	18.2197	15.5282	22.397	21.9254	22.7707	22.9616
Fibulin-1 OS=Rattus norvegicus OX=10116 GN=Fbln1 PE=1 SV=1	Fbln1	B1WC21	3.86146	2.4749	18.9925	18.8867	19.6831	19.6565	22.0274	22.1982	21.4592	21.4336
N-acetylneuraminate synthase OS=Rattus norvegicus OX=10116 GN=Nans PE=1 SV=1	Nans	B1WC26	1.52186	3.28108	16.3741	18.5537	17.6185	15.7538	17.4471	21.0388	21.606	21.3326
Protein kinase C substrate 80K-H OS=Rattus norvegicus OX=10116 GN=Prkcsh PE=1 SV=1	Prkcsh	B1WC34	3.43279	4.81209	16.7077	18.0227	17.2649	14.9373	21.3583	21.9126	21.325	21.5851
V-type proton ATPase subunit G OS=Rattus norvegicus OX=10116 GN=Atp6v1g1 PE=1 SV=1	Atp6v1g1	B2GUV5	2.56044	3.34728	16.4355	16.8024	16.6615	13.9928	19.6826	18.9007	19.4664	19.2317
F-actin-capping protein subunit alpha-1 OS=Rattus norvegicus OX=10116 GN=Capza1 PE=1 SV=1	Capza1	B2GUZ5	4.58022	3.16969	18.7007	19.1627	19.0303	19.5281	22.91	21.9756	22.0208	22.1942
Fam49b protein OS=Rattus norvegicus OX=10116 GN=Fam49b PE=1 SV=1	Cyrib	B2GUZ9	3.91372	3.06586	17.4649	18.4102	16.8767	17.9085	20.9282	20.3652	20.8617	20.7687
Succinyl-CoA:3-ketoacid coenzyme A transferase 1, mitochondrial OS=Rattus norvegicus OX=10116 GN=Oxct1 PE=1 SV=1	Oxct1	B2GV06	1.4082	-1.09709	21.0758	20.9935	21.4932	21.0815	18.9095	20.7348	20.17	20.4413
Taxilin alpha OS=Rattus norvegicus OX=10116 GN=Txlna PE=1 SV=1	Txlna	B2GV14	1.53237	3.04913	16.8253	15.7994	15.7887	13.9844	16.3784	20.3284	19.7927	18.0949
Muc1 protein OS=Rattus norvegicus OX=10116 GN=Muc1 PE=2 SV=1	Muc1	B2GV31	3.09151	-2.05004	18.8484	19.7959	20.3254	19.2545	17.3934	17.5511	17.377	17.7025
Ubiquitin-like protein 4A OS=Rattus norvegicus OX=10116 GN=Ubl4a PE=2 SV=1	Ubl4a	B2GV38	2.4037	4.52233	18.4767	18.0679	18.3263	14.3746	22.1581	21.3618	21.9304	21.8845
Actin-related protein 2/3 complex subunit 3 OS=Rattus norvegicus OX=10116 GN=Arpc3 PE=1 SV=1	Arpc3	B2GV73	4.29166	2.83967	17.6064	18.663	18.2516	18.8223	21.2365	21.0234	21.1429	21.2991
Kinesin light chain 2 OS=Rattus norvegicus OX=10116 GN=Klc2 PE=1 SV=1	Klc2	B2GV74	3.74934	3.62823	20.3447	20.5242	20.125	18.6259	23.5417	23.7009	23.5995	23.2905
Myl6 protein OS=Rattus norvegicus OX=10116 GN=Myl6 PE=2 SV=1	Myl6	B2GV99	4.34318	5.23348	20.2484	20.672	20.1562	18.5747	25.5207	25.4577	24.7467	24.8601
Fermitin family member 3 OS=Rattus norvegicus OX=10116 GN=Fermt3 PE=1 SV=1	Fermt3	B2GVB9	2.39249	-3.66231	20.3735	19.6977	20.5898	20.7383	16.7466	16.6167	18.599	14.788
WD repeat-containing protein 91 OS=Rattus norvegicus OX=10116 GN=Wdr91 PE=2 SV=1	Wdr91	B2RYI0	0.20715	-0.370057	17.6747	19.6886	16.9515	16.9752	17.5811	17.6625	17.9694	16.5968
Signal recognition particle subunit SRP68 OS=Rattus norvegicus OX=10116 GN=Srp68 PE=1 SV=1	Srp68	B2RYI2	5.8585	3.10389	17.038	17.5046	17.1801	17.5282	20.322	20.7196	20.2066	20.4183
Cullin 4A OS=Rattus norvegicus OX=10116 GN=Cul4a PE=1 SV=1	Cul4a	B2RYJ3	2.45225	-0.566033	20.2781	19.8384	20.192	20.2626	19.6183	19.3834	19.6555	19.6497
Armadillo repeat containing 6 OS=Rattus norvegicus OX=10116 GN=Armc6 PE=1 SV=1	Armc6	B2RYL4	3.38719	3.09929	16.8004	16.7348	16.4369	17.6449	19.2222	19.6303	20.3553	20.8064
Angiopoietin-like 6 OS=Rattus norvegicus OX=10116 GN=Angptl6 PE=1 SV=1	Angptl6	B2RYM1	0.762481	-0.764499	17.8445	17.0394	16.9799	16.1265	16.6132	15.2254	16.3289	16.7648
Inter-alpha trypsin inhibitor, heavy chain 1 OS=Rattus norvegicus OX=10116 GN=Itih1 PE=1 SV=1	Itih1	B2RYM3	4.49158	-3.22386	23.432	23.4575	23.9087	23.835	20.9035	19.7779	20.2433	20.8131
Lys-63-specific deubiquitinase BRCC36 OS=Rattus norvegicus OX=10116 GN=Brcc3 PE=2 SV=1	Brcc3	B2RYM5	1.51656	-1.41505	21.8942	23.2078	21.4343	23.3592	21.394	21.2331	20.8897	20.7186
Eukaryotic translation elongation factor 1 epsilon 1 OS=Rattus norvegicus OX=10116 GN=Eef1e1 PE=1 SV=1	Eef1e1	B2RYN3	2.56991	0.770504	20.4075	20.7403	20.8858	20.319	21.4652	21.1422	21.4998	21.3275
Sorting nexin 2 OS=Rattus norvegicus OX=10116 GN=Snx2 PE=1 SV=1	Snx2	B2RYP4	3.88244	4.02928	17.4071	17.3363	16.0416	18.2334	21.0485	21.2684	21.5736	21.245
LUC7-like 2 (S. cerevisiae) OS=Rattus norvegicus OX=10116 GN=Luc7l2 PE=1 SV=1	Luc7l2	B2RYP6	2.58337	6.20838	17.4805	17.8859	14.3021	12.8307	22.5889	21.8357	21.4616	21.4465
Gamma-tubulin complex component OS=Rattus norvegicus OX=10116 GN=Tubgcp2 PE=1 SV=1	Tubgcp2	B2RYP8	1.79684	1.88189	16.3006	15.3362	15.6846	16.9049	17.6511	18.7369	18.5672	16.7987
Serine/threonine-protein phosphatase 2A activator OS=Rattus norvegicus OX=10116 GN=Ptpa PE=1 SV=1	Ptpa	B2RYQ2	3.98384	3.99924	15.4623	16.4893	16.9123	16.8912	20.9961	19.6618	20.6791	20.4151
Cytochrome b-c1 complex subunit 7 OS=Rattus norvegicus OX=10116 GN=Uqcrb PE=1 SV=1	Uqcrb	B2RYS2	2.74961	3.71905	19.2765	19.2856	17.7605	16.7821	21.0168	22.5011	22.1996	22.2633
Similar to RIKEN cDNA 0610038D11 (Predicted), isoform CRA_b OS=Rattus norvegicus OX=10116 GN=Trmt112 PE=1 SV=1	Trmt112	B2RYS9	1.24787	2.52006	19.2701	18.849	18.6371	14.7098	20.0809	20.7368	20.4187	20.3097
RGD1563325 protein OS=Rattus norvegicus OX=10116 GN=Tmem263 PE=1 SV=1	Tmem263	B2RZ08	6.05817	2.60897	20.6076	20.7269	21.0194	20.6406	23.1219	23.4039	23.5337	23.3709
SH3 domain binding glutamic acid-rich protein-like 3 OS=Rattus norvegicus OX=10116 GN=Sh3bgrl3 PE=1 SV=1	Sh3bgrl3	B2RZ27	0.209055	-0.459482	15.525	17.1706	15.9792	17.1747	13.814	17.3942	16.4171	16.3864
Receptor expression-enhancing protein 5 OS=Rattus norvegicus OX=10116 GN=Reep5 PE=1 SV=1	Reep5	B2RZ37	2.27512	2.64582	19.6161	20.0849	19.6614	17.3729	21.7412	22.0574	21.6051	21.9148
Actin-related protein 2/3 complex subunit 4 OS=Rattus norvegicus OX=10116 GN=Arpc4 PE=1 SV=1	Arpc4	B2RZ72	2.4527	2.38717	17.3649	18.1628	16.943	19.2266	20.1585	20.0996	20.4336	20.5544
Charged multivesicular body protein 2A OS=Rattus norvegicus OX=10116 GN=Chmp2a PE=1 SV=1	Chmp2a	B2RZB5	2.98971	3.29649	16.4817	18.76	17.5315	16.457	20.9279	20.4734	20.5088	20.5058
60S ribosomal protein L34 OS=Rattus norvegicus OX=10116 GN=Rpl34 PE=1 SV=1	Rpl34	B2RZD4	4.97062	5.53673	17.0581	16.0318	17.3853	16.0886	21.5482	22.6554	22.1873	22.3198
NDUFA4, mitochondrial complex-associated OS=Rattus norvegicus OX=10116 GN=Ndufa4 PE=1 SV=1	Ndufa4	B2RZD6	2.50614	3.15589	19.1978	19.1048	18.291	16.9606	20.3206	22.1042	21.7747	21.9783
Ataxin 2-like OS=Rattus norvegicus OX=10116 GN=Atxn2l PE=1 SV=1	Atxn2l	B3DMA1	3.67066	3.80216	18.5174	17.1616	19.1491	18.8786	21.9268	22.764	22.208	22.0165
Septin-11 OS=Rattus norvegicus OX=10116 GN=Sept11 PE=1 SV=1	Septin11	B3GNI6	2.72349	3.43999	18.7879	20.3938	19.0769	17.2171	22.3776	22.3239	22.332	22.2022
Apolipoprotein B editing complex 2 (Predicted), isoform CRA_a OS=Rattus norvegicus OX=10116 GN=Apobec2 PE=1 SV=1	Apobec2	B4F789	7.13212	7.0712	15.3558	15.6009	15.9891	15.1932	22.8257	22.1724	22.6751	22.7507
Niban-like protein 1 OS=Rattus norvegicus OX=10116 GN=Fam129b PE=1 SV=1	Niban2	B4F7E8	4.39409	2.67653	18.2522	18.6848	18.0844	18.0833	20.4311	20.8239	21.1889	21.367
LOC685144 protein OS=Rattus norvegicus OX=10116 GN=Sec24c PE=1 SV=1	Sec24c	B5DEG8	4.56366	4.63337	14.7492	15.1752	16.3393	16.1231	20.4722	20.1471	19.8508	20.4501
LIM domain-containing protein 1 OS=Rattus norvegicus OX=10116 GN=Limd1 PE=1 SV=1	Limd1	B5DEH0	4.92586	3.32035	18.6992	18.4279	18.9372	18.3879	21.5971	22.533	21.9732	21.6304
Erlin-2 OS=Rattus norvegicus OX=10116 GN=Erlin2 PE=1 SV=1	Erlin2	B5DEH2	3.2824	3.33678	15.5356	15.9177	15.5473	13.922	18.0009	18.8462	18.4584	18.9643
UDP-N-acetylglucosamine pyrophosphorylase 1-like 1 OS=Rattus norvegicus OX=10116 GN=Uap1l1 PE=1 SV=1	Uap1l1	B5DEH4	3.74067	2.21423	16.4166	16.3495	17.2144	16.845	19.3579	18.4926	18.8174	19.0146
C1r protein OS=Rattus norvegicus OX=10116 GN=C1r PE=1 SV=1	C1r	B5DEH7	7.01457	-3.31006	23.306	23.2209	23.0207	22.9396	20.0044	19.8174	19.763	19.662
Eefsec protein OS=Rattus norvegicus OX=10116 GN=Eefsec PE=1 SV=1	Eefsec	B5DEJ5	0.117493	0.356751	17.3823	17.5959	14.2193	19.0082	18.5133	17.4883	16.0593	17.5718
Cleavage and polyadenylation-specific factor 1 OS=Rattus norvegicus OX=10116 GN=Cpsf1 PE=1 SV=1	Cpsf1	B5DEL2	0.0880603	-0.128102	20.5146	19.8504	20.1891	18.9052	20.5413	19.3793	20.229	18.7972
60S ribosomal protein L14 OS=Rattus norvegicus OX=10116 GN=Rpl14 PE=1 SV=1	Rpl14	B5DEM5	4.52774	4.18175	18.9927	18.6632	18.8996	18.4426	22.0263	23.739	23.0123	22.9474
Eukaryotic translation elongation factor 1 beta 2 OS=Rattus norvegicus OX=10116 GN=Eef1b2 PE=1 SV=1	Eef1b2	B5DEN5	4.19516	3.05234	17.4474	17.5602	18.1036	18.1204	21.5325	20.2984	20.7477	20.8623
Sorting nexin OS=Rattus norvegicus OX=10116 GN=Snx6 PE=1 SV=1	Snx6	B5DEY8	0.251572	-0.364106	19.6315	19.5762	20.2424	17.598	18.8207	18.7621	18.7083	19.3005
Phosphomannomutase OS=Rattus norvegicus OX=10116 GN=Pmm2 PE=1 SV=1	Pmm2	B5DF46	2.62306	3.08697	14.5644	16.9062	17.2021	16.5647	19.4914	19.325	19.7331	19.0357
RCG55706 OS=Rattus norvegicus OX=10116 GN=Stam PE=1 SV=1	Stam	B5DF55	3.95618	5.41375	15.9088	13.5703	16.0423	15.6161	21.2491	20.4903	20.545	20.508
Erythrocyte membrane protein band 4.2 OS=Rattus norvegicus OX=10116 GN=Epb42 PE=1 SV=1	Epb42	B5DF57	5.85306	-2.70642	22.3352	22.1294	21.9481	22.4234	19.2352	19.4982	19.6533	19.6238
Biliverdin reductase B OS=Rattus norvegicus OX=10116 GN=Blvrb PE=1 SV=1	Blvrb	B5DF65	3.17856	1.445	17.5679	18.1959	18.3275	17.8926	19.3848	19.1286	19.8392	19.4112
Oxysterol-binding protein OS=Rattus norvegicus OX=10116 GN=Osbpl11 PE=1 SV=1	Osbpl11	B5DF74	4.38019	5.19651	14.7236	14.4194	14.1928	16.2617	20.5123	19.7931	20.0325	20.0457
ELAV-like protein 1 OS=Rattus norvegicus OX=10116 GN=Elavl1 PE=1 SV=1	Elavl1	B5DF91	3.70115	4.96204	16.4719	14.4683	15.5551	13.8866	20.5272	20.2282	20.0242	19.4504
Eukaryotic translation initiation factor 3 subunit C OS=Rattus norvegicus OX=10116 GN=Eif3c PE=1 SV=1	Eif3c	B5DFC8	2.47855	2.6848	17.8364	17.0691	17.3889	19.5657	20.8815	20.5453	20.839	20.3334
Heat shock 27kD protein family, member 7 (Cardiovascular) OS=Rattus norvegicus OX=10116 GN=Hspb7 PE=2 SV=1	Hspb7	B5DFG4	5.08299	5.654	17.8907	16.3936	17.852	17.6256	23.5856	22.6392	23.031	23.1221
Adaptor-related protein complex 3 subunit delta 1 OS=Rattus norvegicus OX=10116 GN=Ap3d1 PE=1 SV=1	Ap3d1	B5DFK6	2.81291	3.53172	15.7806	15.3367	18.0449	17.3816	20.1024	20.2314	20.1021	20.2347
Prefoldin 5 (Predicted), isoform CRA_a OS=Rattus norvegicus OX=10116 GN=Pfdn5 PE=1 SV=1	Pfdn5	B5DFN4	0.946282	1.29303	19.2334	18.2198	18.6038	17.4738	20.836	18.2437	19.1879	20.4354
Filamin A OS=Rattus norvegicus OX=10116 GN=Flna PE=1 SV=1	Flna	C0JPT7	2.75508	1.49863	22.6911	23.1247	22.8961	22.0576	23.8103	24.5987	24.2041	24.151
LIM and senescent cell antigen-like-containing domain protein OS=Rattus norvegicus OX=10116 GN=Lims1 PE=1 SV=1	Lims1	C0KUC6	3.97746	4.86994	19.0273	18.9782	17.4959	16.9398	22.7467	23.3134	22.9624	22.8984
Interleukin 1 receptor accessory protein b OS=Rattus norvegicus OX=10116 GN=Il1rap PE=1 SV=1	Il1rap	D1M8S3	0.2818	0.359404	18.768	17.708	19.1792	19.381	18.2391	19.9934	18.8394	19.4018
Ribosomal protein S6 kinase OS=Rattus norvegicus OX=10116 GN=Rps6ka3 PE=1 SV=2	Rps6ka3	D3Z8E0	2.73564	2.70405	19.2648	20.2022	17.8443	18.9622	22.0542	21.396	22.0065	21.6329
Cytosolic iron-sulfur assembly component 2B OS=Rattus norvegicus OX=10116 GN=Ciao2b PE=1 SV=1	Ciao2b	D3Z8Q7	1.5461	2.45313	15.8958	15.9844	15.3859	16.2533	15.9085	18.5456	19.3918	19.4861
Methionyl-tRNA synthetase OS=Rattus norvegicus OX=10116 GN=Mars PE=1 SV=1	Mars1	D3Z941	4.46593	6.87455	15.0142	14.5301	16.5502	17.1422	22.7118	22.3886	22.798	22.8365
FYVE and coiled-coil domain containing 1 (Predicted) OS=Rattus norvegicus OX=10116 GN=Fyco1 PE=1 SV=1	Fyco1	D3Z9D2	0.573761	1.02388	15.0257	16.5426	14.0011	17.0879	15.3449	17.2262	17.1495	17.032
Elastin microfibril interfacer 1 OS=Rattus norvegicus OX=10116 GN=Emilin1 PE=1 SV=1	Emilin1	D3Z9E1	0.530674	-0.753543	17.6459	16.8999	18.4472	17.8843	18.5068	17.1674	16.1289	16.06
CD163 antigen (Predicted) OS=Rattus norvegicus OX=10116 GN=Cd163 PE=1 SV=1	Cd163	D3Z9U2	1.34137	-0.69684	19.5809	19.7898	19.0741	18.9411	18.5696	18.8988	18.1479	18.9822
Ankyrin 1 OS=Rattus norvegicus OX=10116 GN=Ank1 PE=1 SV=1	Ank1	D3Z9Z0	3.5515	-2.48027	22.1838	22.2368	21.0639	22.3526	19.2171	19.5383	19.8251	19.3355
Similar to Tripartite motif protein 47 OS=Rattus norvegicus OX=10116 GN=Trim47 PE=1 SV=1	Trim47	D3ZA22	4.65696	3.95134	18.0084	17.9596	17.7413	17.486	20.9585	22.3563	22.1222	21.5636
Myotubularin related protein 2 (Predicted), isoform CRA_b OS=Rattus norvegicus OX=10116 GN=Mtmr2 PE=1 SV=1	Mtmr2	D3ZA31	0.556119	0.838721	15.6612	15.4451	13.2964	16.5481	16.3275	16.0973	16.1875	15.6934
Talin 2 OS=Rattus norvegicus OX=10116 GN=Tln2 PE=1 SV=3	Tln2	D3ZA84	5.04871	4.7159	18.1186	17.3982	18.3687	18.7779	22.3782	22.9099	23.0124	23.2266
Integrin subunit alpha 2b OS=Rattus norvegicus OX=10116 GN=Itga2b PE=1 SV=2	Itga2b	D3ZAC0	4.77811	-2.77286	22.8848	22.5419	22.997	22.8642	19.9054	19.5787	20.193	20.5193
Periostin OS=Rattus norvegicus OX=10116 GN=Postn PE=1 SV=1	Postn	D3ZAF5	1.38294	0.801832	21.1611	21.2523	22.0879	21.9406	22.8902	22.2565	21.95	22.5527
ATP synthase subunit f, mitochondrial OS=Rattus norvegicus OX=10116 GN=Atp5mf PE=1 SV=1	Atp5mf	D3ZAF6	0.855213	1.74205	16.6538	17.1587	15.9678	20.2087	18.0264	19.8534	19.439	19.6385
Alpha glucosidase 2 alpha neutral subunit (Predicted) OS=Rattus norvegicus OX=10116 GN=Ganab PE=1 SV=1	Ganab	D3ZAN3	4.39447	3.80233	18.5041	17.3244	16.9135	17.7282	21.3305	21.5225	21.1582	21.6684
Glycerol-3-phosphate dehydrogenase [NAD(+)] OS=Rattus norvegicus OX=10116 GN=Gpd1l PE=1 SV=1	Gpd1l	D3ZAP9	3.9805	5.97432	16.0443	15.7069	14.8635	15.7118	19.7563	21.99	22.5158	21.9616
Small proline-rich protein 2D OS=Rattus norvegicus OX=10116 GN=Sprr2d PE=4 SV=2	Sprr2d	D3ZAR3	0.745097	1.41431	15.8046	17.5054	16.3762	14.3338	17.4452	19.2707	16.5351	16.4262
Eukaryotic translation initiation factor 3 subunit M OS=Rattus norvegicus OX=10116 GN=Eif3m PE=1 SV=1	Eif3m	D3ZAZ0	3.11981	2.93424	17.1138	15.8339	16.9323	17.1733	20.4284	19.4657	20.0502	18.846
[F-actin]-monooxygenase MICAL1 OS=Rattus norvegicus OX=10116 GN=Mical1 PE=1 SV=1	Mical1	D3ZBP4	0.851675	-0.755852	21.577	23.1448	21.3218	22.4698	21.4478	21.7627	21.2148	21.0646
Inter-alpha-trypsin inhibitor heavy chain H3 OS=Rattus norvegicus OX=10116 GN=Itih3 PE=1 SV=3	Itih3	D3ZBS2	5.27834	-2.83581	25.4579	24.9648	25.6578	25.6621	22.8122	22.608	22.3679	22.6112
Dystonin OS=Rattus norvegicus OX=10116 GN=Dst PE=1 SV=3	Dst	D3ZC56	5.70911	4.36195	19.3886	19.4155	19.8452	19.273	23.2184	24.0034	24.0967	24.0517
Uncharacterized protein OS=Rattus norvegicus OX=10116 PE=1 SV=3	Fam114a2	D3ZC89	2.54066	1.74726	21.2402	20.86	21.2183	22.3164	23.4086	22.6335	23.2709	23.311
MON2 homolog, regulator of endosome-to-Golgi-trafficking OS=Rattus norvegicus OX=10116 GN=Mon2 PE=1 SV=3	Mon2	D3ZCG3	0.31737	0.700213	15.8224	18.3888	15.6005	16.7472	17.5255	18.6475	17.7718	15.4148
Poly(rC)-binding protein 4 OS=Rattus norvegicus OX=10116 GN=Pcbp4 PE=4 SV=1	Pcbp4	D3ZCS3	4.90738	3.97531	18.9013	18.4437	18.495	19.6354	23.1819	22.7307	22.5751	22.889
IQ motif-containing GTPase-activating protein 3 OS=Rattus norvegicus OX=10116 GN=Iqgap3 PE=1 SV=1	Iqgap3	D3ZCS4	2.75845	1.32564	19.5475	18.6212	19.088	18.6541	20.3339	20.4853	20.4332	19.961
Phosphatase domain-containing, paladin 1 OS=Rattus norvegicus OX=10116 GN=Pald1 PE=1 SV=1	Pald1	D3ZCT5	1.87538	2.31318	17.2055	15.0885	16.2577	17.3639	19.0743	17.6075	18.9668	19.5197
NADH dehydrogenase [ubiquinone] iron-sulfur protein 6, mitochondrial OS=Rattus norvegicus OX=10116 GN=LOC100912599 PE=1 SV=1	LOC679739	D3ZCZ9	2.97645	4.304	15.9132	15.6064	15.9268	13.35	18.3523	19.9127	19.8605	19.887
KN motif and ankyrin repeat domain-containing protein 2 OS=Rattus norvegicus OX=10116 GN=Kank2 PE=1 SV=2	Kank2	D3ZD05	2.61143	3.71536	16.7227	17.0688	16.4413	14.0907	19.594	20.662	19.7197	19.2091
ATP-binding cassette subfamily E member 1 OS=Rattus norvegicus OX=10116 GN=Abce1 PE=1 SV=1	Abce1	D3ZD23	3.73705	2.19214	17.3269	17.7916	17.6462	17.4683	20.1281	19.0399	20.06	19.7734
Mannose receptor, C type 1 OS=Rattus norvegicus OX=10116 GN=Mrc1 PE=1 SV=3	Mrc1	D3ZD31	4.44503	-0.825084	21.8901	21.9125	21.7794	21.7274	21.0111	21.1513	20.8495	20.9972
Non-SMC condensin I complex, subunit G OS=Rattus norvegicus OX=10116 GN=Ncapg PE=1 SV=3	Ncapg	D3ZD72	0.770909	-0.791599	17.3405	16.7612	16.7642	18.1191	16.1135	15.5262	16.914	17.265
NmrA-like family domain-containing protein 1 OS=Rattus norvegicus OX=10116 GN=Nmral1 PE=1 SV=2	Nmral1	D3ZDB9	3.72922	4.78532	18.0216	15.2614	16.4552	16.6416	21.8573	21.0988	21.2938	21.2712
Serine/threonine-protein phosphatase 2A 56 kDa regulatory subunit OS=Rattus norvegicus OX=10116 GN=Ppp2r5a PE=1 SV=1	Ppp2r5a	D3ZDI7	2.21318	2.68077	17.5399	16.9078	16.8393	14.7514	18.7062	19.7215	19.4003	18.9334
Ubiquitin carboxyl-terminal hydrolase OS=Rattus norvegicus OX=10116 GN=Usp13 PE=2 SV=2	Usp13	D3ZDI9	3.50691	4.33377	15.1132	15.5616	16.0838	17.5373	20.9583	19.7342	20.5613	20.3772
Charged multivesicular body protein 6 OS=Rattus norvegicus OX=10116 GN=Chmp6 PE=1 SV=1	Chmp6	D3ZDR2	0.748363	0.332978	18.8762	18.6075	18.6753	18.7302	19.5903	19.0564	18.559	19.0154
Erythrocyte membrane protein band 4.1-like 2 OS=Rattus norvegicus OX=10116 GN=Epb41l2 PE=1 SV=3	Epb41l2	D3ZDT1	4.64874	-2.4414	22.0924	21.9955	22.7306	22.5962	19.9628	20.1676	19.7258	19.7928
Regulatory-associated protein of MTOR, complex 1 OS=Rattus norvegicus OX=10116 GN=Rptor PE=1 SV=2	Rptor	D3ZDU2	3.7944	2.78536	16.3893	16.4095	17.4858	16.3839	18.9857	19.2901	19.7684	19.7655
NADH:ubiquinone oxidoreductase subunit A13 OS=Rattus norvegicus OX=10116 GN=Ndufa13 PE=1 SV=1	Ndufa13	D3ZE15	0.959992	-1.38327	19.7191	18.994	18.7838	18.4969	18.2421	17.5393	18.9447	15.7348
Coiled-coil domain-containing 141 OS=Rattus norvegicus OX=10116 GN=Ccdc141 PE=1 SV=2	Ccdc141	D3ZEY0	3.06643	1.83889	19.9005	19.7096	19.7759	19.5519	20.9124	22.3069	21.674	21.4002
Tankyrase 1-binding protein 1 OS=Rattus norvegicus OX=10116 GN=Tnks1bp1 PE=1 SV=1	Tnks1bp1	D3ZF26	0.470993	-0.498832	18.9773	19.6443	18.6172	19.6675	17.8158	19.7823	18.6512	18.6617
40S ribosomal protein S17-like OS=Rattus norvegicus OX=10116 GN=LOC100362366 PE=3 SV=1	LOC100362366	D3ZFA8	0.348882	0.214255	23.2879	23.6831	23.5029	22.5434	23.3684	23.718	23.3963	23.3917
Inter-alpha-trypsin inhibitor heavy chain 2 OS=Rattus norvegicus OX=10116 GN=Itih2 PE=1 SV=3	Itih2	D3ZFH5	6.34938	-3.24452	25.2915	25.149	25.4959	25.6234	22.3913	22.0727	21.9461	22.1715
DNA helicase OS=Rattus norvegicus OX=10116 GN=Mcm3 PE=1 SV=3	Mcm3	D3ZFP4	3.05216	2.41612	19.4194	18.6585	18.6576	20.0128	22.1729	21.1901	21.727	21.3228
Cytochrome c-1 OS=Rattus norvegicus OX=10116 GN=Cyc1 PE=1 SV=3	Cyc1	D3ZFQ8	2.60879	3.74867	17.6592	17.7038	14.9168	17.4771	19.7111	21.0156	21.0276	20.9973
Ubiquitin-conjugating enzyme E2 V1 OS=Rattus norvegicus OX=10116 GN=LOC100912618 PE=1 SV=1	Ube2v1	D3ZFY8	4.66984	2.52021	20.2318	19.6963	20.115	20.3155	22.9619	22.2027	22.7399	22.5349
Cortactin, isoform CRA_c OS=Rattus norvegicus OX=10116 GN=Cttn PE=1 SV=3	Cttn	D3ZGE6	3.9884	4.26744	18.9487	17.0353	18.2915	17.0762	22.0244	22.1155	22.166	22.1156
RNA-binding motif protein 38 OS=Rattus norvegicus OX=10116 GN=Rbm38 PE=1 SV=3	Rbm38	D3ZGE9	2.05494	2.07866	16.4855	15.9064	16.0785	14.5721	17.6456	18.8807	17.5166	17.3142
TBC1 domain family, member 4 OS=Rattus norvegicus OX=10116 GN=Tbc1d4 PE=1 SV=3	Tbc1d4	D3ZGN0	2.77205	1.56119	19.5064	19.4408	19.941	19.127	21.7058	20.8841	21.083	20.5871
Nitric oxide synthase-interacting protein OS=Rattus norvegicus OX=10116 GN=Nosip PE=1 SV=1	Nosip	D3ZH12	0.0550292	0.16655	16.7487	14.2022	16.7886	19.255	16.3528	16.5816	17.5124	17.2139
Alpha-kinase 3 OS=Rattus norvegicus OX=10116 GN=Alpk3 PE=1 SV=2	Alpk3	D3ZH28	0.894188	0.8356	15.7401	15.3815	16.0691	16.6917	15.923	17.5139	16.4163	17.3716
Cytoskeleton-associated protein 4 OS=Rattus norvegicus OX=10116 GN=Ckap4 PE=1 SV=2	Ckap4	D3ZH41	6.13061	3.63856	19.6547	20.1934	19.9489	19.5971	23.3862	23.6396	23.2461	23.6764
AKT1 substrate 1 OS=Rattus norvegicus OX=10116 GN=Akt1s1 PE=1 SV=1	Akt1s1	D3ZH75	1.41399	-1.15541	23.8168	22.4217	22.3943	23.8624	22.3734	21.9524	21.8369	21.7108
Filamin-C OS=Rattus norvegicus OX=10116 GN=Flnc PE=1 SV=1	Flnc	D3ZHA0	5.97548	3.77534	22.5852	22.7627	22.9997	23.32	26.5881	26.8787	26.8531	26.4491
Carboxypeptidase A4 OS=Rattus norvegicus OX=10116 GN=Cpa4 PE=4 SV=1	Cpa4	D3ZHS5	0.442835	-0.228166	18.2953	17.6839	17.9621	18.4831	18.1514	17.8341	17.4819	18.0445
COP9 (Constitutive photomorphogenic) homolog, subunit 6 (Arabidopsis thaliana) (Predicted), isoform CRA_a OS=Rattus norvegicus OX=10116 GN=Cops6 PE=1 SV=1	Cops6	D3ZI16	6.56106	4.46057	16.4389	16.1567	15.8563	15.8596	20.764	20.4084	20.2922	20.6891
Histone H3 OS=Rattus norvegicus OX=10116 GN=Hist2h3c2 PE=1 SV=1	LOC102549173	D3ZJ08	2.09669	1.53262	19.8221	20.0563	18.8694	18.9891	20.2754	21.5088	21.1357	20.9475
Uncharacterized protein OS=Rattus norvegicus OX=10116 PE=4 SV=1	D3ZJD3_RAT	D3ZJD3	3.81927	6.2083	18.298	17.9207	17.3766	15.2072	22.6943	23.8969	23.5054	23.5391
Fc fragment of IgG-binding protein OS=Rattus norvegicus OX=10116 GN=Fcgbp PE=1 SV=3	Fcgbp	D3ZJF8	0.388267	-0.410683	24.1002	25.0036	23.4506	22.9208	23.4402	23.7703	23.2274	23.3945
Epidermal growth factor receptor pathway substrate 15-like 1 OS=Rattus norvegicus OX=10116 GN=Eps15l1 PE=1 SV=3	Eps15l1	D3ZJR1	3.83071	5.73308	14.844	13.9204	16.1184	16.7072	21.8267	20.836	20.6869	21.1726
Parvin, beta OS=Rattus norvegicus OX=10116 GN=Parvb PE=1 SV=1	Parvb	D3ZKG5	2.67398	2.20022	18.1681	17.9728	19.4453	18.6652	21.1517	20.0228	21.2011	20.6767
Protein kish OS=Rattus norvegicus OX=10116 GN=Tmem167a PE=3 SV=2	Tmem167a	D3ZKR8	4.75555	2.16328	15.8643	15.8925	15.9731	16.4549	18.1838	18.5209	18.026	18.1072
Protein phosphatase 2 (Formerly 2A), regulatory subunit B'', alpha, isoform CRA_a OS=Rattus norvegicus OX=10116 GN=Ppp2r3a PE=4 SV=1	Ppp2r3a	D3ZLD7	0.719889	0.517919	20.7778	19.6946	20.0719	21.0402	21.1732	20.4408	21.0814	20.9608
HECT domain E3 ubiquitin protein ligase 1 OS=Rattus norvegicus OX=10116 GN=Hectd1 PE=1 SV=3	Hectd1	D3ZLS5	2.25639	1.04525	21.3336	21.3663	20.7094	20.5804	22.3432	21.6813	22.0172	22.129
Kelch-like family member 31 OS=Rattus norvegicus OX=10116 GN=Klhl31 PE=4 SV=1	Klhl31	D3ZLT6	3.54049	4.17318	18.1373	17.3282	15.6414	17.6168	20.978	21.4231	21.5904	21.425
Kinesin family member 13A OS=Rattus norvegicus OX=10116 GN=Kif13a PE=1 SV=1	Kif13a	D3ZM20	2.84461	1.88516	18.2081	17.6166	17.9002	16.6491	19.5421	19.4943	19.4979	19.3803
Uncharacterized protein OS=Rattus norvegicus OX=10116 PE=3 SV=3	LOC100362298	D3ZM33	4.72439	4.69712	20.3798	19.7405	19.8808	19.2143	23.6483	25.0834	24.6503	24.6218
Desmoglein 1 OS=Rattus norvegicus OX=10116 GN=Dsg1 PE=4 SV=1	Dsg1	D3ZM39	1.0742	-1.39175	20.2493	21.6618	19.3181	20.9705	19.6164	20.1468	18.7414	18.1282
UHRF1-binding protein 1 OS=Rattus norvegicus OX=10116 GN=Uhrf1bp1 PE=1 SV=3	Uhrf1bp1	D3ZMR2	1.94511	2.50703	16.1006	16.3815	14.1551	16.3917	18.9054	18.7277	18.4542	16.9696
Misato 1, mitochondrial distribution and morphology regulator OS=Rattus norvegicus OX=10116 GN=Msto1 PE=1 SV=1	Msto1	D3ZMW3	0.543697	0.37175	22.6104	21.9784	21.9965	21.3179	22.8461	22.3035	22.0217	22.2189
CD248 antigen, endosialin (Predicted) OS=Rattus norvegicus OX=10116 GN=Cd248 PE=4 SV=1	Cd248	D3ZN06	0.0126523	-0.0155168	16.8611	17.271	16.7164	15.7799	16.7164	15.8727	17.0959	16.8815
DnaJ heat shock protein family (Hsp40) member C13 OS=Rattus norvegicus OX=10116 GN=Dnajc13 PE=1 SV=2	Dnajc13	D3ZN27	5.74284	2.8749	18.3511	19.0024	18.4877	18.6392	21.5036	21.6943	21.348	21.434
Ubiquitin-conjugating enzyme E2M OS=Rattus norvegicus OX=10116 GN=Ube2m PE=1 SV=1	Ube2m	D3ZNQ6	3.98217	3.48909	18.6176	18.4655	18.8379	17.7497	22.6962	21.2894	21.5832	22.0582
Pleckstrin homology-like domain family B member 1 OS=Rattus norvegicus OX=10116 GN=Phldb1 PE=1 SV=2	Phldb1	D3ZNS1	4.19622	4.62719	16.8417	14.9232	15.8992	16.2475	20.1928	21.1654	20.8653	20.1969
DNA helicase OS=Rattus norvegicus OX=10116 GN=Mcm2 PE=1 SV=2	Mcm2	D3ZP96	1.02558	-0.580438	21.6599	21.6761	22.4836	22.2178	21.0079	21.1346	21.8316	21.7415
Complement C8 gamma chain OS=Rattus norvegicus OX=10116 GN=C8g PE=1 SV=1	C8g	D3ZPI8	1.14281	-1.58604	18.7386	17.9434	18.9449	15.882	16.2279	16.0326	16.8745	16.0298
Cleavage and polyadenylation specific factor 6, 68kDa (Predicted), isoform CRA_b OS=Rattus norvegicus OX=10116 GN=Cpsf6 PE=1 SV=2	Cpsf6	D3ZPL1	0.799426	-0.919039	20.1733	20.0233	19.8869	20.0719	20.4296	19.4479	18.8954	17.7063
Uncharacterized protein OS=Rattus norvegicus OX=10116 PE=1 SV=3	D3ZPL2_RAT	D3ZPL2	4.67946	-4.64258	20.2869	20.9596	21.077	20.0483	15.6219	16.5695	16.316	15.2941
Uncharacterized protein OS=Rattus norvegicus OX=10116 PE=4 SV=1	D3ZPN7_RAT	D3ZPN7	3.13355	2.80856	20.4693	19.2674	19.9886	19.264	21.6347	23.2259	22.6851	22.678
Chromosome segregation 1-like OS=Rattus norvegicus OX=10116 GN=Cse1l PE=1 SV=1	Cse1l	D3ZPR0	5.98287	4.81243	17.961	17.8657	18.6203	17.9181	22.5265	22.7444	23.2473	23.0967
WD repeat domain 37 OS=Rattus norvegicus OX=10116 GN=Wdr37 PE=1 SV=3	Wdr37	D3ZQ02	3.89112	2.99683	16.0288	15.8009	16.9474	16.7815	19.8097	18.8762	19.2824	19.5776
Fibulin-1 OS=Rattus norvegicus OX=10116 GN=Fbln1 PE=1 SV=1	Fbln1	D3ZQ25	0.726362	0.348717	21.6098	20.923	21.9923	21.2595	21.6797	21.7594	21.8953	21.8451
Plexin B2 OS=Rattus norvegicus OX=10116 GN=Plxnb2 PE=1 SV=1	Plxnb2	D3ZQ57	4.9832	2.58342	17.7726	17.5119	17.9143	18.099	19.9907	20.4981	20.4661	20.6767
Laminin subunit beta 1 OS=Rattus norvegicus OX=10116 GN=Lamb1 PE=1 SV=3	Lamb1	D3ZQN7	0.607126	0.605699	19.2041	20.4401	18.7988	18.2434	19.8772	19.8356	19.554	19.8425
Uncharacterized protein OS=Rattus norvegicus OX=10116 PE=1 SV=1	D3ZQR5_RAT	D3ZQR5	2.14224	-1.8957	18.5792	18.0817	19.3515	17.4921	16.2469	17.1872	16.5464	15.9414
60S ribosomal protein L13 OS=Rattus norvegicus OX=10116 GN=LOC100360491 PE=3 SV=1	LOC100360491	D3ZRM9	6.49335	4.22873	20.9968	20.3918	20.8559	20.6344	24.6549	25.206	24.9463	24.9867
Calponin (Fragment) OS=Rattus norvegicus OX=10116 GN=Cnn2 PE=1 SV=3	Cnn2	D3ZRX9	4.09683	6.50055	14.8734	15.7197	15.4072	12.7072	21.4814	21.1043	21.1564	20.9675
Similar to THUMP domain containing 3 (Predicted), isoform CRA_a OS=Rattus norvegicus OX=10116 GN=Thumpd3 PE=1 SV=1	Thumpd3	D3ZSV7	1.14475	2.10713	17.3484	14.8214	15.238	14.2241	18.1586	15.4726	18.0345	18.3947
Similar to 60S ribosomal protein L23a OS=Rattus norvegicus OX=10116 GN=LOC689899 PE=3 SV=1	LOC689899	D3ZTH8	4.7439	4.03554	19.6408	19.7157	18.8187	19.3207	22.7033	23.9412	23.5553	23.4383
Transmembrane emp24 domain-containing protein 7 OS=Rattus norvegicus OX=10116 GN=Tmed7 PE=1 SV=1	Tmed7	D3ZTX0	2.52086	1.67375	18.9384	18.7644	19.3687	18.4083	20.3512	21.2978	19.9308	20.595
Eukaryotic translation initiation factor 4 gamma, 1 OS=Rattus norvegicus OX=10116 GN=Eif4g1 PE=1 SV=1	Eif4g1	D3ZU13	6.41914	4.47628	19.9141	20.2959	20.0443	19.4905	24.5872	24.4546	24.4384	24.1697
60S ribosomal protein L7a-like OS=Rattus norvegicus OX=10116 GN=LOC108349606 PE=4 SV=1	LOC108349606	D3ZU22	5.26466	4.36409	18.8358	18.9594	19.6351	18.9665	22.8421	23.9026	23.6561	23.4525
Reticulocalbin 1 OS=Rattus norvegicus OX=10116 GN=Rcn1 PE=1 SV=1	Rcn1	D3ZUB0	0.237742	0.203207	19.839	19.8694	20.0155	19.0477	19.1659	19.9072	20.0659	20.4454
Oxidative stress-responsive kinase 1 OS=Rattus norvegicus OX=10116 GN=Oxsr1 PE=1 SV=1	Oxsr1	D3ZUC9	3.4782	5.54368	15.5567	14.4193	17.4654	17.2666	22.2926	21.3222	21.8134	21.4546
Methylthioribulose-1-phosphate dehydratase OS=Rattus norvegicus OX=10116 GN=Apip PE=1 SV=3	Apip	D3ZUI1	1.3334	2.62357	15.0331	12.7891	15.6179	12.629	16.1197	16.3097	18.7134	15.4205
Deoxythymidylate kinase OS=Rattus norvegicus OX=10116 GN=Dtymk PE=1 SV=1	Dtymk	D3ZUJ5	1.66261	1.02163	17.2695	17.6052	17.1818	17.5394	19.0466	18.4425	18.6418	17.5515
Collagen type VI alpha 1 chain OS=Rattus norvegicus OX=10116 GN=Col6a1 PE=1 SV=1	Col6a1	D3ZUL3	0.748491	-0.367815	19.2094	18.7362	19.444	19.6138	19.0425	18.56	18.7192	19.2104
RILP-like protein 1 OS=Rattus norvegicus OX=10116 GN=Rilpl1 PE=1 SV=1	Rilpl1	D3ZUQ0	7.20677	2.87038	18.5974	18.2399	18.2487	18.4623	21.2994	21.2505	21.2821	21.1979
Protein NDRG4 OS=Rattus norvegicus OX=10116 GN=Ndrg4 PE=1 SV=1	Ndrg4	D3ZUT8	2.9815	4.46801	14.567	17.7268	15.4875	14.6204	19.9603	19.8851	20.5359	19.8925
C-type lectin domain family 3, member B OS=Rattus norvegicus OX=10116 GN=Clec3b PE=1 SV=1	Clec3b	D3ZUU6	2.67573	-2.07303	18.3515	19.8146	19.1704	19.4827	16.5183	17.3718	16.9576	17.6792
CCR4-NOT transcription complex, subunit 3 OS=Rattus norvegicus OX=10116 GN=Cnot3 PE=1 SV=2	Cnot3	D3ZUV9	0.0393007	0.048666	19.8983	19.6274	19.6758	18.2742	19.9756	19.0699	19.0678	19.557
AP-2 complex subunit alpha OS=Rattus norvegicus OX=10116 GN=Ap2a1 PE=1 SV=1	Ap2a1	D3ZUY8	2.92149	2.30983	18.964	19.4251	18.8429	20.5095	22.1118	21.7548	21.5454	21.5688
Similar to RIKEN cDNA 2810055F11 (Predicted) OS=Rattus norvegicus OX=10116 GN=L3hypdh PE=1 SV=1	L3hypdh	D3ZV91	1.28641	1.6734	17.0246	19.7766	19.6073	18.7961	19.6896	20.6615	21.0384	20.5087
Kinetochore associated 1 (Predicted) OS=Rattus norvegicus OX=10116 GN=Kntc1 PE=4 SV=2	Kntc1	D3ZVJ3	4.66461	4.11654	15.6027	14.7673	15.2003	14.3887	18.525	19.6291	19.1353	19.1357
Histone H2A OS=Rattus norvegicus OX=10116 GN=Hist1h2ak PE=3 SV=1	H2ac4	D3ZVK7	1.57959	1.81546	20.7661	19.9356	18.7557	19.8718	20.2998	22.408	21.9433	21.9399
Ubiquitin carboxyl-terminal hydrolase OS=Rattus norvegicus OX=10116 GN=Usp5 PE=1 SV=1	Usp5	D3ZVQ0	4.06604	3.01435	20.5567	20.9789	21.3499	20.3219	24.3532	23.2966	23.9972	23.6179
Adenylosuccinate lyase OS=Rattus norvegicus OX=10116 GN=Adsl PE=1 SV=1	Adsl	D3ZW08	5.83661	5.04078	18.4072	17.6289	17.6796	17.2636	22.4312	22.8475	22.9068	22.9569
Inosine triphosphate pyrophosphatase OS=Rattus norvegicus OX=10116 GN=Itpa PE=3 SV=1	Itpa	D3ZW55	3.94176	4.48113	14.6898	16.3336	16.6072	16.9094	20.5858	20.3866	20.8589	20.6332
Integrin beta 1 binding protein 2 (Predicted) OS=Rattus norvegicus OX=10116 GN=Itgb1bp2 PE=4 SV=1	Itgb1bp2	D3ZW59	1.97544	3.08702	16.6314	13.8089	14.2662	17.0037	18.5327	17.9003	19.013	18.6123
Complement C8 alpha chain OS=Rattus norvegicus OX=10116 GN=C8a PE=1 SV=1	C8a	D3ZWD6	4.42264	-2.16226	21.374	21.5724	21.7868	21.4607	19.3909	19.8604	18.9915	19.302
Histone H2B OS=Rattus norvegicus OX=10116 GN=Hist1h2bd PE=3 SV=2	Hist1h2bd	D3ZWM5	2.14582	1.45242	20.7662	20.5883	19.9445	20.8011	21.1159	22.5471	22.112	22.1348
Rho guanine nucleotide exchange factor 6 OS=Rattus norvegicus OX=10116 GN=Arhgef6 PE=1 SV=3	Arhgef6	D3ZWQ8	3.5995	5.30879	14.5282	15.0858	13.3995	16.4004	19.3837	20.662	20.5694	20.034
Similar to CG3740-PA OS=Rattus norvegicus OX=10116 GN=LOC690000 PE=1 SV=1	LOC690000	D3ZWS2	3.72878	4.91503	14.7495	15.9379	14.3713	17.0017	20.5087	20.2642	20.6622	20.2855
G protein-coupled receptor 21 (Predicted), isoform CRA_a OS=Rattus norvegicus OX=10116 GN=Rabgap1 PE=1 SV=1	Rabgap1	D3ZX42	1.94763	3.47075	16.8538	17.0165	18.3779	13.8763	20.392	19.9907	20.0274	19.5973
Huntingtin interacting protein 2 (Predicted), isoform CRA_a OS=Rattus norvegicus OX=10116 GN=Ube2k PE=1 SV=1	Ube2k	D3ZXS8	2.7696	5.00013	14.7775	18.1349	15.1506	17.7336	21.8752	20.4489	21.569	21.904
Similar to RIKEN cDNA 2310022B05 OS=Rattus norvegicus OX=10116 GN=RGD1559896 PE=1 SV=1	RGD1559896	D3ZY47	5.54656	5.59741	14.8615	14.6365	14.6026	13.4419	20.2329	19.7828	19.9339	19.9826
Coiled coil domain-containing 88A OS=Rattus norvegicus OX=10116 GN=Ccdc88a PE=1 SV=3	Ccdc88a	D3ZYD7	0.989468	-0.744811	18.937	19.1572	18.9761	17.5897	17.6459	17.8155	18.2938	17.9256
F-BAR domain only protein 2 OS=Rattus norvegicus OX=10116 GN=Fcho2 PE=1 SV=1	Fcho2	D3ZYR1	2.50191	1.27051	15.0264	15.3737	15.4582	15.6615	16.2527	16.8983	17.1815	16.2693
G3BP stress granule assembly factor 1 OS=Rattus norvegicus OX=10116 GN=G3bp1 PE=1 SV=1	G3bp1	D3ZYS7	4.33612	5.13165	17.7149	16.6165	15.899	17.3659	21.7546	22.8635	21.8742	21.6306
Triggering receptor-expressed on myeloid cells-like 1 OS=Rattus norvegicus OX=10116 GN=Treml1 PE=1 SV=3	Treml1	D3ZYT6	2.9696	4.88246	18.2865	15.3799	18.3961	15.5937	21.7528	21.5637	21.8916	21.9778
Uncharacterized protein OS=Rattus norvegicus OX=10116 PE=1 SV=2	D3ZZ08_RAT	D3ZZ08	1.94827	-2.75528	19.5057	19.0086	19.8876	19.3151	15.7032	18.8659	15.8379	16.2889
Caspase 14 OS=Rattus norvegicus OX=10116 GN=Casp14 PE=3 SV=1	Casp14	D3ZZ65	0.422414	-1.41147	17.3346	20.5518	17.5981	20.1773	13.8412	18.6673	18.6892	18.8182
Synaptopodin 2-like OS=Rattus norvegicus OX=10116 GN=Synpo2l PE=1 SV=1	Synpo2l	D3ZZ68	2.08946	1.82581	19.9375	21.2722	19.3865	19.4939	21.7873	22.3215	21.8509	21.4336
Obscurin-like protein 1 OS=Rattus norvegicus OX=10116 GN=Obsl1 PE=2 SV=3	Obsl1	D3ZZ80	1.26385	-1.55636	20.6028	21.7273	21.0551	19.3298	19.3548	20.178	18.3206	18.636
60S ribosomal protein L36 OS=Rattus norvegicus OX=10116 PE=3 SV=1	LOC100361060	D3ZZ95	3.45712	4.48348	17.3796	15.637	15.7667	15.1929	19.3503	21.143	20.8191	20.5976
RCG43947 OS=Rattus norvegicus OX=10116 GN=Txndc5 PE=1 SV=1	Txndc5	D3ZZC1	3.55665	3.52801	16.0527	16.0815	16.6087	17.2502	19.1753	20.393	19.6829	20.854
GTPase-activating protein and VPS9 domains 1 OS=Rattus norvegicus OX=10116 GN=Gapvd1 PE=1 SV=3	Gapvd1	D4A022	4.17545	2.0406	17.769	17.4165	18.0342	17.6994	20.0209	19.6348	19.3634	20.0622
Protein arginine N-methyltransferase 5 OS=Rattus norvegicus OX=10116 GN=Prmt5 PE=1 SV=1	Prmt5	D4A0E8	1.12805	1.66919	15.0588	15.8206	13.1244	16.5098	16.516	17.5002	16.8336	16.3406
ERCC excision repair 6-like, spindle assembly checkpoint helicase OS=Rattus norvegicus OX=10116 GN=Ercc6l PE=1 SV=1	Ercc6l	D4A0G9	0.142255	0.564927	20.4239	21.0048	19.5673	14.4399	19.2248	19.7589	19.2707	19.4412
NADH:ubiquinone oxidoreductase subunit B10 OS=Rattus norvegicus OX=10116 GN=Ndufb10 PE=1 SV=1	Ndufb10	D4A0T0	3.66959	4.29082	15.9574	17.9277	17.7399	16.5492	20.5553	21.6509	21.4925	21.6387
ATPase H+-transporting V1 subunit A OS=Rattus norvegicus OX=10116 GN=Atp6v1a PE=1 SV=1	Atp6v1a	D4A133	2.329	3.27749	16.7599	16.7791	16.5041	19.3947	19.7859	20.5724	21.0129	21.1767
Nebulette OS=Rattus norvegicus OX=10116 GN=Nebl PE=1 SV=2	Nebl	D4A164	1.12104	1.65125	19.9903	19.186	19.0726	16.8756	20.0197	21.4054	20.6514	19.6531
Dynactin subunit 3 OS=Rattus norvegicus OX=10116 GN=Dctn3 PE=1 SV=1	Dctn3	D4A1B8	2.12467	4.99463	19.9478	14.3319	15.1676	15.4932	21.0823	21.2871	21.3841	21.1655
SPC24, NDC80 kinetochore complex component OS=Rattus norvegicus OX=10116 GN=Spc24 PE=4 SV=3	Spc24	D4A1C5	2.81636	1.05323	19.2358	18.743	18.8128	19.1999	20.4478	19.8104	20.0657	19.8805
Similar to RIKEN cDNA 5830475I06 OS=Rattus norvegicus OX=10116 GN=RGD1311744 PE=1 SV=3	RGD1311744	D4A1U8	1.81831	2.60192	13.5126	15.5791	15.3361	17.1581	18.5661	17.699	18.0237	17.7049
MOB kinase activator 1B OS=Rattus norvegicus OX=10116 GN=Mob1b PE=1 SV=1	Mob1b	D4A1V7	4.96475	6.32865	16.163	16.5729	14.5898	15.0987	22.1388	21.6667	22.1057	21.8277
SLIT-ROBO Rho GTPase-activating protein 2 OS=Rattus norvegicus OX=10116 GN=Srgap2 PE=1 SV=1	Srgap2	D4A208	0.0137137	0.021585	21.5294	19.2053	20.5016	20.6514	21.1036	20.4188	20.4623	19.9894
Importin 4 OS=Rattus norvegicus OX=10116 GN=Ipo4 PE=1 SV=2	Ipo4	D4A2D7	3.67815	2.71176	19.6913	18.4177	18.2735	19.013	21.7063	21.3405	21.4132	21.7825
RAN-binding protein 1 OS=Rattus norvegicus OX=10116 GN=Ranbp1 PE=1 SV=1	Ranbp1	D4A2G9	4.22727	4.03061	16.4766	18.1879	17.0012	17.606	21.5917	20.8739	21.5192	21.4094
Ankyrin repeat and LEM domain-containing 1 OS=Rattus norvegicus OX=10116 GN=Ankle1 PE=4 SV=2	Ankle1	D4A332	0.173349	0.245142	19.7897	19.3549	19.2561	17.4827	19.6133	18.6432	19.2744	19.333
RCG56113, isoform CRA_a OS=Rattus norvegicus OX=10116 GN=Smyd1 PE=4 SV=1	Smyd1	D4A3D2	2.21498	2.62678	14.9665	15.0842	16.1493	16.1532	16.6308	18.5704	19.1219	18.5373
Multimerin 1 OS=Rattus norvegicus OX=10116 GN=Mmrn1 PE=4 SV=1	Mmrn1	D4A3E0	5.06535	2.72896	21.5905	21.0489	21.9194	21.3113	24.2749	24.0442	24.1597	24.3071
Aminopeptidase-like 1 OS=Rattus norvegicus OX=10116 GN=Npepl1 PE=1 SV=2	Npepl1	D4A3E2	1.28708	1.42978	16.0516	16.5058	16.6718	16.0463	17.798	16.1837	18.8752	18.1378
Ubiquilin 4 OS=Rattus norvegicus OX=10116 GN=Ubqln4 PE=1 SV=1	Ubqln4	D4A3P1	4.01843	2.63702	19.064	18.2178	18.7693	18.3378	21.8174	20.8067	21.1939	21.119
SOS Ras/Rac guanine nucleotide exchange factor 1 OS=Rattus norvegicus OX=10116 GN=Sos1 PE=1 SV=2	Sos1	D4A3T0	2.47279	2.16876	15.0119	15.4613	15.5722	15.7045	16.295	18.0705	17.9904	18.069
Zinc finger FYVE-type-containing 1 OS=Rattus norvegicus OX=10116 GN=Zfyve1 PE=1 SV=1	Zfyve1	D4A3T4	3.3525	3.84809	17.1047	17.2133	15.3122	17.4488	21.3794	20.2438	20.3984	20.4497
NADH dehydrogenase [ubiquinone] 1 alpha subcomplex subunit 6 OS=Rattus norvegicus OX=10116 GN=Ndufa6 PE=1 SV=1	Ndufa6	D4A3V2	0.305376	0.397758	19.4169	16.9144	18.7239	18.7582	18.5974	19.1194	18.8368	18.8509
Abraxas 2, BRISC complex subunit OS=Rattus norvegicus OX=10116 GN=Abraxas2 PE=1 SV=3	Abraxas2	D4A415	3.67906	2.78389	16.4186	16.5895	15.5801	16.0384	18.2179	19.0664	19.5127	18.9651
Late endosomal/lysosomal adaptor, MAPK and MTOR activator 2 OS=Rattus norvegicus OX=10116 GN=Lamtor2 PE=1 SV=1	Lamtor2	D4A465	4.20834	3.42625	15.3165	15.6998	16.8552	16.0626	19.6169	19.1064	19.3843	19.5315
Vacuolar protein sorting 13 homolog C OS=Rattus norvegicus OX=10116 GN=Vps13c PE=1 SV=2	Vps13c	D4A4K4	2.31062	1.27349	21.08	21.456	21.0479	22.2813	22.7397	22.8801	22.579	22.7604
Nebulin-related-anchoring protein OS=Rattus norvegicus OX=10116 GN=Nrap PE=1 SV=1	Nrap	D4A4K6	2.88265	2.10675	19.8927	20.0247	20.381	20.0756	22.7914	21.8409	22.8023	21.3665
STIP1 homology and U-Box containing protein 1, isoform CRA_b OS=Rattus norvegicus OX=10116 GN=Stub1 PE=1 SV=1	Stub1	D4A4T0	5.4708	4.15237	16.2776	17.1452	17.0268	16.6016	21.2202	20.7586	21.1341	20.5478
Cysteine and histidine-rich domain-containing protein 1 OS=Rattus norvegicus OX=10116 GN=Chordc1 PE=3 SV=1	Chordc1	D4A4T9	2.57977	2.72082	16.4548	17.9657	16.6467	18.3871	20.4156	19.2652	20.383	20.2737
Eukaryotic translation initiation factor 4 gamma, 3 OS=Rattus norvegicus OX=10116 GN=Eif4g3 PE=1 SV=2	Eif4g3	D4A554	2.2577	3.6559	15.2929	19.2212	17.1162	17.9895	20.7058	21.7062	21.2409	20.5906
NADH dehydrogenase (Ubiquinone) 1 beta subcomplex, 5 (Predicted), isoform CRA_b OS=Rattus norvegicus OX=10116 GN=Ndufb5 PE=1 SV=1	Ndufb5	D4A565	0.283775	0.405562	19.3789	19.0135	17.9842	17.2552	17.8098	19.3539	18.9741	19.1162
Structural maintenance of chromosomes protein OS=Rattus norvegicus OX=10116 GN=Smc2 PE=1 SV=1	Smc2	D4A5Q2	1.14699	2.66473	19.4757	14.0225	18.7331	17.2182	19.6949	19.9079	20.4174	20.0883
Brefeldin A-inhibited guanine nucleotide-exchange protein 1 OS=Rattus norvegicus OX=10116 GN=Arfgef1 PE=1 SV=1	Arfgef1	D4A631	0.250549	-0.324959	19.3675	18.9617	18.1736	19.3806	19.3433	17.3338	18.9303	18.9762
MAP7 domain-containing 1 OS=Rattus norvegicus OX=10116 GN=Map7d1 PE=1 SV=1	Map7d1	D4A644	2.07427	4.80249	19.7246	19.7475	19.1523	14.6723	22.727	23.7647	23.1415	22.8735
Peptide-methionine (R)-S-oxide reductase OS=Rattus norvegicus OX=10116 GN=Msrb3 PE=1 SV=3	Msrb3	D4A650	3.92135	2.59115	18.3043	17.1	17.4482	18.0295	20.603	20.2166	20.3418	20.0852
Spectrin, alpha, erythrocytic 1 OS=Rattus norvegicus OX=10116 GN=Spta1 PE=1 SV=3	Spta1	D4A678	1.56463	-0.940979	22.1631	22.5032	21.0303	22.0484	20.9579	21.1678	21.0138	20.8415
Rho GTPase-activating protein 1 OS=Rattus norvegicus OX=10116 GN=Arhgap1 PE=1 SV=1	Arhgap1	D4A6C5	5.35784	7.62529	17.4534	18.3508	16.0722	17.018	25.1031	24.5245	24.9147	24.8532
Uncharacterized protein OS=Rattus norvegicus OX=10116 PE=3 SV=1	RGD1561333	D4A6W6	4.74394	5.52177	18.8271	17.4832	17.1129	17.7702	22.5855	23.7821	23.557	23.3558
Synaptopodin-2 OS=Rattus norvegicus OX=10116 GN=Synpo2 PE=1 SV=2	Synpo2	D4A702	1.22359	0.95765	18.6408	18.1543	18.3734	18.198	20.0572	19.8871	18.8262	18.4267
Family with sequence similarity 114, member A1 OS=Rattus norvegicus OX=10116 GN=Fam114a1 PE=1 SV=2	Fam114a1	D4A777	0.251329	0.169905	22.3919	21.8142	21.7805	21.4441	22.5974	21.7936	21.941	21.7784
Importin 5 OS=Rattus norvegicus OX=10116 GN=Ipo5 PE=1 SV=1	Ipo5	D4A781	4.27583	5.08351	18.6616	16.8968	17.1063	16.4358	22.0709	22.4246	22.6882	22.2509
CHMP family, member 7 (Predicted), isoform CRA_a OS=Rattus norvegicus OX=10116 GN=Chmp7 PE=1 SV=1	Chmp7	D4A7H9	3.1542	1.56815	20.2102	19.2491	19.5209	19.3177	21.4528	20.9262	21.0859	21.1056
Signal recognition particle subunit SRP72 OS=Rattus norvegicus OX=10116 GN=LOC108348180 PE=1 SV=2	Srp72	D4A7R0	4.63198	3.94263	15.6026	15.6087	15.8095	14.4739	19.3907	18.9401	19.6395	19.2949
Zyxin OS=Rattus norvegicus OX=10116 GN=Zyx PE=1 SV=1	Zyx	D4A7U1	4.40297	2.1631	21.86	21.6636	21.8989	21.3178	24.2799	23.5618	23.7935	23.7574
Microfibril-associated glycoprotein 4-like OS=Rattus norvegicus OX=10116 GN=LOC102553715 PE=1 SV=3	Mfap4	D4A7W8	0.837681	-0.340272	19.1789	19.6819	19.791	19.0495	19.2896	18.9026	18.9755	19.1725
Ribosomal protein L37 OS=Rattus norvegicus OX=10116 PE=3 SV=2	D4A7Z2_RAT	D4A7Z2	5.06446	3.59102	16.9763	17.8005	17.875	17.1314	20.7322	21.3134	21.0778	21.0238
Importin 9 OS=Rattus norvegicus OX=10116 GN=Ipo9 PE=1 SV=2	Ipo9	D4A857	5.1082	4.6722	18.0866	17.8733	16.9253	16.8876	22.2922	21.8949	22.2992	21.9753
Carbamoyl-phosphate synthetase 2, aspartate transcarbamylase, and dihydroorotase OS=Rattus norvegicus OX=10116 GN=Cad PE=1 SV=2	Cad	D4A8A0	4.851	4.43319	20.2177	19.1497	19.6849	20.0701	23.4847	24.5866	24.5102	24.2737
Preferentially-expressed antigen in melanoma-like 3 OS=Rattus norvegicus OX=10116 GN=LOC100912836 PE=4 SV=3	Pramel3	D4A8C3	1.20081	-0.878311	19.1247	18.1526	18.746	18.2091	18.0085	16.7559	18.0141	17.9406
Ras suppressor protein 1 OS=Rattus norvegicus OX=10116 GN=Rsu1 PE=1 SV=3	Rsu1	D4A8F2	4.70801	3.55443	18.9108	18.2513	18.1233	17.6903	22.251	21.6308	21.6422	21.6694
Cytoplasmic FMR1-interacting protein OS=Rattus norvegicus OX=10116 GN=Cyfip1 PE=1 SV=1	Cyfip1	D4A8H8	4.14283	4.17559	16.9078	17.1766	16.0084	18.0655	21.4508	20.9898	21.2153	21.2048
Adenylyltransferase and sulfurtransferase MOCS3 OS=Rattus norvegicus OX=10116 GN=Mocs3 PE=1 SV=1	Mocs3	D4A8L5	2.83025	-1.22088	17.3691	16.9906	17.0173	17.3127	15.9256	16.0302	16.4058	15.4446
Leucine-rich repeats and calponin homology domain-containing 3 OS=Rattus norvegicus OX=10116 GN=Lrch3 PE=1 SV=2	Lrch3	D4A8M4	2.53637	3.35175	15.253	13.4018	13.8238	16.1272	17.2949	18.5898	18.3263	17.8017
Condensin complex subunit 2 OS=Rattus norvegicus OX=10116 GN=Ncaph PE=1 SV=3	Ncaph	D4A8M7	4.04956	3.48573	19.0014	18.0452	18.7301	17.4471	21.9709	21.3811	21.9284	21.8863
Coatomer protein complex, subunit zeta 1 OS=Rattus norvegicus OX=10116 GN=Copz1 PE=1 SV=1	Copz1	D4A8T3	3.23602	3.38405	16.8611	17.6201	15.6458	15.7804	20.4391	19.4569	19.8433	19.7043
Uncharacterized protein OS=Rattus norvegicus OX=10116 PE=1 SV=1	D4A8Y1_RAT	D4A8Y1	2.73802	2.76231	15.7497	16.144	17.6383	16.9896	19.7049	18.8035	20.0872	18.9752
Latent-transforming growth factor beta-binding protein 4 OS=Rattus norvegicus OX=10116 GN=Ltbp4 PE=1 SV=2	Ltbp4	D4A917	2.32711	3.17863	17.2993	16.7904	15.9867	14.6851	19.0598	20.6805	18.6147	19.1209
Phosphoinositide phospholipase C OS=Rattus norvegicus OX=10116 GN=Plcd3 PE=1 SV=1	Plcd3	D4A978	0.860219	-0.947881	19.8977	21.8401	19.5478	20.628	19.5335	20.1547	19.3112	19.1228
ER membrane protein complex subunit 1 OS=Rattus norvegicus OX=10116 GN=Emc1 PE=1 SV=1	Emc1	D4A994	3.42706	-1.66838	19.7271	19.2313	19.0584	19.8589	18.0564	17.9962	17.5442	17.6054
Oxysterol-binding protein OS=Rattus norvegicus OX=10116 GN=Osbp PE=1 SV=2	Osbp	D4A9D8	2.89357	4.3675	17.3374	14.1559	17.2669	17.048	20.8758	20.8155	20.8331	20.7539
A kinase (PRKA) anchor protein 1, isoform CRA_b OS=Rattus norvegicus OX=10116 GN=Akap1 PE=1 SV=2	Akap1	D4A9M6	1.25799	0.552272	19.8814	19.2852	20.0689	20.0565	20.4047	20.7339	20.3172	20.0453
Cask-interacting protein 2 OS=Rattus norvegicus OX=10116 GN=Caskin2 PE=1 SV=1	Caskin2	D4A9T0	1.97714	1.43904	18.762	18.5179	17.7341	17.9103	19.2159	20.4738	19.8305	19.1603
Elastin OS=Rattus norvegicus OX=10116 GN=Eln PE=1 SV=2	Eln	D4A9U4	0.51474	0.430156	19.4962	19.884	19.5388	19.0635	20.3434	19.4787	19.2135	20.6675
CDGSH iron sulfur domain 2 OS=Rattus norvegicus OX=10116 GN=Cisd2 PE=1 SV=1	Cisd2	D4AAE9	2.21016	-1.26866	19.5097	19.5379	20.0827	19.6943	18.2352	19.2612	18.0481	18.2055
Family with sequence similarity 120A OS=Rattus norvegicus OX=10116 GN=Fam120a PE=1 SV=2	Fam120a	D4AB03	4.16389	2.80266	18.5072	19.361	18.9756	19.3858	21.645	22.4331	21.8423	21.5198
RCG30099, isoform CRA_a OS=Rattus norvegicus OX=10116 GN=Tex52 PE=4 SV=1	Tex52	D4ABA3	3.27322	-1.98369	19.4892	19.0752	19.335	19.8971	17.9416	16.836	17.7146	17.3695
Xin actin-binding repeat containing 1 OS=Rattus norvegicus OX=10116 GN=Xirp1 PE=1 SV=2	Xirp1	D4ABA9	5.57151	5.88417	16.5701	17.9765	17.9219	17.2583	23.4645	23.5217	23.1972	23.0801
Thyroid hormone receptor interactor 11 OS=Rattus norvegicus OX=10116 GN=Trip11 PE=1 SV=3	Trip11	D4ABD7	4.43418	5.24453	15.8348	14.2884	15.1321	16.3247	21.0646	20.5469	20.141	20.8055
TBC1 domain family member 1 OS=Rattus norvegicus OX=10116 GN=Tbc1d1 PE=1 SV=1	Tbc1d1	D4AC16	4.21954	3.74318	16.6832	16.3089	16.4295	15.0538	19.9508	19.7214	20.1012	19.6747
T-complex protein 1 subunit eta OS=Rattus norvegicus OX=10116 GN=Cct7 PE=1 SV=1	Cct7	D4AC23	4.34228	4.89379	19.3749	19.7485	19.6286	19.5536	23.7746	23.6463	24.8761	25.5836
Eukaryotic translation initiation factor 3 subunit F OS=Rattus norvegicus OX=10116 GN=Eif3f PE=1 SV=3	Eif3f	D4AC36	3.48749	4.89934	14.859	16.5318	15.7502	17.9387	21.5057	20.869	21.2478	21.0544
Macrophage colony-stimulating factor 1 receptor OS=Rattus norvegicus OX=10116 GN=Csf1r PE=1 SV=2	Csf1r	D4ACA7	0.225994	0.203542	17.3958	17.0437	17.9166	17.8203	18.0189	18.4621	17.3424	17.1672
Chaperonin subunit 8 (Theta) (Predicted), isoform CRA_a OS=Rattus norvegicus OX=10116 GN=Cct8 PE=1 SV=1	Cct8	D4ACB8	4.83567	4.5386	20.5826	19.9447	20.3595	21.0546	24.6812	24.4709	25.2907	25.653
40S ribosomal protein S24 OS=Rattus norvegicus OX=10116 GN=LOC100363469 PE=3 SV=1	LOC100363469	D4ACJ1	4.69398	6.39817	15.8421	14.8107	16.3647	14.3297	21.1037	22.3133	21.948	21.5748
Tetratricopeptide repeat domain 38 OS=Rattus norvegicus OX=10116 GN=Ttc38 PE=1 SV=2	Ttc38	D4ACL2	0.501568	1.04288	16.4834	16.9638	16.9921	13.5377	16.0045	17.3629	18.1754	16.6056
Elongator complex protein 3 OS=Rattus norvegicus OX=10116 GN=Elp3 PE=1 SV=2	Elp3	D4ACM1	5.5462	3.58322	17.2202	17.035	16.9129	17.6218	20.774	20.6996	21.1765	20.4728
Zinc finger FYVE-type-containing 16 OS=Rattus norvegicus OX=10116 GN=Zfyve16 PE=1 SV=2	Zfyve16	D4ADF6	1.3878	2.49866	17.1771	16.3017	13.9214	18.4821	19.0132	18.9906	19.0945	18.7787
Coatomer protein complex, subunit zeta 2 OS=Rattus norvegicus OX=10116 GN=Copz2 PE=1 SV=2	Copz2	D4ADP9	1.29841	3.52674	13.3004	14.0705	14.6024	19.6417	19.1417	18.661	18.741	19.1783
Ras association (RalGDS/AF-6) and pleckstrin homology domains 1 OS=Rattus norvegicus OX=10116 GN=Raph1 PE=1 SV=2	Raph1	D4ADX8	1.58674	1.43892	20.9531	21.7307	20.6192	19.5507	21.6414	22.527	22.1585	22.2826
Uncharacterized protein OS=Rattus norvegicus OX=10116 PE=1 SV=3	Fam98b	D4AE02	0.096596	-0.0994792	18.0784	17.8629	17.8613	17.8421	18.8211	17.4584	17.8751	17.0921
Decapping mRNA 1A OS=Rattus norvegicus OX=10116 GN=Dcp1a PE=1 SV=1	Dcp1a	D4AE80	2.1196	2.7841	14.2225	17.3918	15.0013	15.8241	18.4154	18.9425	18.0905	18.1276
Proteasome (Prosome, macropain) 26S subunit, non-ATPase, 7 (Predicted) OS=Rattus norvegicus OX=10116 GN=Psmd7 PE=1 SV=1	Psmd7	D4AEH3	3.5615	6.06612	16.2458	16.2812	16.6839	13.4161	22.4087	21.2637	21.9007	21.3183
Amylo-1, 6-glucosidase, 4-alpha-glucanotransferase (Glycogen debranching enzyme, glycogen storage disease type III) (Predicted), isoform CRA_a OS=Rattus norvegicus OX=10116 GN=Agl PE=1 SV=1	Agl	D4AEH9	3.62729	5.01616	16.6182	15.9136	15.1524	18.1402	21.2882	21.6775	21.6104	21.313
Coiled-coil domain-containing 6 OS=Rattus norvegicus OX=10116 GN=Ccdc6 PE=1 SV=3	Ccdc6	D4AEK9	3.12772	3.98038	16.1286	15.974	13.5274	15.2333	19.4778	19.323	18.5727	19.4113
Adenylosuccinate synthetase isozyme 2 OS=Rattus norvegicus OX=10116 GN=Adss PE=1 SV=1	Adss	D4AEP0	2.8359	2.34959	16.7056	16.4954	16.0302	17.0663	18.1913	18.5641	19.8786	19.0617
Ribonuclease inhibitor OS=Rattus norvegicus OX=10116 GN=Rnh1 PE=1 SV=1	Rnh1	E2RUH2	1.81215	4.53665	19.5754	20.0927	20.6215	15.1494	21.8769	23.8528	24.0185	23.8372
Kinesin family member 4A OS=Rattus norvegicus OX=10116 GN=Kif4a PE=1 SV=1	Kif4a	E9PSJ3	1.15296	-0.741105	18.799	18.0409	18.3009	17.3656	16.995	17.4997	17.3093	17.7379
72 kDa type IV collagenase OS=Rattus norvegicus OX=10116 GN=Mmp2 PE=1 SV=3	Mmp2	E9PSM5	2.23222	-1.34514	18.5241	18.9788	19.363	18.965	16.8429	18.1197	17.8147	17.673
Phospholipid transfer protein OS=Rattus norvegicus OX=10116 GN=Pltp PE=1 SV=1	Pltp	E9PSP1	7.26693	-4.07518	22.0452	21.7203	21.6891	21.7832	17.5848	18.0052	17.7193	17.6278
Epidermal growth factor receptor pathway substrate 15 OS=Rattus norvegicus OX=10116 GN=Eps15 PE=1 SV=2	Eps15	E9PSY8	2.39063	3.08063	14.6564	12.8331	15.0694	15.5038	18.0193	17.7236	18.0704	16.5718
Radixin OS=Rattus norvegicus OX=10116 GN=Rdx PE=1 SV=2	Rdx	E9PT65	0.858009	0.802764	20.6494	22.1292	19.9005	20.8724	21.6734	21.8771	21.4809	21.7311
Myosin light chain kinase 3 OS=Rattus norvegicus OX=10116 GN=Mylk3 PE=1 SV=1	Mylk3	E9PT87	2.72779	2.26123	20.7329	22.0904	20.3302	20.2896	23.3065	23.0463	23.173	22.9622
Spartin OS=Rattus norvegicus OX=10116 GN=Spart PE=1 SV=3	Spart	E9PT90	5.04547	0.530982	20.6094	20.6686	20.6803	20.7032	21.2528	21.1675	21.2481	21.1171
Submandibular gland protein C OS=Rattus norvegicus OX=10116 GN=Smgc PE=4 SV=3	Smgc	E9PTP9	5.44483	-6.30347	24.1359	23.5342	24.0392	25.2867	18.0283	18.0035	17.5884	18.1621
Guanylate kinase 1 OS=Rattus norvegicus OX=10116 GN=Guk1 PE=1 SV=2	Guk1	E9PTV0	0.0152948	0.0177047	16.2827	16.1783	16.5818	16.8999	15.7166	16.0876	17.0421	17.167
Secretory carrier-associated membrane protein OS=Rattus norvegicus OX=10116 GN=Scamp3 PE=1 SV=2	Scamp3	E9PTW1	2.99697	4.85964	16.5773	16.4121	17.1807	13.6341	20.5435	21.4192	20.734	20.546
FRY microtubule-binding protein OS=Rattus norvegicus OX=10116 GN=Fry PE=1 SV=3	Fry	E9PTY6	1.69825	1.13938	21.3702	21.46	20.9473	20.6177	21.4528	22.8284	22.5964	22.0752
Inosine-5'-monophosphate dehydrogenase 2 OS=Rattus norvegicus OX=10116 GN=Impdh2 PE=1 SV=1	Impdh2	E9PU28	1.97871	2.60986	18.5763	20.1409	17.852	20.3524	22.9105	21.2	21.7194	21.5312
Ring finger protein 31 OS=Rattus norvegicus OX=10116 GN=Rnf31 PE=1 SV=2	Rnf31	E9PU29	2.18751	3.01252	16.9808	15.7684	15.4615	13.6469	17.8415	18.4679	19.1395	18.4589
Serine protease inhibitor A3N OS=Rattus norvegicus OX=10116 GN=LOC299282 PE=1 SV=1	LOC299282	F1LM05	5.23559	-3.89916	26.6578	26.3521	26.9771	26.7559	23.0469	22.2687	22.5591	23.2715
Uncharacterized protein OS=Rattus norvegicus OX=10116 PE=1 SV=3	Ighm	F1LM30	1.25665	-2.95458	17.7502	21.4924	19.7075	16.2176	16.7606	14.8031	16.5443	15.2414
Cell cycle and apoptosis regulator 2 OS=Rattus norvegicus OX=10116 GN=Ccar2 PE=1 SV=1	Ccar2	F1LM55	0.898012	1.80019	18.3349	17.1539	18.7622	14.2955	18.7151	19.0609	19.2511	18.7201
Filamin-A-interacting protein 1 OS=Rattus norvegicus OX=10116 GN=Filip1 PE=1 SV=2	Filip1	F1LM79	2.48639	1.41738	18.0949	18.7673	18.2707	18.8138	19.4553	20.5879	19.7977	19.7753
Nidogen-1 OS=Rattus norvegicus OX=10116 GN=Nid1 PE=1 SV=1	Nid1	F1LM84	0.167513	-0.151475	19.6755	18.5873	19.1671	19.4337	19.742	18.6262	19.2005	18.6891
C-type mannose receptor 2 OS=Rattus norvegicus OX=10116 GN=Mrc2 PE=1 SV=2	Mrc2	F1LMA7	0.216777	0.256941	17.9165	18.2211	18.2216	16.4642	17.9209	18.575	17.5443	17.8109
Septin-7 OS=Rattus norvegicus OX=10116 GN=Sept7 PE=1 SV=3	Septin7	F1LMC7	6.3368	5.44213	17.5923	18.5535	17.6636	18.0836	23.3428	23.6476	23.4329	23.2381
Proteasome 26S subunit, non-ATPase 8 OS=Rattus norvegicus OX=10116 GN=Psmd8 PE=1 SV=1	Psmd8	F1LMQ3	0.0318937	-0.0169187	22.2025	22.3086	22.0177	21.7307	22.1879	21.6534	22.1853	22.1653
Desmoplakin OS=Rattus norvegicus OX=10116 GN=Dsp PE=1 SV=1	Dsp	F1LMV6	0.278365	-0.327793	22.8625	24.1065	22.5237	24.1577	23.0896	23.7771	22.7915	22.681
26S proteasome non-ATPase regulatory subunit 11 OS=Rattus norvegicus OX=10116 GN=Psmd11 PE=1 SV=2	Psmd11	F1LMZ8	2.00592	2.28367	22.5354	20.4158	20.2731	19.9597	23.4367	22.5856	23.1721	23.1242
Tensin 1 OS=Rattus norvegicus OX=10116 GN=Tns1 PE=1 SV=2	Tns1	F1LN42	5.22449	6.85155	17.2744	16.7604	18.5162	16.5293	24.0578	24.3859	24.2597	23.7832
Eukaryotic translation initiation factor 4, gamma 2 OS=Rattus norvegicus OX=10116 GN=Eif4g2 PE=1 SV=2	Eif4g2	F1LN59	4.4681	5.01394	17.2535	16.6141	17.7131	15.7751	22.3894	21.6853	21.7083	21.6284
Septin-9 OS=Rattus norvegicus OX=10116 GN=Sept9 PE=1 SV=3	Septin9	F1LN75	5.09641	5.19213	17.9389	16.4534	16.4397	16.9241	21.9285	22.368	22.2703	21.9578
Aldehyde dehydrogenase, mitochondrial OS=Rattus norvegicus OX=10116 GN=Aldh2 PE=1 SV=2	Aldh2	F1LN88	4.97814	3.85324	18.1634	17.2504	17.9097	18.2062	21.4767	22.2507	21.4708	21.7446
Myosin heavy chain 14 OS=Rattus norvegicus OX=10116 GN=Myh14 PE=1 SV=1	Myh14	F1LNF0	1.09094	1.35733	16.2401	16.5696	17.0201	16.6667	16.9587	19.7391	17.2104	18.0176
Isocitrate dehydrogenase [NAD] subunit, mitochondrial OS=Rattus norvegicus OX=10116 GN=Idh3a PE=1 SV=2	Idh3a	F1LNF7	5.36179	4.58824	18.509	17.8285	17.7004	17.651	21.9541	23.0075	22.5482	22.5322
Cytoplasmic linker-associated protein 1 OS=Rattus norvegicus OX=10116 GN=Clasp1 PE=1 SV=3	Clasp1	F1LNR0	3.1817	1.82223	19.9604	20.1538	20.2619	19.3263	21.7118	22.2215	21.7646	21.2934
ATP synthase subunit alpha OS=Rattus norvegicus OX=10116 GN=Atp5f1a PE=1 SV=1	Atp5f1a	F1LP05	3.45661	2.86214	22.8563	22.7345	22.2467	22.0451	24.3178	25.8434	25.5566	25.6133
Mitogen-activated protein kinase kinase 4 OS=Rattus norvegicus OX=10116 GN=Map2k4 PE=1 SV=3	Map2k4	F1LP57	1.91857	1.28451	19.0683	20.4031	19.2638	20.3779	21.1481	20.8758	21.0677	21.1595
Elongator complex protein 1 OS=Rattus norvegicus OX=10116 GN=Elp1 PE=1 SV=2	Elp1	F1LP76	4.64059	2.34705	20.6505	20.9392	21.2174	20.7491	22.8434	23.1576	23.572	23.3714
Centrosomal protein 350 OS=Rattus norvegicus OX=10116 GN=Cep350 PE=1 SV=3	Cep350	F1LPD3	2.42902	-1.33784	19.0111	18.7235	19.4701	18.8291	17.8467	17.5877	17.0539	18.194
Phosphofurin acidic cluster sorting protein 1 OS=Rattus norvegicus OX=10116 GN=Pacs1 PE=1 SV=1	Pacs1	F1LPG3	5.83987	5.54915	13.6849	14.0503	14.6495	14.9629	19.9868	19.7506	19.9915	19.8152
Calpastatin OS=Rattus norvegicus OX=10116 GN=Cast PE=1 SV=1	Cast	F1LPH1	3.47784	5.42536	15.8006	18.2527	14.7255	16.4174	21.7308	21.6485	21.6281	21.8904
Plastin 3 (T-isoform), isoform CRA_a OS=Rattus norvegicus OX=10116 GN=Pls3 PE=1 SV=2	Pls3	F1LPK7	3.30529	2.50338	17.0043	17.9826	18.3678	17.978	20.9784	19.9436	20.2913	20.133
Sorbin and SH3 domain-containing protein 2 OS=Rattus norvegicus OX=10116 GN=Sorbs2 PE=1 SV=2	Sorbs2	F1LPM3	5.44685	4.12871	20.0087	19.4634	19.9134	20.0111	23.6293	24.3715	24.3436	23.5671
Uncharacterized protein OS=Rattus norvegicus OX=10116 PE=4 SV=2	Ighm	F1LPQ6	3.91308	-2.36439	21.4113	22.2875	21.2591	21.4749	19.4676	18.8375	19.3083	19.362
SECIS binding protein 2, isoform CRA_a OS=Rattus norvegicus OX=10116 GN=Secisbp2 PE=1 SV=2	Secisbp2	F1LPQ8	0.175077	-0.156311	23.0945	22.5991	21.8246	22.9781	22.8101	22.777	22.0123	22.2716
A-kinase anchor protein 2 OS=Rattus norvegicus OX=10116 GN=Akap2 PE=1 SV=2	Akap2	F1LPQ9	0.587992	-0.66715	24.1628	25.6843	24.154	26.1715	24.3071	24.7333	24.2137	24.2499
Calcium/calmodulin-dependent protein kinase kinase 2 OS=Rattus norvegicus OX=10116 GN=Camkk2 PE=1 SV=3	Camkk2	F1LPT4	0.167525	-0.54001	18.5001	20.0172	16.694	15.7769	15.5767	19.4399	17.1322	16.6794
Asparaginyl-tRNA synthetase OS=Rattus norvegicus OX=10116 GN=Nars PE=1 SV=2	Nars1	F1LPV0	3.21724	2.62437	20.1837	19.9877	19.9933	18.6461	21.8237	22.2712	22.6249	22.5886
Very low-density lipoprotein receptor OS=Rattus norvegicus OX=10116 GN=Vldlr PE=4 SV=1	Vldlr	F1LPV2	1.29992	2.03345	15.7389	16.0241	16.2788	13.6301	15.8138	18.191	18.261	17.54
Nuclear factor NF-kappa-B p105 subunit OS=Rattus norvegicus OX=10116 GN=Nfkb1 PE=1 SV=2	Nfkb1	F1LQH2	4.84783	1.36488	20.0149	20.1522	20.1457	20.2354	21.7296	21.3833	21.5897	21.3051
E3 ubiquitin-protein ligase UBR4 OS=Rattus norvegicus OX=10116 GN=Ubr4 PE=1 SV=1	Ubr4	F1LQI5	3.9417	5.32799	14.9962	17.909	16.4557	16.5448	22.0433	21.6763	21.7894	21.7087
Reticulon OS=Rattus norvegicus OX=10116 GN=Rtn4 PE=1 SV=1	Rtn4	F1LQN3	5.32361	3.93965	19.1797	19.9401	19.8684	19.6359	23.2648	24.1367	23.4256	23.5556
Transportin 1 OS=Rattus norvegicus OX=10116 GN=Tnpo1 PE=1 SV=3	Tnpo1	F1LQP9	0.709059	2.13087	19.7811	14.4822	20.9244	19.6824	21.4779	20.9966	20.6599	20.2592
60S ribosomal protein L6 OS=Rattus norvegicus OX=10116 PE=3 SV=1	Rpl6-ps1	F1LQS3	3.79959	4.12514	20.2902	18.9811	20.4885	19.9034	23.1299	24.9036	24.0754	24.0548
Carboxypeptidase N subunit 2 OS=Rattus norvegicus OX=10116 GN=Cpn2 PE=1 SV=1	Cpn2	F1LQT4	4.95778	-4.7002	20.4244	21.4835	20.6922	20.4938	15.473	16.2899	16.6523	15.8778
S-adenosylmethionine synthase OS=Rattus norvegicus OX=10116 GN=Mat2a PE=1 SV=2	Mat2a	F1LRB8	4.50235	3.31302	19.1101	18.5798	19.0138	19.7094	22.3205	21.9314	22.7382	22.6751
GCN1 eIF2 alpha kinase activator-like 1 OS=Rattus norvegicus OX=10116 GN=Gcn1 PE=1 SV=3	Gcn1	F1LRI5	7.6457	4.2665	18.5031	18.8388	18.3135	18.6484	22.8119	22.8562	22.8859	22.8158
AP2-associated protein kinase 1 OS=Rattus norvegicus OX=10116 GN=Aak1 PE=1 SV=2	Aak1	F1LRI7	0.797756	0.659555	23.7463	23.793	22.0585	23.0579	23.812	23.999	23.6695	23.8134
Methanethiol oxidase OS=Rattus norvegicus OX=10116 GN=Selenbp1 PE=1 SV=2	LOC103689947	F1LRJ9	1.36067	1.40821	14.1342	15.4492	16.2294	15.4232	15.9961	17.6455	16.6361	16.5912
Clathrin coat assembly protein AP180 OS=Rattus norvegicus OX=10116 GN=Snap91 PE=1 SV=3	Snap91	F1LRK0	2.76736	2.99715	17.4956	17.9827	17.5501	15.9355	21.2098	19.7314	19.9295	20.0818
Similar to TBC1 domain family, member 8;BUB2-like protein 1;vascular Rab-GAP/TBC-containing (Predicted), isoform CRA_a OS=Rattus norvegicus OX=10116 GN=Tbc1d9b PE=1 SV=2	Tbc1d9b	F1LRL4	2.62034	-0.914082	21.4233	21.0865	21.5914	21.1419	20.3106	20.0453	20.5974	20.6333
Protein argonaute-2 OS=Rattus norvegicus OX=10116 GN=Ago2 PE=1 SV=2	Ago2	F1LRP7	0.946518	0.596538	20.5234	20.1496	20.0724	19.1008	20.5541	20.7666	20.6471	20.2645
Heat shock 70 kDa protein 4 OS=Rattus norvegicus OX=10116 GN=Hspa4 PE=1 SV=1	Hspa4	F1LRV4	0.164437	-0.073987	21.534	21.3563	22.0268	21.3523	21.4038	21.3452	21.6242	21.6003
GMP reductase OS=Rattus norvegicus OX=10116 GN=Gmpr PE=3 SV=1	Gmpr	F1LRV6	3.29615	2.3446	16.8272	18.3773	18.0261	17.6099	20.1939	20.0068	19.8127	20.2055
Calpain-1 catalytic subunit OS=Rattus norvegicus OX=10116 GN=Capn1 PE=1 SV=1	Capn1	F1LS29	1.78762	1.63015	17.0649	19.2571	17.7513	18.476	19.9483	19.916	19.8701	19.3355
Isoleucine-tRNA synthetase (Predicted) OS=Rattus norvegicus OX=10116 GN=Iars PE=1 SV=2	Iars1	F1LS86	4.05134	3.83802	18.5568	20.1398	18.4012	18.8337	23.0777	22.5424	22.9557	22.7078
Protein kinase C OS=Rattus norvegicus OX=10116 GN=Prkca PE=1 SV=3	Prkca	F1LS98	2.85822	4.18831	17.9317	18.7387	17.5431	16.0481	20.2828	22.131	22.2516	22.3495
Uncharacterized protein OS=Rattus norvegicus OX=10116 GN=Scgb2b2 PE=4 SV=3	Scgb2b2	F1LSA5	4.1593	-3.39893	18.679	19.6367	19.4402	18.2208	15.2554	15.6146	15.7602	15.7507
Collectin sub-family member 11 OS=Rattus norvegicus OX=10116 GN=Colec11 PE=1 SV=2	Colec11	F1LSS7	3.81572	-3.63898	20.9283	19.9491	20.3046	19.1073	16.3428	17.0237	16.0694	16.2975
Fibronectin OS=Rattus norvegicus OX=10116 GN=Fn1 PE=1 SV=3	Fn1	F1LST1	4.10607	-2.97655	28.6795	28.4131	28.9167	29.1258	25.87	25.882	25.075	26.4019
Importin subunit alpha OS=Rattus norvegicus OX=10116 GN=Kpna6 PE=1 SV=3	Kpna6	F1LT58	0.0161096	0.00920105	20.7183	20.6513	20.7143	21.1573	21.1984	20.4552	20.7459	20.8785
Alpha-kinase 2 OS=Rattus norvegicus OX=10116 GN=Alpk2 PE=4 SV=3	Alpk2	F1LTG2	1.84024	2.40889	17.8497	17.1432	16.2031	18.7193	20.3398	20.9675	19.2853	18.9582
Uncharacterized protein OS=Rattus norvegicus OX=10116 PE=1 SV=3	Hspg2	F1LTJ5	5.21727	3.42782	17.2063	16.798	16.403	17.1836	20.3393	20.1289	20.1347	20.6993
Uncharacterized protein OS=Rattus norvegicus OX=10116 PE=1 SV=2	F1LTN6_RAT	F1LTN6	4.95281	-4.00554	24.8696	25.5755	25.2167	24.3729	21.2754	21.278	20.7203	20.739
Endoplasmic reticulum-golgi intermediate compartment 1 OS=Rattus norvegicus OX=10116 GN=Ergic1 PE=1 SV=2	Ergic1	F1LU48	3.37583	4.84939	17.9383	17.4469	15.9443	14.9795	21.3975	21.7353	21.4429	21.1309
Neural cell adhesion molecule 1 OS=Rattus norvegicus OX=10116 GN=Ncam1 PE=1 SV=3	Ncam1	F1LUV9	5.41795	3.0907	18.8393	19.3806	19.5961	18.9885	22.4181	22.068	22.2571	22.4243
Tetratricopeptide repeat domain 7B OS=Rattus norvegicus OX=10116 GN=Ttc7b PE=1 SV=3	Ttc7b	F1LUY5	3.96743	-4.01057	20.4847	20.4243	20.3577	20.6659	15.1996	17.2232	16.8563	16.6112
Inducible T-cell co-stimulator ligand OS=Rattus norvegicus OX=10116 GN=Icoslg PE=1 SV=3	Icoslg	F1LVL2	1.09756	1.96231	17.6508	17.7629	15.2447	14.0183	18.0467	18.4209	18.2487	17.8096
Uncharacterized protein OS=Rattus norvegicus OX=10116 PE=4 SV=2	F1LVL4_RAT	F1LVL4	2.73911	-4.65111	21.0703	21.2205	20.5554	20.5374	16.5219	15.0067	14.7586	18.492
CREB-regulated transcription coactivator 3 OS=Rattus norvegicus OX=10116 GN=Crtc3 PE=1 SV=2	Crtc3	F1LVL6	0.351677	-0.258099	19.1949	19.1081	19.376	20.1384	19.7156	18.7446	18.9903	19.3344
Sarcalumenin OS=Rattus norvegicus OX=10116 GN=Srl PE=1 SV=3	Srl	F1LWG8	4.13117	4.13612	19.8642	20.7617	20.11	18.8568	24.1544	24.4705	23.7334	23.7787
Uncharacterized protein OS=Rattus norvegicus OX=10116 GN=Cfhr2 PE=1 SV=3	Cfhr2	F1LWS4	2.51101	-1.98127	21.1106	19.5591	21.023	21.1379	18.4952	19.1837	18.6941	18.5325
Acyl-CoA thioesterase 11 OS=Rattus norvegicus OX=10116 GN=Acot11 PE=4 SV=3	Acot11	F1LX28	3.14395	4.87967	18.3423	16.1683	16.9713	19.4391	23.229	22.7515	22.4471	22.0121
Uncharacterized protein OS=Rattus norvegicus OX=10116 PE=1 SV=3	F1LX60_RAT	F1LX60	2.03042	-1.79908	16.8525	17.534	17.5394	16.5824	14.7268	15.4568	14.6867	16.4417
NADH dehydrogenase [ubiquinone] 1 alpha subcomplex subunit 12 OS=Rattus norvegicus OX=10116 GN=Ndufa12 PE=1 SV=2	Ndufa12	F1LXA0	2.94435	3.44874	16.951	16.8874	15.3194	15.1396	18.5213	19.9101	19.7746	19.8863
Pleckstrin homology domain-containing A2 OS=Rattus norvegicus OX=10116 GN=Plekha2 PE=1 SV=2	Plekha2	F1LXA9	0.509706	0.537897	19.9573	18.5028	18.1518	18.2484	19.9676	18.9552	19.0967	18.9925
Golgi to ER traffic protein 4 OS=Rattus norvegicus OX=10116 GN=Get4 PE=1 SV=2	Get4	F1LXF5	2.29622	4.04313	16.6621	18.0084	18.3698	14.2846	21.2552	20.6263	21.0247	20.5911
Reelin OS=Rattus norvegicus OX=10116 GN=Reln PE=4 SV=3	Reln	F1LZI7	2.14976	-0.815814	19.3853	19.3854	19.1076	19.1715	18.7569	17.963	18.7459	18.3207
Ataxin 2 OS=Rattus norvegicus OX=10116 GN=Atxn2 PE=1 SV=3	Atxn2	F1M049	5.74412	4.15737	16.8427	16.8061	16.4648	17.2206	20.935	21.408	21.0349	20.5858
Triple functional domain protein OS=Rattus norvegicus OX=10116 GN=Trio PE=1 SV=4	Trio	F1M0Z1	0.723154	0.567908	16.6953	16.5045	16.6824	15.3018	16.4762	16.657	16.9963	17.3262
Tubulin folding cofactor D OS=Rattus norvegicus OX=10116 GN=Tbcd PE=1 SV=3	Tbcd	F1M1D5	3.31069	3.9118	15.9816	16.7229	14.7487	14.5477	19.1333	19.3025	20.1484	19.0638
Uncharacterized protein OS=Rattus norvegicus OX=10116 GN=LOC690813 PE=1 SV=2	LOC690813	F1M1R0	0.911588	-1.30971	18.6858	17.5571	19.1875	20.0741	16.21	17.4525	18.0394	18.5638
Uncharacterized protein OS=Rattus norvegicus OX=10116 PE=1 SV=3	F1M269_RAT	F1M269	3.89688	3.6209	16.8253	16.6255	16.7553	18.034	20.8795	19.9249	21.0678	20.8515
Heterogeneous nuclear ribonucleoprotein M OS=Rattus norvegicus OX=10116 GN=Hnrnpm PE=1 SV=1	Hnrnpm	F1M3D3	4.93358	2.50058	22.7078	22.2211	22.4954	22.0449	25.1901	24.8909	24.7614	24.6292
A-kinase anchor protein 13 OS=Rattus norvegicus OX=10116 GN=Akap13 PE=1 SV=2	Akap13	F1M3G7	5.16124	3.02046	19.2724	19.2871	19.6642	19.3311	22.2354	22.9225	22.4269	22.0519
Uncharacterized protein OS=Rattus norvegicus OX=10116 PE=1 SV=2	F1M3U4_RAT	F1M3U4	0.0393211	0.100329	17.9311	21.4779	17.8462	19.1485	18.988	18.5768	19.7132	19.5272
Ubiquitin-conjugating enzyme E2O OS=Rattus norvegicus OX=10116 GN=Ube2o PE=1 SV=2	Ube2o	F1M403	2.45663	4.90281	16.6989	18.3906	18.4716	14.0065	22.153	21.5625	21.6062	21.8572
Fibrillin 2 OS=Rattus norvegicus OX=10116 GN=Fbn2 PE=4 SV=3	Fbn2	F1M5Q4	2.70641	-3.1471	20.1719	19.657	19.9118	20.4408	17.5499	16.1524	15.7153	18.1755
GLI pathogenesis-related 2 OS=Rattus norvegicus OX=10116 GN=Glipr2 PE=1 SV=3	Glipr2	F1M5V2	4.70123	2.34428	19.3956	20.1525	19.765	19.5178	21.8981	22.2541	21.8629	22.1929
Ciliary rootlet coiled-coil, rootletin OS=Rattus norvegicus OX=10116 GN=Crocc PE=1 SV=2	Crocc	F1M6Q2	1.19772	-1.37115	19.9379	21.191	19.4493	21.2429	18.8462	20.2743	18.6166	18.5995
Collagen type IV alpha 2 chain OS=Rattus norvegicus OX=10116 GN=Col4a2 PE=1 SV=3	Col4a2	F1M6Q3	1.84676	1.37384	16.4841	16.0825	16.6706	15.9335	18.6401	17.3987	16.9131	17.7141
Striatin 4 OS=Rattus norvegicus OX=10116 GN=Strn4 PE=1 SV=1	Strn4	F1M6V8	3.07401	1.18752	19.2491	18.7064	18.7062	18.4559	19.716	20.1835	19.9954	19.9727
Endoplasmic reticulum metallopeptidase 1 OS=Rattus norvegicus OX=10116 GN=Ermp1 PE=1 SV=1	Ermp1	F1M6W2	1.16654	0.914623	15.7951	15.3289	16.2375	16.0929	15.7007	17.145	17.0854	17.1818
Apolipoprotein B-100 OS=Rattus norvegicus OX=10116 GN=Apob PE=1 SV=1	Apob	F1M6Z1	5.26165	-4.05927	29.2603	28.5976	28.7578	28.8451	25.4774	24.7092	24.4454	24.5916
Protein diaphanous homolog 1 OS=Rattus norvegicus OX=10116 GN=Diaph1 PE=1 SV=3	Diaph1	F1M775	0.396142	-0.260382	18.6785	17.8411	18.9882	18.1768	18.5096	18.1969	17.8731	18.0635
Clathrin heavy chain OS=Rattus norvegicus OX=10116 GN=Cltc PE=1 SV=1	Cltc	F1M779	3.49977	2.36536	22.7374	22.9049	22.4376	22.5055	25.8925	24.9136	24.598	24.6427
Cadherin 5 OS=Rattus norvegicus OX=10116 GN=Cdh5 PE=1 SV=2	Cdh5	F1M7E5	4.43754	-2.88946	24.2731	23.6646	23.7812	23.8733	21.5069	20.8255	20.4562	21.2457
Uncharacterized protein OS=Rattus norvegicus OX=10116 PE=4 SV=3	LOC365839	F1M7K9	4.0274	2.7951	15.0237	15.8054	15.2823	14.4274	18.0857	17.6266	17.992	18.0148
Uncharacterized protein OS=Rattus norvegicus OX=10116 PE=1 SV=3	Pkp2	F1M7L9	1.99144	1.78674	17.5259	17.2297	17.4606	16.0711	19.2204	19.5398	18.7176	17.9564
Anaphase promoting complex subunit 1 (Predicted) OS=Rattus norvegicus OX=10116 GN=Anapc1 PE=1 SV=2	Anapc1	F1M801	0.0195401	-0.0164747	19.1669	19.3329	18.5496	18.1241	18.9528	18.6618	18.7653	18.7278
Ribosome-binding protein 1 OS=Rattus norvegicus OX=10116 GN=Rrbp1 PE=1 SV=3	Rrbp1	F1M853	3.74381	2.36788	19.1836	19.2787	19.3437	18.3148	21.3043	21.8658	21.1282	21.294
Uncharacterized protein OS=Rattus norvegicus OX=10116 PE=4 SV=3	F1M861_RAT	F1M861	0.358165	-0.45158	18.5288	18.6591	18.0508	16.6287	18.1752	17.7438	17.2686	16.8736
Huntingtin-interacting protein K OS=Rattus norvegicus OX=10116 GN=Hypk PE=1 SV=1	Hypk	F1M8A5	0.432781	0.546967	17.0348	17.4627	17.6364	15.2671	17.1617	17.7785	17.1444	17.5043
Lysozyme OS=Rattus norvegicus OX=10116 GN=Lyz2 PE=1 SV=1	Lyz2	F1M8E9	2.34882	-2.84568	17.651	18.5457	19.7754	18.8475	15.1608	16.7896	16.5479	14.9386
Rap guanine nucleotide exchange factor 1 OS=Rattus norvegicus OX=10116 GN=Rapgef1 PE=1 SV=3	Rapgef1	F1M8L9	5.30036	3.58669	14.4185	14.2146	15.2005	14.9838	18.1982	18.3752	18.3247	18.266
Crystallin beta-gamma domain-containing 3 OS=Rattus norvegicus OX=10116 GN=Crybg3 PE=1 SV=2	Crybg3	F1M8T4	1.98425	3.00274	15.488	16.7597	17.2381	13.8627	17.9564	19.0488	18.9353	19.4191
Golgi brefeldin A-resistant guanine nucleotide exchange factor 1 OS=Rattus norvegicus OX=10116 GN=Gbf1 PE=1 SV=2	Gbf1	F1M8X9	2.82387	2.20384	19.2215	19.1319	18.9491	17.6298	20.5016	21.1401	21.0633	21.0425
Calsequestrin OS=Rattus norvegicus OX=10116 GN=Casq2 PE=1 SV=2	Casq2	F1M944	4.3441	3.43076	20.3839	20.1107	20.7394	19.4907	23.3945	24.1898	23.3448	23.5185
Cytoskeleton-associated protein 5 OS=Rattus norvegicus OX=10116 GN=Ckap5 PE=1 SV=3	Ckap5	F1M949	2.4935	3.17245	19.4319	21.6503	18.7707	20.6852	23.1502	23.8688	23.1804	23.0286
Stress-70 protein, mitochondrial OS=Rattus norvegicus OX=10116 GN=Hspa9 PE=1 SV=1	Hspa9	F1M953	1.94512	2.49008	21.1015	20.4001	18.7097	19.7919	21.1108	23.1712	22.6946	22.9869
von Willebrand factor OS=Rattus norvegicus OX=10116 GN=Vwf PE=1 SV=3	Vwf	F1M957	1.68558	-2.13031	24.8367	24.6526	22.4488	22.5685	21.1089	21.3945	21.3562	22.1257
Inositol-1-monophosphatase OS=Rattus norvegicus OX=10116 GN=Impa1 PE=1 SV=1	Impa1	F1M978	2.968	3.88196	13.5445	15.5255	15.0457	16.466	19.7358	18.5252	18.8929	18.9557
Mitogen-activated protein kinase-activated protein kinase 2 OS=Rattus norvegicus OX=10116 GN=Mapkapk2 PE=1 SV=3	Mapkapk2	F1M9C0	4.81884	4.33562	17.5648	16.5377	16.3804	16.3815	21.5871	20.8836	21.038	20.6982
Kinesin-like protein KIF1C OS=Rattus norvegicus OX=10116 GN=Kif1c PE=1 SV=1	Kif1c	F1M9C8	1.50345	-1.07622	19.8585	20.5115	20.1215	20.1324	18.0795	19.7115	19.4822	19.0459
Signal transducer and activator of transcription OS=Rattus norvegicus OX=10116 GN=Stat1 PE=1 SV=2	Stat1	F1M9D6	2.59521	3.71338	15.205	18.4166	15.8958	17.5307	20.4032	20.3534	20.8647	20.2803
Aminopeptidase OS=Rattus norvegicus OX=10116 GN=Npepps PE=1 SV=1	Npepps	F1M9V7	1.43133	2.8642	17.6474	18.4641	17.7501	18.8788	17.9643	21.8545	22.2612	22.1172
Protocadherin 12 OS=Rattus norvegicus OX=10116 GN=Pcdh12 PE=1 SV=2	Pcdh12	F1MA46	0.226461	-0.259766	20.2693	18.8391	18.6913	18.6158	19.5559	18.5286	18.5217	18.7702
COP9 signalosome subunit 7A OS=Rattus norvegicus OX=10116 GN=Cops7a PE=1 SV=1	Cops7a	F1MAA2	2.57314	1.6833	18.2917	18.1177	17.9023	18.7888	20.7867	19.5323	19.6317	19.8831
RAN GTPase-activating protein 1 OS=Rattus norvegicus OX=10116 GN=Rangap1 PE=1 SV=2	Rangap1	F1MAA5	4.08364	4.9242	16.8853	15.1804	16.853	17.5399	21.5164	21.1407	21.701	21.7972
Laminin subunit gamma 1 OS=Rattus norvegicus OX=10116 GN=Lamc1 PE=1 SV=1	Lamc1	F1MAA7	2.02212	2.40294	16.3939	19.099	18.4118	17.7022	21.0866	19.9329	19.8934	20.306
Kinesin family member 11 OS=Rattus norvegicus OX=10116 GN=Kif11 PE=1 SV=1	Kif11	F1MAB8	2.43592	3.28953	17.9363	15.2411	17.2024	15.2839	19.5511	20.3249	19.5456	19.4002
Structural maintenance of chromosomes protein OS=Rattus norvegicus OX=10116 GN=Smc4 PE=1 SV=1	Smc4	F1MAD9	4.77646	3.44609	20.4427	20.527	19.5148	20.6532	23.8964	23.5471	23.5779	23.9007
Protein phosphatase 6, regulatory subunit 3 OS=Rattus norvegicus OX=10116 GN=Ppp6r3 PE=1 SV=3	Ppp6r3	F1MAH5	4.96484	3.62474	17.9418	17.9939	17.8768	17.1831	21.5688	20.7938	21.5547	21.5773
Cadherin 11 OS=Rattus norvegicus OX=10116 GN=Cdh11 PE=1 SV=1	Cdh11	F1MAH6	0.349746	-0.439683	19.4118	17.2082	18.9017	18.9902	17.6931	17.9077	18.7234	18.429
Importin subunit beta-1 OS=Rattus norvegicus OX=10116 GN=Kpnb1 PE=1 SV=1	Kpnb1	F2Z3Q8	0.683239	-0.344216	24.6467	24.5408	25.0337	23.9864	24.4443	23.9374	24.3282	24.1208
U2 snRNP auxiliary factor large subunit OS=Rattus norvegicus OX=10116 GN=U2af2 PE=1 SV=2	U2af2	F2Z3T9	3.21893	4.29736	15.7137	14.6607	14.5346	13.5877	20.2277	18.8464	17.8481	18.764
Acidic leucine-rich nuclear phosphoprotein 32 family member A OS=Rattus norvegicus OX=10116 GN=Anp32a PE=1 SV=2	Anp32a	F7EL36	3.34709	5.23965	16.5832	14.5425	15.6077	13.0664	20.174	19.9959	20.2821	20.3065
Prosaposin OS=Rattus norvegicus OX=10116 GN=Psap PE=1 SV=2	Psap	F7EPE0	0.548	-0.378338	21.2751	20.811	21.3965	21.1541	21.3918	21.1617	20.1523	20.4176
Pyrophosphatase (inorganic) 1 OS=Rattus norvegicus OX=10116 GN=Ppa1 PE=1 SV=1	Ppa1	F7EPH4	3.61836	1.8275	19.4754	18.8095	19.0292	19.5944	20.9874	20.804	21.4757	20.9514
Uncharacterized protein OS=Rattus norvegicus OX=10116 PE=4 SV=2	Zfp341	F7ETL6	1.44089	2.54067	13.0406	16.7516	15.4727	16.8266	18.689	17.9203	17.177	18.4678
COP9 signalosome subunit 5 OS=Rattus norvegicus OX=10116 GN=Cops5 PE=1 SV=1	Cops5	F7EUU4	1.94972	3.21058	15.398	18.4424	14.633	16.7187	20.3958	19.0494	19.4415	19.1478
TBC1 domain family, member 15 OS=Rattus norvegicus OX=10116 GN=Tbc1d15 PE=1 SV=2	Tbc1d15	F7EZ89	4.92865	2.83834	17.2715	17.775	17.881	17.0862	20.5518	20.1469	20.2113	20.4571
Vacuolar protein sorting-associated protein 4A OS=Rattus norvegicus OX=10116 GN=Vps4a PE=1 SV=1	Vps4a	F7F1Y3	4.8647	1.23925	19.9519	19.6821	20.0973	19.9857	21.1237	21.2404	21.2292	21.0807
Synapse associated protein 1, isoform CRA_a OS=Rattus norvegicus OX=10116 GN=Syap1 PE=1 SV=1	Syap1	F7F350	3.86977	6.80792	14.196	14.6095	17.2194	13.8254	21.642	21.3907	22.2616	21.7878
Complement component C9 OS=Rattus norvegicus OX=10116 GN=C9 PE=1 SV=1	C9	F7F389	3.40721	-3.12482	22.12	22.9087	22.0344	21.5369	19.823	18.9176	18.1947	19.1655
Similar to alpha-fetoprotein OS=Rattus norvegicus OX=10116 GN=LOC360919 PE=1 SV=1	LOC360919	F7FAY5	0.175901	-0.1895	18.3927	18.8993	19.1441	17.5307	18.6753	17.6972	18.5754	18.261
Suprabasin OS=Rattus norvegicus OX=10116 GN=Sbsn PE=1 SV=1	Sbsn	F7FEM5	0.778185	-0.70004	21.4729	20.2173	20.8454	19.4092	19.827	19.8115	19.8868	19.6194
Serpin family F member 2 OS=Rattus norvegicus OX=10116 GN=Serpinf2 PE=1 SV=1	Serpinf2	F7FHF3	4.57485	-3.73004	24.1666	24.1389	24.3878	23.8829	21.01	19.915	19.8478	20.8832
Glutathione peroxidase OS=Rattus norvegicus OX=10116 GN=Gpx4 PE=1 SV=2	Gpx4	F8WFK6	1.23319	-0.810119	22.0733	21.9398	22.6759	23.0218	22.3167	21.3607	21.4887	21.3042
Anion exchange protein OS=Rattus norvegicus OX=10116 GN=Slc4a1 PE=1 SV=1	Slc4a1	F8WFT7	5.52992	-5.61371	25.2599	25.3069	24.6385	25.351	20.3907	19.2689	19.1231	19.3187
Mitogen-activated protein kinase OS=Rattus norvegicus OX=10116 GN=Mapk14 PE=1 SV=1	Mapk14	G3V617	3.86534	4.07684	17.2557	16.6583	16.8971	15.4581	21.3943	20.3066	20.1964	20.6792
Integrin subunit alpha 6 OS=Rattus norvegicus OX=10116 GN=Itga6 PE=1 SV=1	Itga6	G3V667	1.80852	1.22221	15.6779	15.9189	15.8724	15.4236	16.9128	16.7942	17.877	16.1976
Transferrin receptor protein 1 OS=Rattus norvegicus OX=10116 GN=Tfrc PE=1 SV=1	Tfrc	G3V679	1.9574	-1.22342	25.0914	24.103	24.6622	25.3224	23.6081	24.1319	23.3443	23.201
DNA helicase OS=Rattus norvegicus OX=10116 GN=Mcm4 PE=1 SV=1	Mcm4	G3V681	6.31557	5.33941	16.8679	17.3751	17.1788	16.5752	22.0445	22.3527	22.7701	22.1873
Protein transport protein Sec31A OS=Rattus norvegicus OX=10116 GN=Sec31a PE=1 SV=1	Sec31a	G3V699	7.41494	5.37412	18.8645	19.0874	18.5582	19.0624	24.4807	24.3526	24.1942	24.0414
SLAIN motif family, member 2 OS=Rattus norvegicus OX=10116 GN=Slain2 PE=1 SV=1	Slain2	G3V6A2	1.76906	-0.954774	21.9809	22.3176	22.4055	22.0391	21.0761	21.9878	21.1704	20.6897
Pyridoxal-dependent decarboxylase domain-containing 1 OS=Rattus norvegicus OX=10116 GN=Pdxdc1 PE=1 SV=1	Pdxdc1	G3V6B0	6.81865	3.54258	17.2456	17.563	17.0113	17.323	20.9107	20.8925	20.8594	20.6505
Polysaccharide biosynthesis domain-containing 1 OS=Rattus norvegicus OX=10116 GN=Pbdc1 PE=1 SV=1	Pbdc1	G3V6C3	5.86543	4.09385	18.5996	17.8738	18.3384	18.6046	22.8359	22.2986	22.3414	22.3158
UDP-glucose 6-dehydrogenase OS=Rattus norvegicus OX=10116 GN=Ugdh PE=1 SV=1	Ugdh	G3V6C4	3.18573	1.72449	18.9456	18.1195	18.4968	18.2857	20.376	19.5976	20.3183	20.4536
Alpha-fetoprotein OS=Rattus norvegicus OX=10116 GN=Afp PE=4 SV=1	Afp	G3V6D0	6.5147	-4.6989	25.1521	25.1563	25.1957	25.5825	20.9119	20.3875	20.221	20.7706
ATP synthase subunit beta OS=Rattus norvegicus OX=10116 GN=Atp5f1b PE=1 SV=1	Atp5f1b	G3V6D3	3.28457	3.07993	22.6098	22.7217	21.6596	21.835	24.1855	25.6798	25.5335	25.747
O-linked N-acetylglucosamine (GlcNAc) transferase (UDP-N-acetylglucosamine:polypeptide-N-acetylglucosaminyl transferase), isoform CRA_b OS=Rattus norvegicus OX=10116 GN=Ogt PE=1 SV=2	Ogt	G3V6F4	4.20079	3.49929	17.9164	17.1081	17.5512	18.3328	20.7703	21.6203	21.6644	20.8506
RCG48149, isoform CRA_b OS=Rattus norvegicus OX=10116 GN=LOC100363782 PE=1 SV=1	Rab1b	G3V6H0	5.27585	4.27446	18.5813	18.2595	19.2207	17.9928	23.0833	22.7021	22.6416	22.7252
Nucleosome assembly protein 1-like 1 OS=Rattus norvegicus OX=10116 GN=Nap1l1 PE=1 SV=1	Nap1l1	G3V6H9	2.52465	3.17751	17.1767	16.5099	15.4512	18.3465	20.5728	19.3295	20.0415	20.2505
60S ribosomal protein L26 OS=Rattus norvegicus OX=10116 GN=Rpl26 PE=1 SV=1	Rpl26	G3V6I9	2.09191	3.3581	16.8634	19.0885	20.5042	20.106	21.6568	22.8692	22.8181	22.6502
Receptor protein-tyrosine kinase OS=Rattus norvegicus OX=10116 GN=Egfr PE=1 SV=1	Egfr	G3V6K6	0.100367	-0.0634642	18.274	18.7034	18.7441	17.9519	18.2866	18.5334	18.0016	18.5981
RCG61894, isoform CRA_a OS=Rattus norvegicus OX=10116 GN=Strn PE=1 SV=1	Strn	G3V6L8	3.93397	6.12798	13.8063	15.2651	15.2215	12.358	20.229	20.3871	20.3997	20.1471
Peptidylprolyl isomerase OS=Rattus norvegicus OX=10116 GN=Fkbp3 PE=1 SV=1	Fkbp3	G3V6L9	5.35129	4.05391	17.2362	17.5155	16.8772	17.6239	21.9074	20.9402	21.317	21.3038
Transmembrane emp24 protein transport domain containing 4 (Predicted), isoform CRA_b OS=Rattus norvegicus OX=10116 GN=Tmed4 PE=1 SV=3	Tmed4	G3V6N2	3.29287	3.37468	16.0264	16.3324	14.7407	14.2767	18.6094	18.7377	18.8743	18.6534
Myosin, heavy polypeptide 9, non-muscle OS=Rattus norvegicus OX=10116 GN=Myh9 PE=1 SV=1	Myh9	G3V6P7	4.27835	3.0884	23.2996	23.8839	23.531	24.0038	26.5384	27.5388	26.4812	26.5135
Guanine nucleotide-binding protein subunit gamma OS=Rattus norvegicus OX=10116 GN=Gng12 PE=1 SV=1	Gng12	G3V6P8	4.11085	1.9071	19.9138	19.6292	19.3748	19.2442	21.6499	21.5897	21.0512	21.4996
Guanine nucleotide binding protein, alpha 11 OS=Rattus norvegicus OX=10116 GN=Gna11 PE=1 SV=1	Gna11	G3V6Q6	2.40973	1.99884	17.8297	16.7796	16.6487	18.3801	19.8054	19.266	19.2045	19.3576
Cytoplasmic aconitate hydratase OS=Rattus norvegicus OX=10116 GN=Aco1 PE=1 SV=1	Aco1	G3V6S2	3.96064	3.63361	17.9131	16.7224	17.0029	17.8211	20.2694	20.8567	21.429	21.4389
Calumenin OS=Rattus norvegicus OX=10116 GN=Calu PE=1 SV=1	Calu	G3V6S3	4.01604	3.18875	18.8967	18.4049	18.8919	19.7538	21.9533	22.7665	21.834	22.1485
C-1-tetrahydrofolate synthase, cytoplasmic OS=Rattus norvegicus OX=10116 GN=Mthfd1 PE=1 SV=1	Mthfd1	G3V6S5	7.14096	3.5265	21.7326	21.61	21.9158	21.5362	25.1313	25.0996	25.4405	25.2291
Coatomer subunit alpha OS=Rattus norvegicus OX=10116 GN=Copa PE=1 SV=1	Copa	G3V6T1	5.10157	4.67377	19.3312	18.4851	18.5891	19.7103	23.3728	23.7694	23.5852	24.0833
Protein disulfide-isomerase A4 OS=Rattus norvegicus OX=10116 GN=Pdia4 PE=1 SV=1	Pdia4	G3V6T7	2.00125	3.92307	14.1571	17.1969	15.2537	18.8924	20.0386	20.277	20.1903	20.6865
Aminopeptidase B OS=Rattus norvegicus OX=10116 GN=Rnpep PE=1 SV=1	Rnpep	G3V6V1	2.96505	5.40714	14.8074	15.7228	16.1924	14.9907	18.2564	21.5984	21.9155	21.5718
Proteasome 26S subunit, ATPase 6 OS=Rattus norvegicus OX=10116 GN=Psmc6 PE=1 SV=1	Psmc6	G3V6W6	3.27618	2.6526	22.7982	20.9221	21.513	21.5883	24.3134	24.3066	24.4497	24.3623
Fibulin 2 OS=Rattus norvegicus OX=10116 GN=Fbln2 PE=1 SV=1	Fbln2	G3V6X1	2.75294	3.25151	16.3587	16.709	18.0748	15.1259	19.6718	19.9003	19.7806	19.9216
Alpha-1,4 glucan phosphorylase OS=Rattus norvegicus OX=10116 GN=Pygb PE=1 SV=2	Pygb	G3V6Y6	5.2169	6.129	19.5889	18.1711	18.7777	19.2163	24.2441	25.4092	25.4538	25.1628
Non-specific serine/threonine protein kinase OS=Rattus norvegicus OX=10116 GN=Prkaa2 PE=1 SV=1	Prkaa2	G3V715	3.94854	6.42432	15.1612	14.9229	16.0057	18.043	22.8126	22.3074	22.5272	22.1829
Beta-1,4-galactosyltransferase 1 OS=Rattus norvegicus OX=10116 GN=B4galt1 PE=1 SV=1	B4galt1	G3V722	0.469104	-0.708582	18.6945	15.7855	16.977	17.4012	16.1838	16.1281	16.2302	17.4818
Tissue specific transplantation antigen P35B (Predicted), isoform CRA_a OS=Rattus norvegicus OX=10116 GN=Tsta3 PE=1 SV=1	Gfus	G3V762	1.969	2.2766	16.874	14.3962	16.6639	16.2867	17.8437	18.16	19.0758	18.2477
Acetyl-Coenzyme A dehydrogenase, medium chain OS=Rattus norvegicus OX=10116 GN=Acadm PE=1 SV=1	Acadm	G3V796	1.38383	-1.54479	19.1056	19.8783	18.1863	19.866	17.9092	18.1317	16.4208	18.3954
Tubulin beta chain OS=Rattus norvegicus OX=10116 GN=Tubb4b PE=1 SV=2	Tubb4b	G3V7C6	6.15607	3.87238	22.3074	22.2717	21.5879	21.8147	25.9436	25.9264	25.7461	25.8551
G protein beta subunit-like, isoform CRA_a OS=Rattus norvegicus OX=10116 GN=Mlst8 PE=1 SV=1	Mlst8	G3V7F1	2.26189	2.1508	13.4277	14.7864	14.6458	15.5987	16.3344	16.5987	17.4487	16.6799
Cytoplasmic dynein 1 light intermediate chain 1 OS=Rattus norvegicus OX=10116 GN=Dync1li1 PE=1 SV=1	Dync1li1	G3V7G0	4.05175	4.51899	17.8029	18.1454	18.4285	19.924	22.7198	23.1948	23.3696	23.0924
Glycine--tRNA ligase OS=Rattus norvegicus OX=10116 GN=Gars PE=1 SV=1	Gars1	G3V7G8	5.64992	5.48633	17.9388	18.3834	17.5719	18.6874	23.9675	23.0726	23.6794	23.8074
Leucine-rich repeat-containing 40 OS=Rattus norvegicus OX=10116 GN=Lrrc40 PE=1 SV=3	Lrrc40	G3V7I7	4.03545	5.51037	16.7516	15.8602	16.0765	14.0152	21.1632	20.8465	21.3714	21.3639
RCG57812, isoform CRA_b OS=Rattus norvegicus OX=10116 GN=Slk PE=1 SV=1	Slk	G3V7I8	4.22517	2.11955	20.506	20.0419	20.5598	20.9994	22.4403	22.8342	22.7123	22.5985
GTP-binding protein OS=Rattus norvegicus OX=10116 GN=Rrad PE=3 SV=1	Rrad	G3V7K9	3.51882	6.51256	15.0269	13.8498	16.4037	17.8001	22.7503	22.3828	22.1277	21.8699
Complement C1s subcomponent OS=Rattus norvegicus OX=10116 GN=C1s PE=1 SV=1	C1s	G3V7L3	2.87065	-4.33637	22.2741	22.2429	25.3216	22.527	19.1224	18.6918	18.2419	18.9641
26S proteasome regulatory subunit 7 OS=Rattus norvegicus OX=10116 GN=Psmc2 PE=1 SV=1	Psmc2	G3V7L6	5.96291	3.79695	20.4998	20.6202	20.2401	20.1006	24.4982	23.7689	24.2412	24.1402
ATPase, H+ transporting, V1 subunit E isoform 1, isoform CRA_a OS=Rattus norvegicus OX=10116 GN=Atp6v1e1 PE=1 SV=1	Atp6v1e1	G3V7L8	4.6024	3.30359	17.3722	17.6335	17.5131	17.4417	20.2466	20.4362	21.4734	21.0186
Adiponectin a OS=Rattus norvegicus OX=10116 GN=C1qb PE=1 SV=1	C1qb	G3V7N9	1.44598	-1.32392	21.9715	21.6979	21.8535	20.7417	19.0865	20.922	20.3376	20.6228
Fibrinogen-like 2 OS=Rattus norvegicus OX=10116 GN=Fgl2 PE=1 SV=1	Fgl2	G3V7P2	0.735974	-0.792995	21.2398	20.3063	21.1355	20.19	19.9079	18.6542	20.612	20.5256
Proteasome subunit beta OS=Rattus norvegicus OX=10116 GN=Psmb5 PE=1 SV=1	Psmb5	G3V7Q6	1.8756	1.0059	18.5876	18.2938	18.9928	17.9432	19.8086	19.7025	19.3377	18.9922
IQ motif containing GTPase activating protein 1 (Predicted), isoform CRA_b OS=Rattus norvegicus OX=10116 GN=Iqgap1 PE=1 SV=1	Iqgap1	G3V7Q7	2.97499	1.88962	21.5819	20.2976	20.6099	21.1505	23.2263	22.562	22.6677	22.7423
Pantothenate kinase 4 OS=Rattus norvegicus OX=10116 GN=Pank4 PE=1 SV=1	Pank4	G3V7T3	3.4838	4.74391	18.1392	16.3438	16.6944	15.0765	21.344	20.894	21.404	21.5875
Cysteine and glycine-rich protein 3 OS=Rattus norvegicus OX=10116 GN=Csrp3 PE=1 SV=1	Csrp3	G3V7U0	6.1409	4.88449	20.5041	19.8495	20.2804	20.1255	25.1552	25.3489	25.2616	24.5316
ATP synthase subunit delta, mitochondrial OS=Rattus norvegicus OX=10116 GN=Atp5f1d PE=1 SV=1	Atp5f1d	G3V7Y3	4.11123	4.3498	18.3756	18.7515	18.1558	16.8491	21.9089	22.855	22.2934	22.4739
Coagulation factor XIII A chain OS=Rattus norvegicus OX=10116 GN=F13a1 PE=1 SV=1	F13a1	G3V811	1.48236	-1.46001	19.7308	19.6809	19.8654	19.081	19.1892	16.7831	18.3793	18.1663
Alpha-parvin OS=Rattus norvegicus OX=10116 GN=Parva PE=1 SV=1	Parva	G3V818	3.39862	4.37407	15.355	17.1655	17.7819	15.5465	20.4835	20.7587	21.2273	20.8756
Insulin-like growth factor 2 receptor OS=Rattus norvegicus OX=10116 GN=Igf2r PE=1 SV=1	Igf2r	G3V824	6.54749	3.35508	23.5497	23.6501	24.0008	23.4781	27.037	27.2058	26.8685	26.9878
Transketolase OS=Rattus norvegicus OX=10116 GN=Tkt PE=1 SV=1	Tkt	G3V826	0.125838	-0.193028	19.8333	19.3828	20.2215	20.5686	20.7717	18.3498	20.004	20.1086
Protein PRRC1 OS=Rattus norvegicus OX=10116 GN=Prrc1 PE=1 SV=1	Prrc1	G3V834	0.134734	0.152853	20.8241	19.4231	20.4112	20.5106	21.1674	20.3096	19.7119	20.5915
Clusterin OS=Rattus norvegicus OX=10116 GN=Clu PE=1 SV=1	Clu	G3V836	4.68214	-3.37376	25.529	25.335	25.1048	25.2868	22.5161	22.1476	21.2456	21.8512
Prothrombin OS=Rattus norvegicus OX=10116 GN=F2 PE=1 SV=1	F2	G3V843	3.91493	-2.35438	25.2306	25.1069	25.9332	25.5817	23.5319	22.652	22.9518	23.299
RCG55135, isoform CRA_b OS=Rattus norvegicus OX=10116 GN=Tln1 PE=1 SV=1	Tln1	G3V852	5.23055	2.34977	23.8504	23.7877	24.346	23.7249	26.1471	26.3274	26.4518	26.1819
Myosin-6 OS=Rattus norvegicus OX=10116 GN=Myh6 PE=1 SV=2	Myh6	G3V885	1.06894	2.83342	24.0318	19.3326	19.8118	18.387	22.2356	24.9003	22.9148	22.8463
Vacuolar protein sorting-associated protein 35 OS=Rattus norvegicus OX=10116 GN=Vps35 PE=1 SV=1	Vps35	G3V8A5	1.17604	2.90393	19.1317	16.4322	14.5541	13.4414	19.1378	17.6943	19.3076	19.0354
Myosin-7 OS=Rattus norvegicus OX=10116 GN=Myh7 PE=1 SV=1	Myh7	G3V8B0	3.89987	5.77852	21.4846	21.2124	21.2262	21.3888	25.4917	28.7228	27.0926	27.1191
Glycosylphosphatidylinositol specific phospholipase D1, isoform CRA_a OS=Rattus norvegicus OX=10116 GN=Gpld1 PE=1 SV=1	Gpld1	G3V8B1	4.50404	-2.72023	24.3105	23.5568	23.2861	23.3629	20.7774	20.8036	20.9953	21.0592
26S proteasome non-ATPase regulatory subunit 1 OS=Rattus norvegicus OX=10116 GN=Psmd1 PE=1 SV=1	Psmd1	G3V8B6	4.2691	3.09611	21.5596	20.3509	21.2405	21.024	24.3745	23.6441	24.2489	24.2919
Vimentin OS=Rattus norvegicus OX=10116 GN=Vim PE=1 SV=1	Vim	G3V8C3	4.86231	3.14057	19.6064	19.8661	19.4322	19.8449	22.9579	23.3843	22.603	22.3667
Chloride intracellular channel protein OS=Rattus norvegicus OX=10116 GN=Clic4 PE=1 SV=1	Clic4	G3V8C4	4.38165	3.60895	19.0355	19.4335	19.7769	19.9968	22.6833	23.1912	23.9106	22.8935
Apolipoprotein C-II (Predicted) OS=Rattus norvegicus OX=10116 GN=Apoc2 PE=1 SV=1	Apoc2	G3V8D4	4.94721	-2.18844	27.7453	27.6529	27.495	27.4644	25.7765	25.1592	25.1541	25.5142
6-phosphogluconolactonase OS=Rattus norvegicus OX=10116 GN=Pgls PE=1 SV=1	Pgls	G3V8D5	3.70855	3.47996	15.6835	16.759	17.3502	17.4347	19.8466	20.3032	20.5238	20.4737
Proteasome (Prosome, macropain) 26S subunit, non-ATPase, 5 (Predicted), isoform CRA_a OS=Rattus norvegicus OX=10116 GN=Psmd5 PE=1 SV=1	Psmd5	G3V8G2	2.63869	3.95852	16.9355	15.0747	16.075	18.5848	21.3256	20.2326	20.452	20.4939
Golgi apparatus protein 1 OS=Rattus norvegicus OX=10116 GN=Glg1 PE=1 SV=1	Glg1	G3V8G5	4.11013	4.90764	15.4255	17.6727	16.7704	15.9203	20.9506	21.6854	21.3875	21.396
Protein Z, vitamin K-dependent plasma glycoprotein OS=Rattus norvegicus OX=10116 GN=Proz PE=3 SV=4	Proz	G3V8K8	2.0345	-2.27155	21.343	21.2649	20.7007	20.5682	19.4493	17.0957	18.6797	19.5658
Lamin A, isoform CRA_b OS=Rattus norvegicus OX=10116 GN=Lmna PE=1 SV=1	Lmna	G3V8L3	0.987701	1.72958	16.3785	17.4605	16.8079	19.9994	20.5261	18.9302	18.8292	19.2793
Caveolae-associated protein 1 OS=Rattus norvegicus OX=10116 GN=Cavin1 PE=1 SV=1	Cavin1	G3V8L9	6.94404	4.43811	19.4373	19.5119	19.9675	19.5558	23.8314	23.9576	24.2335	24.2025
Coatomer subunit epsilon OS=Rattus norvegicus OX=10116 GN=Cope PE=1 SV=3	Cope	G3V8Q1	4.99503	5.29546	15.9051	15.6292	17.1111	16.8071	21.3899	21.8079	21.3778	22.0589
RCG40648, isoform CRA_b OS=Rattus norvegicus OX=10116 GN=Sec23ip PE=1 SV=1	Sec23ip	G3V8Q8	3.5144	2.74706	19.9739	19.3786	18.6366	20.1676	22.6854	22.2005	22.1236	22.1353
Nucleobindin 2, isoform CRA_b OS=Rattus norvegicus OX=10116 GN=Nucb2 PE=1 SV=1	Nucb2	G3V8R1	0.674428	0.722889	17.5977	16.6651	16.1848	16.6343	16.28	17.7348	17.7066	18.2521
Globin e1 OS=Rattus norvegicus OX=10116 GN=Hbz PE=3 SV=1	Hbz	G3V8R3	3.03326	1.38873	15.0619	16.0278	15.7259	16.0281	17.0305	17.0697	17.1472	17.1512
Cathelicidin antimicrobial peptide OS=Rattus norvegicus OX=10116 GN=Camp PE=1 SV=1	Camp	G3V8S9	5.99992	-5.77278	22.0981	22.053	21.9724	22.6558	17.1282	16.0361	16.2135	16.3104
DNA damage-binding protein 1 OS=Rattus norvegicus OX=10116 GN=Ddb1 PE=1 SV=1	Ddb1	G3V8T4	4.5669	2.86163	19.931	19.5215	19.2572	19.2599	22.7692	21.833	22.374	22.4399
RuvB-like helicase OS=Rattus norvegicus OX=10116 GN=Ruvbl2 PE=1 SV=1	Ruvbl2	G3V8T5	0.853932	1.73449	21.2644	21.3821	19.3079	22.0912	25.2195	21.7257	22.0523	21.9861
Apoptosis regulator BAX OS=Rattus norvegicus OX=10116 GN=Bax PE=1 SV=1	Bax	G3V8T9	6.30066	6.06963	14.8345	14.1823	15.1065	14.6572	21.2272	20.3135	20.7476	20.7708
Alpha-1,4 glucan phosphorylase OS=Rattus norvegicus OX=10116 GN=Pygm PE=1 SV=1	Pygm	G3V8V3	5.68341	5.17952	22.6622	21.964	21.7983	21.705	26.6586	27.3777	27.5683	27.2429
Huntingtin interacting protein 1, isoform CRA_a OS=Rattus norvegicus OX=10116 GN=Hip1 PE=1 SV=1	Hip1	G3V8Y8	2.09506	-1.07543	20.6153	20.8977	21.2231	20.2593	20.1332	19.8128	19.3843	19.3634
Peroxisomal biogenesis factor 19 OS=Rattus norvegicus OX=10116 GN=LOC100911356 PE=1 SV=1	Pex19	G3V907	3.41423	4.42611	16.2687	17.6454	16.3707	15.6866	22.1427	19.8835	20.7876	20.8622
Heat shock 27kDa protein 1 OS=Rattus norvegicus OX=10116 GN=Hspb1 PE=1 SV=1	Hspb1	G3V913	6.09209	4.74984	23.1485	22.4421	22.7928	22.9454	27.7431	27.0628	27.7816	27.7406
Protein TANC1 OS=Rattus norvegicus OX=10116 GN=Tanc1 PE=1 SV=3	Tanc1	G3V917	4.80149	2.49825	17.2816	16.821	17.4664	17.6547	19.8802	19.7545	19.9973	19.5847
Trifunctional purine biosynthetic protein adenosine-3 OS=Rattus norvegicus OX=10116 GN=Gart PE=1 SV=1	Gart	G3V918	3.3968	3.69845	19.1656	19.2662	19.0024	18.6308	21.8047	21.8792	23.5947	23.5803
LDL receptor-related protein 1 OS=Rattus norvegicus OX=10116 GN=Lrp1 PE=1 SV=1	Lrp1	G3V928	1.0955	-1.92826	21.7152	23.6262	21.9945	22.5712	18.1195	21.5593	21.3766	21.1386
Citrate synthase OS=Rattus norvegicus OX=10116 GN=Cs PE=1 SV=1	Cs	G3V936	0.704399	2.02206	17.0167	18.2757	16.2923	21.7722	18.453	21.7195	20.5965	20.676
Caldesmon 1, isoform CRA_b OS=Rattus norvegicus OX=10116 GN=Cald1 PE=1 SV=1	Cald1	G3V9E3	1.67098	4.12765	18.1668	13.2711	16.4082	18.8728	22.2047	20.5182	20.3548	20.1519
ATP-citrate synthase OS=Rattus norvegicus OX=10116 GN=Acly PE=1 SV=1	Acly	G3V9G4	4.06222	3.17724	15.5135	16.6185	15.2476	15.9469	18.9287	18.6308	19.4209	19.0551
Uncharacterized protein OS=Rattus norvegicus OX=10116 PE=1 SV=3	G3V9J1_RAT	G3V9J1	2.2746	-1.99836	18.9623	18.3297	19.2419	19.7383	17.9298	16.2613	16.7208	17.3669
Fibrillin 1 OS=Rattus norvegicus OX=10116 GN=Fbn1 PE=1 SV=1	Fbn1	G3V9M6	3.06178	2.70538	18.7414	17.3015	18.793	19.228	20.9988	21.5795	21.0007	21.3065
Polyadenylate-binding protein OS=Rattus norvegicus OX=10116 GN=Pabpc4 PE=1 SV=2	Pabpc4	G3V9N0	5.62394	4.83863	17.8126	17.9506	17.8122	17.7201	22.1587	23.4476	22.5118	22.5319
AP complex subunit beta OS=Rattus norvegicus OX=10116 GN=Ap1b1 PE=1 SV=3	Ap1b1	G3V9N8	4.99921	4.41804	16.2483	17.3606	16.3194	16.8423	21.6803	20.8303	20.8535	21.0787
26S proteasome non-ATPase regulatory subunit 9 OS=Rattus norvegicus OX=10116 GN=Psmd9 PE=1 SV=1	Psmd9	G3V9P0	1.70684	4.20249	16.5006	15.6256	16.1362	21.314	21.7042	21.0609	21.7914	21.83
Non-specific serine/threonine protein kinase OS=Rattus norvegicus OX=10116 GN=Stk38 PE=1 SV=3	Stk38	G3V9Q4	0.137484	0.280046	17.2267	17.3621	16.6539	18.5041	18.6482	15.7655	17.9789	18.4744
Complement factor H OS=Rattus norvegicus OX=10116 GN=Cfh PE=1 SV=1	Cfh	G3V9R2	8.00132	-4.01557	24.4832	24.4523	24.7386	24.4454	20.6615	20.4686	20.3777	20.5493
Beta-casein OS=Rattus norvegicus OX=10116 GN=Csn2 PE=3 SV=1	Csn2	G3V9R5	0.618401	-1.66275	21.2826	19.9666	20.7965	15.6997	17.8756	17.7944	17.885	17.5395
Afamin OS=Rattus norvegicus OX=10116 GN=Afm PE=1 SV=1	Afm	G3V9R9	4.84381	-3.7681	22.4489	22.4242	22.9074	21.8165	18.1134	18.7883	19.0242	18.5987
3-ketoacyl-CoA thiolase, mitochondrial OS=Rattus norvegicus OX=10116 GN=Acaa2 PE=1 SV=3	Acaa2	G3V9U2	1.62021	2.18918	19.7138	18.9962	18.3694	17.1577	19.5139	21.9019	20.832	20.7461
Myosin, heavy polypeptide 10, non-muscle, isoform CRA_b OS=Rattus norvegicus OX=10116 GN=Myh10 PE=1 SV=1	Myh10	G3V9Y1	1.08853	0.908414	26.1102	25.7601	25.764	24.4792	26.8617	26.8241	25.8616	26.1997
DNA-directed RNA polymerase II subunit GRINL1A OS=Rattus norvegicus OX=10116 GN=Polr2m PE=2 SV=1	Myzap	H8Y6S5	4.70701	4.67421	14.4106	15.8966	15.6614	16.0649	20.3944	20.1774	20.2282	19.9304
RCG31562, isoform CRA_c OS=Rattus norvegicus OX=10116 GN=Tardbp PE=1 SV=1	Tardbp	I6L9G6	3.74093	3.88913	17.8321	16.3814	16.6679	18.0667	21.767	20.7442	20.8672	21.1262
Microtubule-associated serine/threonine kinase family member 4 OS=Rattus norvegicus OX=10116 GN=Mast4 PE=1 SV=2	Mast4	M0R3L1	0.155363	-0.211498	20.7533	22.1052	19.8938	20.9553	19.9886	21.1454	20.7575	20.9701
Carbonyl reductase [NADPH] 1-like OS=Rattus norvegicus OX=10116 GN=LOC102556347 PE=1 SV=1	Cbr1	M0R3X6	4.35969	6.64453	17.0264	19.2273	18.0701	16.6706	24.0532	24.8699	24.8116	23.8379
Peptidoglycan recognition protein 2 OS=Rattus norvegicus OX=10116 GN=Pglyrp2 PE=1 SV=2	Pglyrp2	M0R485	3.22668	-3.93261	21.5916	21.2426	22.0824	22.127	18.8821	18.0971	16.245	18.0889
Apolipoprotein D OS=Rattus norvegicus OX=10116 GN=Apod PE=3 SV=1	Apod	M0R4S2	3.75304	-4.32561	20.2209	20.6094	20.1471	19.6448	15.5426	17.2387	15.5579	14.9804
Uncharacterized protein OS=Rattus norvegicus OX=10116 PE=1 SV=2	M0R4Z4_RAT	M0R4Z4	0.327464	-0.414763	17.2188	18.9947	17.2224	16.7093	17.6343	17.2295	16.7689	16.8536
Uncharacterized protein OS=Rattus norvegicus OX=10116 PE=3 SV=1	Eno1-ps1	M0R5J4	2.09422	1.3946	23.9621	24.151	24.7826	24.7216	24.9604	26.0312	26.3208	25.8834
RAN-binding protein 3 OS=Rattus norvegicus OX=10116 GN=Ranbp3 PE=1 SV=2	Ranbp3	M0R5Q3	4.17793	5.73575	14.0459	15.9431	16.2849	16.5083	21.6784	21.5467	21.5748	20.9252
Protein S (Alpha), isoform CRA_b OS=Rattus norvegicus OX=10116 GN=Pros1 PE=1 SV=1	Pros1	M0R5R0	3.47844	-1.55432	22.4627	21.7457	22.1313	22.4219	21.0286	20.5296	20.4386	20.5475
Uncharacterized protein OS=Rattus norvegicus OX=10116 PE=4 SV=1	M0R5W6_RAT	M0R5W6	0.227062	-0.545508	16.9225	14.5163	18.0949	17.412	15.0081	15.4533	16.8759	17.4264
Glyceraldehyde-3-phosphate dehydrogenase OS=Rattus norvegicus OX=10116 PE=1 SV=1	M0R660_RAT	M0R660	3.9921	4.56238	20.0729	19.52	19.8757	21.3681	24.0443	24.6855	24.837	25.5194
40S ribosomal protein S3a OS=Rattus norvegicus OX=10116 GN=LOC100365839 PE=3 SV=1	LOC100365839	M0R6L4	4.26258	4.27699	20.625	19.6504	20.1198	20.0665	23.3065	25.0063	24.6768	24.58
Myocyte-specific enhancer factor 2A OS=Rattus norvegicus OX=10116 GN=Mef2a PE=1 SV=2	Mef2a	M0R6R7	0.260517	0.232224	18.2324	17.6701	17.5276	16.5224	17.9492	17.6972	17.6872	17.5479
MMS19 homolog, cytosolic iron-sulfur assembly component OS=Rattus norvegicus OX=10116 GN=Mms19 PE=1 SV=1	Mms19	M0R6T4	3.69549	6.42248	14.4739	16.9193	14.9589	13.2935	20.5305	21.5498	21.6016	21.6536
Myosin XVIIIb OS=Rattus norvegicus OX=10116 GN=Myo18b PE=1 SV=2	Myo18b	M0R6Z9	1.48651	1.25694	17.8895	17.7055	18.7718	19.1419	19.04	19.2553	20.3203	19.9208
Heterogeneous nuclear ribonucleoprotein Q OS=Rattus norvegicus OX=10116 GN=Syncrip PE=1 SV=2	Syncrip	M0R735	4.98013	3.06438	19.3777	19.17	19.0391	19.6695	21.9084	22.7658	22.3153	22.5242
Importin subunit alpha OS=Rattus norvegicus OX=10116 GN=LOC100359600 PE=3 SV=1	LOC100359600	M0R7I0	3.04145	4.10323	19.6448	18.1762	16.4615	18.405	22.7734	22.0534	22.1074	22.1662
Common salivary protein 1 OS=Rattus norvegicus OX=10116 GN=Csap1 PE=4 SV=1	Csap1	M0R7K9	0.862478	1.73661	15.2781	16.6483	16.8593	18.6699	16.4023	19.1612	19.4367	19.4018
Perilipin 4 OS=Rattus norvegicus OX=10116 GN=Plin4 PE=4 SV=2	Plin4	M0R7S5	1.83111	1.38556	20.2651	21.1958	19.3008	19.8338	21.7272	21.4877	21.3354	21.5874
Tubulin beta chain OS=Rattus norvegicus OX=10116 GN=Tubb1 PE=1 SV=1	Tubb1	M0R8B6	1.19163	-1.08259	17.6197	18.6688	18.5625	18.1217	18.1236	17.572	16.5717	16.375
Thrombospondin 1 OS=Rattus norvegicus OX=10116 GN=Thbs1 PE=1 SV=2	Thbs1	M0R979	5.41128	-4.82669	25.3524	25.004	25.669	25.0218	20.8869	19.6962	20.502	20.6553
Nascent polypeptide-associated complex subunit alpha OS=Rattus norvegicus OX=10116 GN=Naca PE=1 SV=1	Naca	M0R9L0	5.27187	4.83319	20.8864	20.229	20.2892	20.6017	24.9882	26.1244	25.3501	24.8763
Sorting nexin OS=Rattus norvegicus OX=10116 GN=Snx9 PE=1 SV=2	Snx9	M0R9L3	0.564442	-0.881905	18.789	15.8074	18.0873	16.5249	16.9607	16.7147	15.9452	16.0604
Uncharacterized protein OS=Rattus norvegicus OX=10116 PE=1 SV=1	M0R9U2_RAT	M0R9U2	1.22341	0.736654	19.9046	18.9467	20.2651	19.2658	20.0884	20.6075	20.2674	20.3654
Cytoplasmic dynein 1 heavy chain 1 OS=Rattus norvegicus OX=10116 GN=Dync1h1 PE=1 SV=2	Dync1h1	M0R9X8	5.17477	3.1211	24.8613	24.5272	24.3266	23.8789	27.4083	27.4937	27.7022	27.4741
Perilipin OS=Rattus norvegicus OX=10116 GN=Plin3 PE=1 SV=1	Plin3	M0RA08	5.31881	2.64248	21.3692	21.6929	21.5236	21.7771	24.5572	23.9898	24.4035	23.9824
Uncharacterized protein OS=Rattus norvegicus OX=10116 PE=1 SV=1	M0RA79_RAT	M0RA79	2.70753	-2.60415	19.9988	19.5132	20.7749	21.0008	17.761	18.3194	18.0958	16.695
Uncharacterized protein OS=Rattus norvegicus OX=10116 PE=4 SV=2	M0RAZ1_RAT	M0RAZ1	0.185377	0.20471	17.2769	17.2286	18.4864	18.5218	18.5102	17.4153	18.1095	18.2974
Complement C3 OS=Rattus norvegicus OX=10116 GN=C3 PE=1 SV=1	C3	M0RBF1	6.1006	-3.3677	28.4524	28.521	28.7191	28.993	25.2862	25.2691	25.0708	25.5885
Guanine nucleotide-binding protein subunit gamma OS=Rattus norvegicus OX=10116 GN=Gng2 PE=1 SV=2	Gng2	M0RBJ0	4.56418	2.057	15.6721	16.3673	16.3377	16.2625	18.3003	18.2411	17.9987	18.3276
Uncharacterized protein OS=Rattus norvegicus OX=10116 PE=4 SV=1	M0RBP7_RAT	M0RBP7	0.852978	-0.190317	19.2534	19.2519	19.4494	19.1635	18.8327	19.1746	19.2726	19.077
Cofilin 2 OS=Rattus norvegicus OX=10116 GN=Cfl2 PE=1 SV=1	Cfl2	M0RC65	5.52016	4.45772	17.4597	17.7017	18.0975	17.722	22.6144	21.5905	22.0915	22.5153
Ras-related protein Rab-5A OS=Rattus norvegicus OX=10116 GN=Rab5a PE=2 SV=1	Rab5a	M0RC99	3.78735	5.41659	15.5741	16.2144	16.726	13.8769	21.4923	20.5264	21.0204	21.0188
Uncharacterized protein OS=Rattus norvegicus OX=10116 PE=1 SV=1	M0RCC9_RAT	M0RCC9	0.0160871	0.0369043	16.3833	17.5913	16.3869	14.0134	15.9505	15.9715	16.7359	15.8646
Integrin beta OS=Rattus norvegicus OX=10116 GN=Itgb3 PE=1 SV=2	Itgb3	M0RCF3	4.69628	-2.53896	23.0459	22.5636	23.1137	22.6355	20.6973	20.1327	19.9763	20.3965
Phospholipase A2, group XIIB OS=Rattus norvegicus OX=10116 GN=Pla2g12b PE=1 SV=1	Pla2g12b	M0RCI5	0.965338	0.94164	16.8407	15.177	16.7789	17.4751	17.5555	17.5086	17.2495	17.7247
Lysine demethylase 3B OS=Rattus norvegicus OX=10116 GN=Kdm3b PE=1 SV=2	Kdm3b	M0RDF1	2.76508	2.4493	15.5693	15.4036	15.4587	15.8474	19.017	16.8914	18.3147	17.853
Uncharacterized protein OS=Rattus norvegicus OX=10116 PE=1 SV=2	Crybg3	M0RDY6	6.07583	3.76177	18.3154	18.756	19.0366	18.8449	22.6381	22.2055	22.5972	22.5593
N(G),N(G)-dimethylarginine dimethylaminohydrolase 1 OS=Rattus norvegicus OX=10116 GN=Ddah1 PE=1 SV=3	Ddah1	O08557	3.04626	5.83026	13.8235	14.2714	13.5586	17.656	20.4594	20.8254	20.8056	20.5402
Diacylglycerol kinase zeta OS=Rattus norvegicus OX=10116 GN=Dgkz PE=1 SV=1	Dgkz	O08560	2.59416	4.6449	18.1642	16.1431	14.1792	14.4736	20.106	20.0086	20.721	20.704
Phosphoribosyl pyrophosphate synthase-associated protein 2 OS=Rattus norvegicus OX=10116 GN=Prpsap2 PE=1 SV=1	Prpsap2	O08618	3.59114	5.28826	14.0762	13.7527	14.6106	16.671	20.3541	19.4473	20.3427	20.1195
Procollagen C-endopeptidase enhancer 1 OS=Rattus norvegicus OX=10116 GN=Pcolce PE=1 SV=1	Pcolce	O08628	1.00321	-0.186986	21.1779	21.0899	21.3378	21.3691	21.2621	20.9744	20.9687	21.0216
Transcription intermediary factor 1-beta OS=Rattus norvegicus OX=10116 GN=Trim28 PE=1 SV=2	Trim28	O08629	4.62847	3.86383	18.1234	18.0481	19.3273	19.0043	22.4622	22.5303	22.6892	22.2769
D-3-phosphoglycerate dehydrogenase OS=Rattus norvegicus OX=10116 GN=Phgdh PE=1 SV=3	Phgdh	O08651	4.73603	1.73864	21.3332	21.3485	21.5405	21.6519	23.0269	22.9806	23.3592	23.4618
Nuclear pore complex protein Nup88 OS=Rattus norvegicus OX=10116 GN=Nup88 PE=1 SV=1	Nup88	O08658	3.51633	5.01868	15.5603	15.8401	15.1061	12.8797	19.7805	19.7804	19.9007	19.9993
Vacuolar protein sorting-associated protein 45 OS=Rattus norvegicus OX=10116 GN=Vps45 PE=1 SV=1	Vps45	O08700	0.921284	-0.489758	19.7448	20.7473	20.371	20.516	19.8368	20.1773	19.9977	19.4083
Glycogenin-1 OS=Rattus norvegicus OX=10116 GN=Gyg1 PE=2 SV=4	Gyg1	O08730	4.34462	9.23691	17.9578	15.5303	15.6219	14.1685	25.5905	23.8934	25.1136	25.6287
Immunoglobulin-binding protein 1 OS=Rattus norvegicus OX=10116 GN=Igbp1 PE=2 SV=2	Igbp1	O08836	5.55593	4.82258	14.8033	15.1445	15.1657	14.1448	20.1014	19.4062	19.5687	19.4723
Serine/threonine-protein kinase N2 OS=Rattus norvegicus OX=10116 GN=Pkn2 PE=1 SV=2	Pkn2	O08874	2.81627	4.7921	16.7865	15.6789	17.4471	14.2732	21.7079	20.9704	21.3562	19.3196
Glycerol-3-phosphate dehydrogenase [NAD(+)], cytoplasmic OS=Rattus norvegicus OX=10116 GN=Gpd1 PE=1 SV=4	Gpd1	O35077	2.24264	1.74151	19.3984	18.6501	19.9666	19.6628	20.3569	21.5898	21.6777	21.0195
Coatomer subunit beta' OS=Rattus norvegicus OX=10116 GN=Copb2 PE=1 SV=3	Copb2	O35142	6.36801	-2.58634	26.6522	26.6973	26.5352	26.6736	24.3303	24.025	23.8147	24.043
Peroxiredoxin-6 OS=Rattus norvegicus OX=10116 GN=Prdx6 PE=1 SV=3	Prdx6	O35244	4.01956	2.52941	18.2103	19.1864	19.1137	19.3958	21.5451	21.2819	21.702	21.4949
Dynamin-1-like protein OS=Rattus norvegicus OX=10116 GN=Dnm1l PE=1 SV=1	Dnm1l	O35303	6.63364	4.61228	20.2183	19.6189	20.1363	19.8196	24.8044	24.2706	24.6566	24.5105
Guanine nucleotide-binding protein subunit beta-4 OS=Rattus norvegicus OX=10116 GN=Gnb4 PE=2 SV=4	Gnb4	O35353	2.85504	1.54069	16.3477	15.7478	16.5973	16.4129	18.1142	18.192	17.6419	17.3205
Ras-related protein Rab-11B OS=Rattus norvegicus OX=10116 GN=Rab11b PE=1 SV=4	Rab11b	O35509	5.23947	4.5577	20.8861	20.8074	20.0191	19.7316	25.2231	24.8428	24.8788	24.7303
Bifunctional purine biosynthesis protein PURH OS=Rattus norvegicus OX=10116 GN=Atic PE=1 SV=2	Atic	O35567	4.00474	2.86727	18.534	17.7125	17.6256	18.2769	20.4595	20.5858	21.3889	21.1839
Stress-induced-phosphoprotein 1 OS=Rattus norvegicus OX=10116 GN=Stip1 PE=1 SV=1	Stip1	O35814	2.85285	3.04193	22.1588	22.0217	22.2819	20.8576	26.0256	23.9164	24.7243	24.8215
Lecithin cholesterol acyltransferase OS=Rattus norvegicus OX=10116 GN=Lcat PE=1 SV=1	Lcat	O35849	3.94578	-2.76968	19.8938	18.7495	19.7925	19.3699	16.7802	16.4143	17.1265	16.406
Monocarboxylate transporter 4 OS=Rattus norvegicus OX=10116 GN=Slc16a3 PE=1 SV=1	Slc16a3	O35910	1.78677	1.93677	17.1425	14.435	16.4773	15.873	18.0399	17.8953	17.6379	18.1018
Endophilin-A2 OS=Rattus norvegicus OX=10116 GN=Sh3gl1 PE=1 SV=1	Sh3gl1	O35964	2.00442	1.31064	19.9627	19.3922	20.5363	20.8901	21.5067	21.7394	21.6264	21.1513
NSFL1 cofactor p47 OS=Rattus norvegicus OX=10116 GN=Nsfl1c PE=1 SV=1	Nsfl1c	O35987	3.84693	3.26301	18.2195	18.8449	18.8278	17.4015	21.5965	21.5114	21.1941	22.0438
Acyl-coenzyme A thioesterase 2, mitochondrial OS=Rattus norvegicus OX=10116 GN=Acot2 PE=1 SV=1	Acot2	O55171	2.673	2.55721	16.3346	15.6836	14.8185	14.1911	18.2292	17.4743	17.8002	17.753
Nuclear factor 1 OS=Rattus norvegicus OX=10116 GN=Nfib PE=1 SV=2	Nfib	O70185	0.936776	2.38709	18.3698	20.3038	17.6535	14.1158	20.3183	20.0647	19.8728	19.7354
Prolyl endopeptidase OS=Rattus norvegicus OX=10116 GN=Prep PE=1 SV=1	Prep	O70196	1.93921	3.76839	13.9498	16.0984	15.644	15.7594	16.3323	20.0805	20.0802	20.0322
Syntaxin-7 OS=Rattus norvegicus OX=10116 GN=Stx7 PE=1 SV=4	Stx7	O70257	3.08401	1.55722	18.858	18.7288	18.8779	19.532	21.0004	20.6345	20.1723	20.4184
Protein delta homolog 1 OS=Rattus norvegicus OX=10116 GN=Dlk1 PE=1 SV=1	Dlk1	O70534	4.96943	-3.5628	20.123	20.7975	21.191	20.1484	17.032	17.0902	16.8461	17.0404
Small glutamine-rich tetratricopeptide repeat-containing protein alpha OS=Rattus norvegicus OX=10116 GN=Sgta PE=1 SV=1	Sgta	O70593	2.5204	4.17925	16.8883	16.9103	17.2902	20.1722	22.8696	21.1813	21.6643	22.2629
C-type lectin domain family 11 member A OS=Rattus norvegicus OX=10116 GN=Clec11a PE=2 SV=1	Clec11a	O88201	3.24736	-4.59334	21.4256	21.0323	21.6807	21.471	18.6958	16.4783	15.4597	16.6025
Antisecretory factor OS=Rattus norvegicus OX=10116 GN=Psmd4 PE=1 SV=1	Psmd4	O88321	7.54351	4.84559	18.6568	18.6496	18.8171	18.7633	23.6486	23.2152	23.591	23.8145
STE20/SPS1-related proline-alanine-rich protein kinase OS=Rattus norvegicus OX=10116 GN=Stk39 PE=1 SV=2	Stk39	O88506	5.92665	8.99726	14.4921	14.8027	13.4818	15.6288	23.271	23.5584	23.884	23.6811
Ethanolamine-phosphate cytidylyltransferase OS=Rattus norvegicus OX=10116 GN=Pcyt2 PE=1 SV=1	Pcyt2	O88637	0.884463	1.91073	16.9471	14.5164	17.5	15.6292	19.3417	15.52	18.6245	18.7494
Kinesin-like protein KIF1B OS=Rattus norvegicus OX=10116 GN=Kif1b PE=1 SV=2	Kif1b	O88658	3.50585	4.14478	16.3792	18.24	16.3711	15.7084	20.8078	21.1793	20.7066	20.5841
Epsilon 1 globin OS=Rattus norvegicus OX=10116 GN=Hbe1 PE=1 SV=1	Hbe1	O88752	3.21529	-2.94821	21.0316	21.2957	21.4445	20.9182	18.3246	17.2092	18.0479	19.3155
Epsilon 3 globin OS=Rattus norvegicus OX=10116 GN=Hbg1 PE=2 SV=1	Hbg1	O88754	2.33678	-1.20401	21.5072	20.3289	20.8946	21.376	19.8813	19.8468	19.9171	19.6456
Protein/nucleic acid deglycase DJ-1 OS=Rattus norvegicus OX=10116 GN=Park7 PE=1 SV=1	Park7	O88767	5.56387	2.23827	19.203	19.6117	19.3549	19.093	21.4552	21.6992	21.6464	21.415
Embigin OS=Rattus norvegicus OX=10116 GN=Emb PE=1 SV=1	Emb	O88775	2.34809	-2.06134	19.85	20.1287	19.1956	20.172	16.6674	18.397	17.6489	18.3876
Disabled homolog 2 OS=Rattus norvegicus OX=10116 GN=Dab2 PE=1 SV=1	Dab2	O88797	3.14312	2.46387	16.6279	17.3667	16.583	16.3112	20.0828	18.6059	18.9672	19.0884
Malate dehydrogenase, cytoplasmic OS=Rattus norvegicus OX=10116 GN=Mdh1 PE=1 SV=3	Mdh1	O88989	7.27258	4.52018	19.6824	20.0161	19.9984	20.3119	24.4255	24.5451	24.6511	24.4677
Cytochrome c oxidase subunit 2 OS=Rattus norvegicus OX=10116 GN=Mtco2 PE=1 SV=3	mt-Co2	P00406	3.27683	3.53544	19.4747	19.9141	17.9984	18.6312	21.6606	22.9116	22.5908	22.9972
Aspartate aminotransferase, mitochondrial OS=Rattus norvegicus OX=10116 GN=Got2 PE=1 SV=2	Got2	P00507	2.36934	3.79594	17.7415	19.1569	17.0038	15.8685	19.8394	22.1912	21.3619	21.5622
Angiotensinogen OS=Rattus norvegicus OX=10116 GN=Agt PE=1 SV=1	Agt	P01015	4.62332	-3.85245	23.7919	24.2447	24.4333	23.343	20.707	20.1575	19.8028	19.7358
T-kininogen 1 OS=Rattus norvegicus OX=10116 GN=Map1 PE=1 SV=2	Kng2	P01048	5.29084	-2.86653	26.152	26.2247	26.2993	25.9375	23.7035	23.1606	22.8946	23.3888
Natriuretic peptides A OS=Rattus norvegicus OX=10116 GN=Nppa PE=1 SV=1	Nppa	P01161	6.18919	5.38382	17.8177	17.7025	17.4803	17.3014	22.3593	23.3857	23.1711	22.9212
Ig kappa chain C region, A allele OS=Rattus norvegicus OX=10116 PE=1 SV=1	Igkc	P01836	1.44429	-3.32308	21.1609	16.8134	21.2801	22.2835	17.5428	17.2742	16.7475	16.6811
Hemoglobin subunit beta-1 OS=Rattus norvegicus OX=10116 GN=Hbb PE=1 SV=3	Hbb	P02091	5.60053	-2.60291	29.0192	28.5895	28.9111	28.5724	26.4323	26.221	26.0466	25.9806
60S acidic ribosomal protein P2 OS=Rattus norvegicus OX=10116 GN=Rplp2 PE=1 SV=2	Rplp2	P02401	4.04654	3.73878	20.661	20.4489	20.0626	21.6685	23.8611	24.8854	24.5544	24.4953
Collagen alpha-1(I) chain OS=Rattus norvegicus OX=10116 GN=Col1a1 PE=1 SV=5	Col1a1	P02454	3.61794	-2.52801	21.403	21.662	22.0259	21.2534	18.3699	19.5977	18.8542	19.4103
Collagen alpha-2(I) chain OS=Rattus norvegicus OX=10116 GN=Col1a2 PE=1 SV=3	Col1a2	P02466	0.269973	0.522306	17.2038	17.5479	17.8875	16.8484	15.6874	18.9635	18.9005	18.0256
Apolipoprotein A-IV OS=Rattus norvegicus OX=10116 GN=Apoa4 PE=1 SV=2	Apoa4	P02651	5.17442	-3.77495	30.3191	30.406	30.1093	30.0767	27.1654	26.3806	26.0428	26.2225
Fibrinogen gamma chain OS=Rattus norvegicus OX=10116 GN=Fgg PE=1 SV=3	Fgg	P02680	2.94291	-1.33513	28.7808	28.4815	28.4564	28.7027	27.5003	27.2336	26.6821	27.6648
Transthyretin OS=Rattus norvegicus OX=10116 GN=Ttr PE=1 SV=1	Ttr	P02767	6.04839	-4.27001	25.9916	26.3494	26.6006	25.8089	22.1448	21.6163	21.939	21.9704
Serum albumin OS=Rattus norvegicus OX=10116 GN=Alb PE=1 SV=2	Alb	P02770	6.68137	-3.76848	31.5013	31.4632	31.5614	31.5005	28.1127	27.742	27.4202	27.6775
Alpha-fetoprotein OS=Rattus norvegicus OX=10116 GN=Afp PE=2 SV=1	Afp	P02773	6.01225	-4.29291	30.0508	29.6959	30.2383	30.0179	26.1854	25.4956	25.3696	25.7806
Glutathione peroxidase 1 OS=Rattus norvegicus OX=10116 GN=Gpx1 PE=1 SV=4	Gpx1	P04041	1.34984	0.486213	19.1286	19.1832	19.2173	19.8308	19.9303	19.8598	19.9771	19.5377
Mitochondrial brown fat uncoupling protein 1 OS=Rattus norvegicus OX=10116 GN=Ucp1 PE=1 SV=2	Ucp1	P04633	0.19851	-0.376323	16.7101	19.0003	16.7969	15.8936	16.103	17.6348	16.2975	16.8603
Malate dehydrogenase, mitochondrial OS=Rattus norvegicus OX=10116 GN=Mdh2 PE=1 SV=2	Mdh2	P04636	2.09738	2.73359	20.8359	21.5441	19.3227	20.7189	21.8681	24.3354	23.4415	23.7109
Apolipoprotein A-II OS=Rattus norvegicus OX=10116 GN=Apoa2 PE=2 SV=1	Apoa2	P04638	2.81169	-2.52949	27.0079	25.3791	27.0053	26.9811	23.9021	23.638	24.0336	24.6817
Apolipoprotein A-I OS=Rattus norvegicus OX=10116 GN=Apoa1 PE=1 SV=2	Apoa1	P04639	4.58052	-2.65427	29.2852	29.106	29.243	28.7279	26.9187	26.0347	26.235	26.5566
L-lactate dehydrogenase A chain OS=Rattus norvegicus OX=10116 GN=Ldha PE=1 SV=1	Ldha	P04642	4.87635	3.59981	21.517	22.0248	22.1294	21.0769	24.8993	25.3607	25.5372	25.3501
60S ribosomal protein L35a OS=Rattus norvegicus OX=10116 GN=Rpl35a PE=3 SV=1	Rpl35al1	P04646	3.76482	3.72036	17.1119	18.3554	18.896	17.5708	21.1938	22.2211	21.7827	21.618
Tropomyosin alpha-1 chain OS=Rattus norvegicus OX=10116 GN=Tpm1 PE=1 SV=3	Tpm1	P04692	4.41928	5.65715	16.8952	18.0946	16.5749	17.3471	23.5676	23.5404	21.8815	22.5507
Catalase OS=Rattus norvegicus OX=10116 GN=Cat PE=1 SV=3	Cat	P04762	3.38718	3.12045	19.8895	21.0883	19.7902	19.1338	22.9565	23.6162	22.9557	22.8551
Protein disulfide-isomerase OS=Rattus norvegicus OX=10116 GN=P4hb PE=1 SV=2	P4hb	P04785	2.5507	2.40447	22.1376	22.5966	21.4833	20.4615	23.7076	24.3863	23.8488	24.3543
Glyceraldehyde-3-phosphate dehydrogenase OS=Rattus norvegicus OX=10116 GN=Gapdh PE=1 SV=3	Gapdh	P04797	5.83697	3.09054	27.5709	27.0421	27.4043	27.4227	30.2582	30.2318	30.6174	30.6947
Guanine nucleotide-binding protein G(i) subunit alpha-2 OS=Rattus norvegicus OX=10116 GN=Gnai2 PE=1 SV=3	Gnai2	P04897	6.4614	1.89458	22.0991	22.1355	22.0999	22.162	24.2404	23.9674	23.8795	23.9876
Glutathione S-transferase P OS=Rattus norvegicus OX=10116 GN=Gstp1 PE=1 SV=2	Gstp1	P04906	1.57864	1.61107	18.4493	19.1813	18.2978	20.6367	20.906	20.837	20.9051	20.3613
Retinol-binding protein 4 OS=Rattus norvegicus OX=10116 GN=Rbp4 PE=1 SV=1	Rbp4	P04916	1.00821	-2.44217	22.7249	22.1527	22.9329	22.25	23.535	19.4187	19.6477	17.6904
Proliferating cell nuclear antigen OS=Rattus norvegicus OX=10116 GN=Pcna PE=1 SV=1	Pcna	P04961	1.73321	2.89887	18.5022	18.4976	17.9853	17.5752	19.7282	19.3869	22.0851	22.9556
Fructose-bisphosphate aldolase A OS=Rattus norvegicus OX=10116 GN=Aldoa PE=1 SV=2	Aldoa	P05065	5.22233	2.7209	22.7817	23.4674	23.4398	22.967	25.9831	25.8841	25.9748	25.6977
Elongation factor 2 OS=Rattus norvegicus OX=10116 GN=Eef2 PE=1 SV=4	Eef2	P05197	6.74422	4.57403	22.5169	22.5738	22.8199	22.8905	27.6274	26.9198	27.2894	27.2607
Serine protease inhibitor A3K OS=Rattus norvegicus OX=10116 GN=Serpina3k PE=1 SV=3	Serpina3c	P05545	3.26944	-2.72735	21.0211	20.0248	21.1631	20.8138	18.8475	18.1153	17.8273	17.3233
Hexokinase-1 OS=Rattus norvegicus OX=10116 GN=Hk1 PE=1 SV=4	Hk1	P05708	4.27671	2.36925	20.9748	20.6189	20.7093	20.5566	22.4832	23.1038	23.4752	23.2745
Ras-related protein Rab-2A OS=Rattus norvegicus OX=10116 GN=Rab2a PE=2 SV=1	Rab2a	P05712	3.98901	3.66599	18.952	18.2942	17.8483	19.585	22.5715	21.9304	22.3689	22.4726
Ras-related protein Rab-4A OS=Rattus norvegicus OX=10116 GN=Rab4a PE=1 SV=3	Rab4a	P05714	5.01772	2.97524	17.9029	18.1319	18.2233	17.4312	20.9989	21.2093	20.6662	20.7158
Protein S100-A4 OS=Rattus norvegicus OX=10116 GN=S100a4 PE=2 SV=1	S100a4	P05942	4.87493	5.56543	15.112	14.9119	15.8121	16.5849	20.5714	21.3676	21.2542	21.4894
Protein S100-A10 OS=Rattus norvegicus OX=10116 GN=S100a10 PE=1 SV=2	S100a10	P05943	5.21123	3.12218	18.1358	18.9836	18.7108	18.3685	21.6032	21.4273	21.888	21.7689
Alpha-2-macroglobulin OS=Rattus norvegicus OX=10116 GN=A2m PE=2 SV=2	A2m	P06238	7.93184	-5.05205	29.6014	29.706	29.9158	29.926	24.9138	24.7663	24.4899	24.7711
Sodium/potassium-transporting ATPase subunit alpha-1 OS=Rattus norvegicus OX=10116 GN=Atp1a1 PE=1 SV=1	Atp1a1	P06685	6.28971	3.63834	22.0023	22.0374	21.6959	21.5915	25.72	25.6195	25.228	25.313
Sodium/potassium-transporting ATPase subunit alpha-3 OS=Rattus norvegicus OX=10116 GN=Atp1a3 PE=1 SV=2	Atp1a3	P06687	2.79714	4.58828	16.8841	18.343	17.7899	14.6318	21.8497	21.7654	21.4411	20.9458
Alcohol dehydrogenase 1 OS=Rattus norvegicus OX=10116 GN=Adh1 PE=1 SV=3	Adh1	P06757	3.42614	1.62895	18.6174	18.1246	18.8228	19.0949	20.5703	20.1408	20.1622	20.3022
Endoplasmic reticulum chaperone BiP OS=Rattus norvegicus OX=10116 GN=Hspa5 PE=1 SV=1	Hspa5	P06761	5.5995	2.66797	22.8681	23.1521	23.0946	23.3804	25.8481	25.9739	25.4572	25.888
Platelet factor 4 OS=Rattus norvegicus OX=10116 GN=Pf4 PE=1 SV=1	Pf4	P06765	5.45436	-5.14267	23.7399	23.0583	24.0863	23.5261	18.9823	18.1116	18.0236	18.7225
Haptoglobin OS=Rattus norvegicus OX=10116 GN=Hp PE=1 SV=3	Hp	P06866	4.15869	-4.47694	24.3552	23.7958	24.8452	25.3943	20.8572	20.4157	19.6479	19.562
Annexin A1 OS=Rattus norvegicus OX=10116 GN=Anxa1 PE=1 SV=2	Anxa1	P07150	0.695555	-0.201836	22.3052	22.3983	22.2301	22.5598	22.0697	22.5349	22.0238	22.0577
Beta-2-microglobulin OS=Rattus norvegicus OX=10116 GN=B2m PE=1 SV=1	B2m	P07151	1.78086	-1.32996	21.1033	20.995	21.0867	19.5725	19.3753	19.4241	18.9446	19.6936
Gamma-enolase OS=Rattus norvegicus OX=10116 GN=Eno2 PE=1 SV=2	Eno2	P07323	2.07506	3.04371	14.8937	16.8176	15.2231	15.6402	16.7564	19.1683	19.8324	18.9923
Creatine kinase B-type OS=Rattus norvegicus OX=10116 GN=Ckb PE=1 SV=2	Ckb	P07335	5.04904	3.42395	19.4565	19.8214	20.0603	19.6792	22.9302	22.7381	23.6837	23.3611
Sodium/potassium-transporting ATPase subunit beta-1 OS=Rattus norvegicus OX=10116 GN=Atp1b1 PE=1 SV=1	Atp1b1	P07340	4.76117	5.89274	18.3782	18.1683	17.2777	16.3568	23.7047	23.5772	23.2154	23.2546
Fatty acid-binding protein, heart OS=Rattus norvegicus OX=10116 GN=Fabp3 PE=1 SV=2	Fabp3	P07483	5.68615	8.45205	14.6278	16.352	16.3532	14.8407	24.2234	24.004	23.9086	23.8459
Superoxide dismutase [Cu-Zn] OS=Rattus norvegicus OX=10116 GN=Sod1 PE=1 SV=2	Sod1	P07632	1.7522	1.27626	20.239	19.5589	20.7882	19.1896	21.2833	21.6238	21.173	20.8007
Arginase-1 OS=Rattus norvegicus OX=10116 GN=Arg1 PE=1 SV=2	Arg1	P07824	1.31205	-1.48536	18.6522	20.9401	18.3927	19.3435	17.5027	17.7393	17.7623	18.3828
Neprilysin OS=Rattus norvegicus OX=10116 GN=Mme PE=1 SV=2	Mme	P07861	0.377352	-0.373284	17.7524	17.1639	17.2857	17.7337	17.6035	15.9056	17.4422	17.4912
Neuromodulin OS=Rattus norvegicus OX=10116 GN=Gap43 PE=1 SV=1	Gap43	P07936	0.142376	-0.0623298	19.1424	19.3927	19.4524	19.3598	19.4604	19.4466	18.8232	19.3677
Aldose reductase OS=Rattus norvegicus OX=10116 GN=Akr1b1 PE=1 SV=3	Akr1b1	P07943	6.85347	4.46039	18.6484	18.1004	18.6992	18.6983	23.1018	23.028	23.0516	22.8064
Clathrin light chain A OS=Rattus norvegicus OX=10116 GN=Clta PE=1 SV=1	Clta	P08081	1.74651	1.75271	19.9563	19.6474	18.7089	18.48	22.1645	20.5052	20.7024	20.4313
Clathrin light chain B OS=Rattus norvegicus OX=10116 GN=Cltb PE=1 SV=1	Cltb	P08082	2.28855	4.222	19.5075	15.9275	16.12	17.6293	22.9358	21.7108	20.8079	20.6178
Dihydrolipoyllysine-residue acetyltransferase component of pyruvate dehydrogenase complex, mitochondrial OS=Rattus norvegicus OX=10116 GN=Dlat PE=1 SV=3	Dlat	P08461	2.97723	3.19924	17.6077	19.0059	17.2439	17.6696	19.9486	21.5558	21.3244	21.4952
GTPase KRas OS=Rattus norvegicus OX=10116 GN=Kras PE=1 SV=3	Kras	P08644	1.03998	1.43873	15.7423	18.0296	16.4741	17.6286	18.8313	19.174	16.986	18.6381
Complement C4 OS=Rattus norvegicus OX=10116 GN=C4 PE=1 SV=3	C4a	P08649	7.02513	-3.72382	24.818	25.2104	25.1985	24.8521	21.3002	21.3722	21.3988	21.1125
Osteopontin OS=Rattus norvegicus OX=10116 GN=Spp1 PE=1 SV=2	Spp1	P08721	1.45914	-1.60561	17.7372	17.3528	18.2951	17.8794	17.744	16.2473	15.6974	15.1534
Myosin regulatory light chain 2, ventricular/cardiac muscle isoform OS=Rattus norvegicus OX=10116 GN=Myl2 PE=1 SV=2	Myl2	P08733	7.55444	7.06176	18.9047	18.2748	18.7691	18.2937	25.6325	25.9123	25.4304	25.5142
Guanine nucleotide-binding protein G(k) subunit alpha OS=Rattus norvegicus OX=10116 GN=Gnai3 PE=1 SV=3	Gnai3	P08753	2.30781	1.9465	17.8621	18.5113	18.5112	16.6087	19.855	19.8551	19.7321	19.8371
T-kininogen 2 OS=Rattus norvegicus OX=10116 PE=1 SV=2	Kng1	P08932	5.18381	-2.6846	28.3264	28.6085	28.5681	28.3115	25.9687	25.8312	25.2805	25.9956
Kininogen-1 OS=Rattus norvegicus OX=10116 GN=Kng1 PE=2 SV=1	Kng2l1	P08934	4.4192	-2.61993	25.0533	24.7674	25.1377	24.8661	22.7692	21.8839	22.0044	22.6872
Serine protease inhibitor A3N OS=Rattus norvegicus OX=10116 GN=Serpina3n PE=1 SV=3	Serpina3n	P09006	4.53366	-3.58113	23.6017	23.8552	23.8019	23.6542	20.586	19.2634	20.1489	20.5902
cAMP-dependent protein kinase type I-alpha regulatory subunit OS=Rattus norvegicus OX=10116 GN=Prkar1a PE=1 SV=2	Prkar1a	P09456	6.49841	5.22555	19.1293	18.344	19.0406	18.8412	24.3774	23.773	24.0728	24.0342
Tropomyosin alpha-4 chain OS=Rattus norvegicus OX=10116 GN=Tpm4 PE=1 SV=3	Tpm4	P09495	3.92715	2.95166	20.4533	21.0378	20.6968	20.5447	24.1704	24.1451	22.9489	23.2749
Ras-related protein Rab-7a OS=Rattus norvegicus OX=10116 GN=Rab7a PE=1 SV=2	Rab7a	P09527	6.07364	4.47331	18.8718	19.7428	19.2101	19.0687	24.0061	23.6588	23.6404	23.4814
60S ribosomal protein L5 OS=Rattus norvegicus OX=10116 GN=Rpl5 PE=1 SV=3	Rpl5	P09895	1.54213	2.2184	19.4905	16.3204	19.1028	18.7257	20.9739	21.2954	20.0356	20.2079
Calmodulin-3 OS=Rattus norvegicus OX=10116 GN=Calm3 PE=1 SV=1	Calm3	P0DP31	4.98632	2.53441	21.1407	21.6211	21.5144	22.0055	24.2731	24.1078	23.9929	24.0456
Peptidyl-prolyl cis-trans isomerase A OS=Rattus norvegicus OX=10116 GN=Ppia PE=1 SV=2	Ppia	P10111	5.07287	1.75628	22.036	21.9866	22.2677	22.349	23.6638	24.0331	24.0577	23.9098
CD48 antigen OS=Rattus norvegicus OX=10116 GN=Cd48 PE=1 SV=1	Cd48	P10252	2.9212	2.14975	17.4776	17.2664	17.4068	16.9539	18.4524	20.0918	19.7724	19.3871
AMP deaminase 1 OS=Rattus norvegicus OX=10116 GN=Ampd1 PE=1 SV=1	Ampd1	P10759	2.7703	-1.74294	19.5986	19.2738	18.7387	18.8063	17.6965	17.2562	16.6921	17.8008
Adenosylhomocysteinase OS=Rattus norvegicus OX=10116 GN=Ahcy PE=1 SV=3	Ahcy	P10760	4.54763	5.41567	16.3714	16.6136	15.951	17.2253	20.8099	22.2067	22.644	22.1634
Glutamate dehydrogenase 1, mitochondrial OS=Rattus norvegicus OX=10116 GN=Glud1 PE=1 SV=2	Glud1	P10860	1.29819	-1.75139	18.1804	18.0187	18.764	18.797	15.3541	18.226	17.4617	15.7128
Cytochrome c oxidase subunit 4 isoform 1, mitochondrial OS=Rattus norvegicus OX=10116 GN=Cox4i1 PE=1 SV=1	Cox4i1	P10888	3.32055	3.74268	19.9735	20.4596	18.9382	18.5412	22.3051	23.7474	23.3211	23.5098
Solute carrier family 2, facilitated glucose transporter member 1 OS=Rattus norvegicus OX=10116 GN=Slc2a1 PE=1 SV=1	Slc2a1	P11167	2.71503	4.20707	18.4657	14.9441	16.7545	18.1115	21.3907	21.0687	21.2674	21.3773
Thioredoxin OS=Rattus norvegicus OX=10116 GN=Txn PE=1 SV=2	Txn1	P11232	4.00775	2.63419	19.5197	20.8532	20.3215	20.3716	23.0932	22.7398	22.7764	22.9935
Cytochrome c oxidase subunit 5A, mitochondrial OS=Rattus norvegicus OX=10116 GN=Cox5a PE=1 SV=1	Cox5a	P11240	3.43733	4.43426	18.9914	18.7973	16.8299	17.4571	21.5118	22.9953	22.5524	22.7532
Acetyl-CoA carboxylase 1 OS=Rattus norvegicus OX=10116 GN=Acaca PE=1 SV=1	Acaca	P11497	1.39192	0.869096	19.7562	19.1755	19.7245	18.5386	19.8912	19.8548	20.5218	20.4034
Sarcoplasmic/endoplasmic reticulum calcium ATPase 2 OS=Rattus norvegicus OX=10116 GN=Atp2a2 PE=1 SV=1	Atp2a2	P11507	5.43178	4.79348	23.1574	23.343	22.5497	22.2071	27.7286	27.9118	27.262	27.5286
Hemoglobin subunit beta-2 OS=Rattus norvegicus OX=10116 PE=1 SV=2	Hbb-bs	P11517	5.22872	-3.03899	26.6304	25.9919	26.5602	26.2464	23.4957	23.4263	23.4567	22.8942
ATP synthase protein 8 OS=Rattus norvegicus OX=10116 GN=Mt-atp8 PE=1 SV=2	mt-Atp8	P11608	0.412558	0.767435	19.4559	21.9188	19.086	19.8101	19.3024	21.6501	21.2803	21.1076
Galectin-1 OS=Rattus norvegicus OX=10116 GN=Lgals1 PE=1 SV=2	Lgals1	P11762	4.73261	2.38951	20.6851	21.1018	21.0689	21.4727	23.195	23.562	23.7198	23.41
Cytochrome c oxidase subunit 6C-2 OS=Rattus norvegicus OX=10116 GN=Cox6c2 PE=1 SV=3	Cox6c	P11951	3.2509	5.42001	16.6146	18.2527	15.1324	15.2147	20.6967	22.2734	21.7867	22.1377
Pyruvate kinase PKM OS=Rattus norvegicus OX=10116 GN=Pkm PE=1 SV=3	Pkm	P11980	5.20228	2.3282	22.5241	22.5492	22.5472	22.6965	25.2502	24.5065	24.9767	24.8964
Serotransferrin OS=Rattus norvegicus OX=10116 GN=Tf PE=1 SV=3	Tf	P12346	3.81068	-3.12999	24.6465	24.9334	24.9162	23.5944	21.8045	21.6252	20.9429	21.198
cAMP-dependent protein kinase type II-beta regulatory subunit OS=Rattus norvegicus OX=10116 GN=Prkar2b PE=1 SV=3	Prkar2b	P12369	3.61124	4.53395	16.7157	16.4296	16.6226	14.2797	20.6708	20.3139	20.6322	20.5665
Fatty acid synthase OS=Rattus norvegicus OX=10116 GN=Fasn PE=1 SV=3	Fasn	P12785	4.12004	3.43936	19.75	19.8062	19.9326	19.6205	22.2021	23.2585	23.7587	23.6474
Insulin-like growth factor-binding protein 2 OS=Rattus norvegicus OX=10116 GN=Igfbp2 PE=1 SV=3	Igfbp2	P12843	2.97258	-3.95048	21.0555	20.1079	21.3022	20.95	17.5019	18.2675	16.3969	15.4473
Pyruvate kinase PKLR OS=Rattus norvegicus OX=10116 GN=Pklr PE=1 SV=2	Pklr	P12928	4.17338	-3.08852	20.7957	19.3432	20.0982	19.9943	17.259	16.9914	16.7378	16.889
Nucleophosmin OS=Rattus norvegicus OX=10116 GN=Npm1 PE=1 SV=1	Npm1	P13084	1.90891	3.51962	15.8411	13.9099	15.4046	16.09	21.1675	18.939	17.0629	18.1547
Aspartate aminotransferase, cytoplasmic OS=Rattus norvegicus OX=10116 GN=Got1 PE=1 SV=3	Got1	P13221	4.51268	4.47213	16.5599	16.5253	18.0416	16.4311	21.2344	21.5653	21.5283	21.1185
40S ribosomal protein S14 OS=Rattus norvegicus OX=10116 GN=Rps14 PE=2 SV=3	Rps14	P13471	6.96968	5.5408	19.046	18.3513	18.7353	18.4341	24.2063	24.3707	24.2693	23.8836
Stathmin OS=Rattus norvegicus OX=10116 GN=Stmn1 PE=1 SV=2	Stmn1	P13668	5.18611	1.729	19.7477	19.8026	20.0205	19.7748	21.824	21.567	21.3324	21.5381
Electron transfer flavoprotein subunit alpha, mitochondrial OS=Rattus norvegicus OX=10116 GN=Etfa PE=1 SV=4	Etfa	P13803	5.73365	2.04816	19.8924	19.9439	19.9362	19.9471	22.1684	22.1775	21.7924	21.7739
Myosin regulatory light chain RLC-A OS=Rattus norvegicus OX=10116 GN=Rlc-a PE=2 SV=2	Myl12a	P13832	5.49743	5.30251	18.3405	18.6854	19.1799	18.2986	23.9324	24.6311	23.5839	23.5669
Alpha-1-inhibitor 3 OS=Rattus norvegicus OX=10116 GN=A1i3 PE=1 SV=1	LOC297568	P14046	4.30015	-4.55354	23.0722	23.2462	23.6874	23.6745	19.399	18.45	17.9103	19.7068
cAMP-specific 3',5'-cyclic phosphodiesterase 4D OS=Rattus norvegicus OX=10116 GN=Pde4d PE=1 SV=4	Pde4d	P14270	3.01006	4.34135	15.6698	16.2541	17.8445	18.7411	21.8521	21.0686	21.4988	21.4553
Plasma kallikrein OS=Rattus norvegicus OX=10116 GN=Klkb1 PE=1 SV=1	Klkb1	P14272	4.10985	-2.12392	23.1387	23.0471	23.6131	22.6592	21.2303	20.8417	20.7789	21.1115
Fumarate hydratase, mitochondrial OS=Rattus norvegicus OX=10116 GN=Fh PE=1 SV=1	Fh	P14408	2.91839	6.13895	17.2619	17.4934	13.9346	14.6712	20.4402	22.1217	22.1425	23.2125
Phospholipase A2, membrane associated OS=Rattus norvegicus OX=10116 GN=Pla2g2a PE=1 SV=2	Pla2g2a	P14423	2.44504	-3.71941	22.2354	21.0332	21.7435	20.2422	19.4137	16.142	17.4649	17.3561
Fibrinogen beta chain OS=Rattus norvegicus OX=10116 GN=Fgb PE=1 SV=4	Fgb	P14480	2.923	-1.34197	29.1805	28.9244	29.0046	29.3041	28.0247	27.7964	27.1388	28.0859
Lysosome-associated membrane glycoprotein 1 OS=Rattus norvegicus OX=10116 GN=Lamp1 PE=1 SV=1	Lamp1	P14562	4.70918	3.08289	20.0658	20.4758	20.0975	19.2726	23.1576	23.0345	23.0543	22.9968
Apolipoprotein M OS=Rattus norvegicus OX=10116 GN=Apom PE=1 SV=2	Apom	P14630	4.68393	-2.36266	24.9349	24.5554	25.1204	25.2071	22.5233	22.2888	22.6168	22.9385
Annexin A5 OS=Rattus norvegicus OX=10116 GN=Anxa5 PE=1 SV=3	Anxa5	P14668	2.70481	1.9756	19.6751	21.1855	21.0106	21.1377	22.9453	22.8927	22.5957	22.4776
Annexin A3 OS=Rattus norvegicus OX=10116 GN=Anxa3 PE=1 SV=4	Anxa3	P14669	1.48464	1.96524	13.8241	16.8836	16.4676	15.7377	17.2279	18.2469	17.5074	17.7918
Cystatin-C OS=Rattus norvegicus OX=10116 GN=Cst3 PE=1 SV=2	Cst3	P14841	0.518365	-0.590508	21.1807	20.3104	21.0851	19.9347	18.7677	20.6496	20.3404	20.3912
Peptidyl-glycine alpha-amidating monooxygenase OS=Rattus norvegicus OX=10116 GN=Pam PE=1 SV=1	Pam	P14925	6.27487	5.40773	16.8054	16.9818	16.0081	16.6853	22.0198	22.3381	21.7783	21.9753
Aspartate--tRNA ligase, cytoplasmic OS=Rattus norvegicus OX=10116 GN=Dars PE=1 SV=1	Dars1	P15178	4.96082	5.26264	19.0435	18.4487	18.2097	19.89	24.1184	23.8312	24.2951	24.3976
Microtubule-associated protein 1B OS=Rattus norvegicus OX=10116 GN=Map1b PE=1 SV=3	Map1b	P15205	4.97813	2.87801	19.2994	19.8108	19.1038	19.0512	21.9332	22.5379	22.1687	22.1375
Hormone-sensitive lipase OS=Rattus norvegicus OX=10116 GN=Lipe PE=1 SV=3	Lipe	P15304	1.17408	0.726164	19.698	19.7097	20.9193	19.591	20.678	20.4829	20.8085	20.8532
Beta-enolase OS=Rattus norvegicus OX=10116 GN=Eno3 PE=1 SV=3	Eno3	P15429	1.87422	-0.582631	25.3012	25.6704	25.8987	25.9767	25.0499	24.9653	25.2301	25.2713
Long-chain specific acyl-CoA dehydrogenase, mitochondrial OS=Rattus norvegicus OX=10116 GN=Acadl PE=1 SV=1	Acadl	P15650	1.57381	1.76178	19.6371	19.3758	18.04	20.6563	20.5118	21.8111	21.0691	21.3643
Aminopeptidase N OS=Rattus norvegicus OX=10116 GN=Anpep PE=1 SV=2	Anpep	P15684	0.0177255	0.0167584	18.4926	18.3778	18.6953	19.1037	19.2301	19.0958	18.1754	18.2352
Calcium/calmodulin-dependent protein kinase type II subunit delta OS=Rattus norvegicus OX=10116 GN=Camk2d PE=1 SV=1	Camk2d	P15791	2.84036	6.31058	16.6002	17.8406	18.8765	13.678	22.5947	23.3849	23.1759	23.0821
Phosphoglycerate mutase 2 OS=Rattus norvegicus OX=10116 GN=Pgam2 PE=1 SV=2	Pgam2	P16290	3.04746	1.14803	18.4978	18.3327	18.7318	18.823	19.4682	19.4994	20.0607	19.9491
Coagulation factor IX OS=Rattus norvegicus OX=10116 GN=F9 PE=2 SV=2	F9	P16296	0.814588	-0.872579	18.8907	18.1678	18.2566	17.4809	18.2337	16.6699	16.4475	17.9546
Myosin light chain 3 OS=Rattus norvegicus OX=10116 GN=Myl3 PE=1 SV=2	Myl3	P16409	4.99455	5.4199	20.0376	21.0307	19.4326	20.5858	25.8704	26.1736	25.2898	25.4325
Phosphatidylinositol transfer protein alpha isoform OS=Rattus norvegicus OX=10116 GN=Pitpna PE=1 SV=2	Pitpna	P16446	4.31424	4.7593	17.0286	15.6146	15.1549	16.235	21.0498	20.1749	21.1458	20.6998
Phosphoglycerate kinase 1 OS=Rattus norvegicus OX=10116 GN=Pgk1 PE=1 SV=2	Pgk1	P16617	4.61764	3.38571	20.4032	20.4674	21.3049	20.4068	23.5101	24.2554	24.3609	23.9987
ATP-binding cassette sub-family D member 3 OS=Rattus norvegicus OX=10116 GN=Abcd3 PE=1 SV=3	Abcd3	P16970	1.26679	2.17286	15.3047	14.8614	14.461	15.1102	15.506	18.5296	15.6271	18.7661
SPARC OS=Rattus norvegicus OX=10116 GN=Sparc PE=1 SV=4	Sparc	P16975	0.0110248	0.0158882	19.5704	19.8878	19.9441	18.0988	19.1196	20.042	19.2228	19.1802
Lysosome-associated membrane glycoprotein 2 OS=Rattus norvegicus OX=10116 GN=Lamp2 PE=1 SV=3	Lamp2	P17046	3.53206	1.82901	18.316	17.6758	18.2065	17.7104	19.3055	20.0932	19.7881	20.0379
60S ribosomal protein L9 OS=Rattus norvegicus OX=10116 GN=Rpl9 PE=1 SV=1	Rpl9	P17077	4.29066	5.05586	17.2453	19.0366	17.4381	18.5936	22.4767	23.5146	23.4047	23.1411
Myosin light chain 4 OS=Rattus norvegicus OX=10116 GN=Myl4 PE=2 SV=2	Myl4	P17209	3.29674	8.09881	14.6065	14.0725	15.1306	19.1951	24.5657	23.6453	23.3894	23.7996
Proteasome subunit alpha type-2 OS=Rattus norvegicus OX=10116 GN=Psma2 PE=1 SV=3	Psma2	P17220	0.0915117	0.159459	17.0726	17.1289	17.7086	17.72	18.0521	16.0795	17.2006	18.9357
Hydroxymethylglutaryl-CoA synthase, cytoplasmic OS=Rattus norvegicus OX=10116 GN=Hmgcs1 PE=1 SV=1	Hmgcs1	P17425	0.443316	1.61725	20.9642	19.337	20.0124	13.7431	19.7883	20.014	20.5681	20.1552
Uteroglobin OS=Rattus norvegicus OX=10116 GN=Scgb1a1 PE=1 SV=2	Scgb1a1	P17559	3.44831	-4.97652	21.2538	21.2751	21.6367	21.1373	16.4253	15.4096	18.2455	15.3164
Acetyl-CoA acetyltransferase, mitochondrial OS=Rattus norvegicus OX=10116 GN=Acat1 PE=1 SV=1	Acat1	P17764	1.89197	2.95065	19.0069	18.6776	18.2143	15.9192	19.5608	21.6978	20.9573	21.4046
Nuclear pore glycoprotein p62 OS=Rattus norvegicus OX=10116 GN=Nup62 PE=1 SV=1	Nup62	P17955	1.40237	2.79035	17.9295	17.4827	18.4327	13.9892	20.6292	18.9686	19.79	19.6077
Long-chain-fatty-acid--CoA ligase 1 OS=Rattus norvegicus OX=10116 GN=Acsl1 PE=1 SV=1	Acsl1	P18163	2.5327	-0.943072	23.2689	23.0262	23.3484	22.7921	22.3221	22.4994	21.8402	22.0015
Sepiapterin reductase OS=Rattus norvegicus OX=10116 GN=Spr PE=1 SV=1	Spr	P18297	0.780683	1.25762	16.6494	18.2775	18.138	17.9942	19.0682	17.0502	19.6871	20.2841
Cold shock domain-containing protein E1 OS=Rattus norvegicus OX=10116 GN=Csde1 PE=2 SV=1	Csde1	P18395	2.98661	4.26345	18.1019	17.1258	15.3265	18.4895	21.2459	21.4245	21.9136	21.5135
Calreticulin OS=Rattus norvegicus OX=10116 GN=Calr PE=1 SV=1	Calr	P18418	4.61092	2.86143	21.081	21.2392	20.7985	20.4118	23.3543	24.0917	23.5932	23.937
Proteasome subunit alpha type-1 OS=Rattus norvegicus OX=10116 GN=Psma1 PE=1 SV=2	Psma1	P18420	0.0122236	-0.0124488	20.0448	20.9066	20.5795	19.6285	20.8355	19.9419	20.2075	20.1248
Proteasome subunit beta type-1 OS=Rattus norvegicus OX=10116 GN=Psmb1 PE=1 SV=3	Psmb1	P18421	0.781011	-0.821872	19.1769	20.392	20.5597	21.6403	19.3436	19.9683	19.6088	19.5607
Proteasome subunit alpha type-3 OS=Rattus norvegicus OX=10116 GN=Psma3 PE=1 SV=3	Psma3	P18422	0.273685	0.44979	17.2644	19.1029	18.8228	18.6699	17.3263	19.5134	19.682	19.1374
Ferritin heavy chain OS=Rattus norvegicus OX=10116 GN=Fth1 PE=1 SV=3	Fth1	P19132	2.07066	0.749409	20.037	19.5443	19.8402	20.3123	20.3887	20.725	20.7058	20.9119
NADH dehydrogenase [ubiquinone] flavoprotein 2, mitochondrial OS=Rattus norvegicus OX=10116 GN=Ndufv2 PE=1 SV=2	Ndufv2	P19234	0.492829	0.701395	19.1724	20.4171	18.6911	21.3443	20.0484	21.1885	20.4181	20.7755
ATP synthase F(0) complex subunit B1, mitochondrial OS=Rattus norvegicus OX=10116 GN=Atp5pb PE=1 SV=1	Atp5pb	P19511	2.98573	3.84282	17.8627	18.7089	18.0097	16.1001	20.5773	22.1378	21.5226	21.8149
Calsequestrin-1 OS=Rattus norvegicus OX=10116 GN=Casq1 PE=1 SV=2	Casq1	P19633	0.72849	0.568476	16.9045	17.1491	17.164	15.6729	17.6622	16.9865	17.2951	17.2206
Nucleoside diphosphate kinase B OS=Rattus norvegicus OX=10116 GN=Nme2 PE=1 SV=1	Nme2	P19804	3.22737	3.41228	20.9423	21.0958	21.3676	19.2444	23.5614	24.255	24.4692	24.0137
Choline-phosphate cytidylyltransferase A OS=Rattus norvegicus OX=10116 GN=Pcyt1a PE=1 SV=2	Pcyt1a	P19836	3.72593	4.36733	17.5054	18.7389	16.753	18.9253	22.4992	21.9067	22.5818	22.4042
Apolipoprotein C-I OS=Rattus norvegicus OX=10116 GN=Apoc1 PE=3 SV=1	Apoc1	P19939	6.294	-3.49493	27.7958	27.4485	27.3402	27.6868	23.9835	24.2858	23.7908	24.2314
60S acidic ribosomal protein P1 OS=Rattus norvegicus OX=10116 GN=Rplp1 PE=3 SV=1	Rplp1	P19944	2.63699	2.68054	18.0158	18.3784	18.6782	20.134	20.7568	21.8721	21.502	21.7976
60S acidic ribosomal protein P0 OS=Rattus norvegicus OX=10116 GN=Rplp0 PE=1 SV=2	Rplp0	P19945	5.02784	3.24158	20.9476	20.6664	20.9898	21.0686	23.5859	24.6529	24.1575	24.2425
Mannose-binding protein A OS=Rattus norvegicus OX=10116 GN=Mbl1 PE=1 SV=1	Mbl1	P19999	4.94246	-2.69952	20.2239	20.2597	20.3629	20.0929	16.9643	17.8159	17.5977	17.7635
Hemopexin OS=Rattus norvegicus OX=10116 GN=Hpx PE=1 SV=3	Hpx	P20059	4.04176	-4.7506	23.2918	24.6554	23.8012	22.8321	19.0551	19.7593	18.2352	18.5286
NADH-cytochrome b5 reductase 3 OS=Rattus norvegicus OX=10116 GN=Cyb5r3 PE=1 SV=2	Cyb5r3	P20070	2.1623	2.52228	15.3344	17.5639	17.0908	17.1744	20.1477	19.4994	18.3063	19.2992
Ig gamma-2A chain C region OS=Rattus norvegicus OX=10116 GN=Igg-2a PE=1 SV=1	LOC679045	P20760	4.34049	-5.12771	26.6568	26.4948	26.4024	25.3315	22.0695	21.3445	20.6332	20.3275
Ig gamma-2B chain C region OS=Rattus norvegicus OX=10116 GN=Igh-1a PE=1 SV=1	Igh-6	P20761	6.02466	-4.75394	24.2552	24.2362	24.3895	24.6324	20.0371	19.0166	19.6822	19.7616
Ig gamma-2C chain C region OS=Rattus norvegicus OX=10116 PE=2 SV=1	IGG2C_RAT	P20762	3.08284	-4.51383	20.8011	20.5098	21.6359	22.8404	18.3083	16.4813	15.9191	17.0232
Ig lambda-2 chain C region OS=Rattus norvegicus OX=10116 PE=4 SV=1	LAC2_RAT	P20767	4.31992	-5.30917	23.0009	23.009	21.837	21.4451	17.3214	17.6554	16.9071	16.1715
Cytochrome b-c1 complex subunit Rieske, mitochondrial OS=Rattus norvegicus OX=10116 GN=Uqcrfs1 PE=1 SV=2	Uqcrfs1	P20788	3.00835	2.8679	18.6956	19.4115	18.3437	17.8562	20.4329	21.923	21.5111	21.9115
Collagen alpha-1(XI) chain OS=Rattus norvegicus OX=10116 GN=Col11a1 PE=1 SV=2	Col11a1	P20909	4.07176	1.405	19.172	18.5301	18.9003	18.81	20.4227	20.08	20.2339	20.2957
60S ribosomal protein L3 OS=Rattus norvegicus OX=10116 GN=Rpl3 PE=1 SV=3	Rpl3	P21531	4.19118	5.36909	19.3503	17.3889	19.2139	17.9182	23.1325	24.3579	23.9749	23.8824
ATP synthase-coupling factor 6, mitochondrial OS=Rattus norvegicus OX=10116 GN=Atp5pf PE=1 SV=1	Atp5pf	P21571	3.56492	3.62302	17.8408	17.4465	16.1976	17.707	20.0678	21.4019	21.0304	21.1838
5'-nucleotidase OS=Rattus norvegicus OX=10116 GN=Nt5e PE=1 SV=1	Nt5e	P21588	3.88139	3.37264	15.4982	17.1178	15.8524	15.883	19.7549	19.725	19.1321	19.23
Proteasome subunit alpha type-4 OS=Rattus norvegicus OX=10116 GN=Psma4 PE=1 SV=1	Psma4	P21670	2.53266	2.01722	19.8384	20.1885	20.274	18.7352	21.288	21.5846	22.3278	21.9045
Insulin-like growth factor-binding protein 1 OS=Rattus norvegicus OX=10116 GN=Igfbp1 PE=1 SV=2	Igfbp1	P21743	0.69848	-1.19798	14.5892	17.0916	18.0727	17.2847	16.4361	14.8767	15.1165	15.8169
Succinate dehydrogenase [ubiquinone] iron-sulfur subunit, mitochondrial OS=Rattus norvegicus OX=10116 GN=Sdhb PE=2 SV=2	Sdhb	P21913	2.68412	4.35999	16.5424	16.5043	13.5087	16.9788	19.4805	20.732	20.3144	20.4472
Protein-L-isoaspartate(D-aspartate) O-methyltransferase OS=Rattus norvegicus OX=10116 GN=Pcmt1 PE=1 SV=2	Pcmt1	P22062	0.51588	0.393641	20.6972	21.0083	21.4871	21.9587	22.1471	21.106	21.7963	21.6764
Pulmonary surfactant-associated protein B OS=Rattus norvegicus OX=10116 GN=Sftpb PE=2 SV=1	Sftpb	P22355	3.60619	-2.82614	19.3258	18.4574	18.3865	19.4655	15.8845	16.5964	16.3085	15.5412
60S ribosomal protein L12 OS=Rattus norvegicus OX=10116 GN=Rpl12 PE=2 SV=1	Rpl12	P23358	5.63879	3.7734	21.0335	20.4813	20.2363	20.7703	24.0275	24.629	24.4834	24.4751
Coatomer subunit beta OS=Rattus norvegicus OX=10116 GN=Copb1 PE=1 SV=1	Copb1	P23514	4.79776	5.54325	17.7188	17.2381	17.4791	15.9051	22.1783	22.8414	22.5168	22.9776
Protein-glutamine gamma-glutamyltransferase K OS=Rattus norvegicus OX=10116 GN=Tgm1 PE=1 SV=1	Tgm1	P23606	0.114971	-0.242692	18.8107	21.0414	17.4426	18.836	18.3196	19.4829	18.6526	18.7048
Troponin I, cardiac muscle OS=Rattus norvegicus OX=10116 GN=Tnni3 PE=1 SV=2	Tnni3	P23693	3.14702	5.12604	14.8864	18.1853	15.9613	17.3138	22.6787	21.7281	21.3446	21.0996
Glutathione peroxidase 3 OS=Rattus norvegicus OX=10116 GN=Gpx3 PE=2 SV=2	Gpx3	P23764	4.03165	-5.7596	22.9719	22.5711	23.2484	24.9103	18.326	17.018	18.2408	17.0785
Alpha-crystallin B chain OS=Rattus norvegicus OX=10116 GN=Cryab PE=1 SV=1	Cryab	P23928	5.86619	5.39256	23.6745	22.7175	22.8418	22.4836	28.0346	28.2887	28.5871	28.3772
40S ribosomal protein S27-like OS=Rattus norvegicus OX=10116 GN=Rps27l PE=1 SV=3	Rps27l	P24051	4.45971	6.91362	14.5177	17.3075	16.7399	16.2955	23.6686	23.1227	22.9147	22.809
Alpha-2-HS-glycoprotein OS=Rattus norvegicus OX=10116 GN=Ahsg PE=1 SV=2	Ahsg	P24090	3.84081	-1.87383	28.4023	28.1415	28.2216	27.8859	26.7115	26.0649	25.8771	26.5026
Cathepsin D OS=Rattus norvegicus OX=10116 GN=Ctsd PE=1 SV=1	Ctsd	P24268	0.159928	-0.196716	19.5964	21.0721	19.92	19.8717	19.2751	20.8019	20.0974	19.499
Peptidyl-prolyl cis-trans isomerase B OS=Rattus norvegicus OX=10116 GN=Ppib PE=1 SV=3	Ppib	P24368	4.90338	2.41425	19.5212	20.0769	19.4951	19.4689	21.7929	22.3189	21.9609	22.1464
Phosphoglycerate mutase 1 OS=Rattus norvegicus OX=10116 GN=Pgam1 PE=1 SV=4	Pgam1	P25113	6.29336	3.58995	19.7257	19.9101	19.6526	20.1435	23.4297	23.1258	23.6028	23.6334
Dolichyl-diphosphooligosaccharide--protein glycosyltransferase subunit 2 OS=Rattus norvegicus OX=10116 GN=Rpn2 PE=2 SV=2	Rpn2	P25235	3.42382	1.64174	19.1422	19.1396	19.3584	19.7393	20.6558	21.3529	20.6959	21.2421
Selenoprotein P OS=Rattus norvegicus OX=10116 GN=Selenop PE=1 SV=2	Selenop	P25236	3.4159	-3.58389	19.8991	19.4131	19.8534	19.4986	17.5267	15.7755	15.6226	15.4039
V-type proton ATPase 116 kDa subunit a isoform 1 OS=Rattus norvegicus OX=10116 GN=Atp6v0a1 PE=2 SV=1	Atp6v0a1	P25286	3.90359	3.03037	16.3738	16.3643	17.1428	17.4336	20.0161	20.352	19.7328	19.3349
60S ribosomal protein L29 OS=Rattus norvegicus OX=10116 GN=Rpl29 PE=1 SV=3	Rpl29	P25886	7.69924	6.05607	14.3557	14.2463	14.3497	14.4389	20.2104	20.6636	20.6607	20.0801
Interferon-induced transmembrane protein 3 OS=Rattus norvegicus OX=10116 GN=ifitm3 PE=2 SV=1	Ifitm3	P26376	3.11884	4.02733	16.8902	15.439	16.4382	14.0685	19.5413	20.1656	19.6234	19.6149
Basigin OS=Rattus norvegicus OX=10116 GN=Bsg PE=1 SV=2	Bsg	P26453	6.52293	3.98562	18.5676	19.2113	18.7905	18.6932	22.9109	22.9735	22.639	22.6816
10 kDa heat shock protein, mitochondrial OS=Rattus norvegicus OX=10116 GN=Hspe1 PE=1 SV=3	Hspe1	P26772	1.57866	2.78962	18.0013	18.8925	17.356	16.3787	18.1018	21.5543	20.9278	21.2031
Poly [ADP-ribose] polymerase 1 OS=Rattus norvegicus OX=10116 GN=Parp1 PE=1 SV=4	Parp1	P27008	0.313783	-0.319484	20.9094	20.2329	18.9235	19.9927	20.0023	19.7166	19.4073	19.6542
Carbonic anhydrase 2 OS=Rattus norvegicus OX=10116 GN=Ca2 PE=1 SV=2	Car2	P27139	1.12257	-2.18444	19.584	18.904	20.0679	19.862	14.476	18.1639	18.4545	18.5856
CD59 glycoprotein OS=Rattus norvegicus OX=10116 GN=Cd59 PE=1 SV=2	Cd59	P27274	0.183761	-0.164356	20.4379	20.6672	21.226	19.7472	20.775	20.4699	20.0124	20.1635
Hypoxanthine-guanine phosphoribosyltransferase OS=Rattus norvegicus OX=10116 GN=Hprt1 PE=1 SV=1	Hprt1	P27605	4.97975	3.73283	17.4794	17.6119	17.874	18.6539	21.3794	21.7878	21.7105	21.6729
Lysosome membrane protein 2 OS=Rattus norvegicus OX=10116 GN=Scarb2 PE=1 SV=2	Scarb2	P27615	2.51252	3.30993	15.0911	16.3216	17.1568	14.3171	18.6388	19.7544	18.52	19.213
Hexokinase-2 OS=Rattus norvegicus OX=10116 GN=Hk2 PE=1 SV=1	Hk2	P27881	3.01295	3.37678	16.5604	16.8088	17.4901	17.9442	19.3493	20.3557	21.2906	21.3149
40S ribosomal protein S2 OS=Rattus norvegicus OX=10116 GN=Rps2 PE=1 SV=1	Rps2	P27952	3.78054	2.77697	22.1752	21.4203	21.7113	21.6468	23.6882	25.0789	24.6998	24.5946
T-complex protein 1 subunit alpha OS=Rattus norvegicus OX=10116 GN=Tcp1 PE=1 SV=1	Tcp1	P28480	4.9147	4.5823	20.4103	20.4158	19.8214	20.108	24.0825	24.4391	25.0372	25.5258
40S ribosomal protein S9 OS=Rattus norvegicus OX=10116 GN=Rps9 PE=1 SV=4	Rps9	P29314	5.06427	5.13808	19.5874	18.9907	18.8434	18.2578	23.3501	24.4918	24.2881	24.1016
ATP synthase subunit epsilon, mitochondrial OS=Rattus norvegicus OX=10116 GN=Atp5f1e PE=1 SV=2	Atp5f1e	P29418	2.85729	4.5859	16.1813	16.9991	15.9304	13.5991	19.1674	20.8592	20.5272	20.4997
ATP synthase subunit e, mitochondrial OS=Rattus norvegicus OX=10116 GN=Atp5me PE=1 SV=3	Atp5me	P29419	3.57672	3.05057	17.996	18.8844	17.7007	18.025	20.2925	21.607	21.3523	21.5565
Serpin H1 OS=Rattus norvegicus OX=10116 GN=Serpinh1 PE=1 SV=1	Serpinh1	P29457	5.23633	3.09596	21.734	21.8333	21.7217	21.0323	24.4654	24.8511	24.56	24.8286
Aquaporin-1 OS=Rattus norvegicus OX=10116 GN=Aqp1 PE=1 SV=4	Aqp1	P29975	5.16931	2.20073	18.7636	19.165	19.0344	18.8438	21.4689	21.0582	20.8935	21.1891
Myristoylated alanine-rich C-kinase substrate OS=Rattus norvegicus OX=10116 GN=Marcks PE=1 SV=2	Marcks	P30009	4.80905	2.81783	22.8182	23.3931	23.7964	22.9623	26.0149	26.1661	26.0266	26.0337
ATP-dependent 6-phosphofructokinase, liver type OS=Rattus norvegicus OX=10116 GN=Pfkl PE=1 SV=3	Pfkl	P30835	4.65411	6.25075	16.9092	16.0062	15.5016	15.4145	21.2806	21.9413	23.1928	22.4197
Macrophage migration inhibitory factor OS=Rattus norvegicus OX=10116 GN=Mif PE=1 SV=4	Mif	P30904	3.03871	2.1577	19.4619	18.0014	18.9539	19.2194	21.115	20.6123	21.2986	21.2415
Phosphatidylethanolamine-binding protein 1 OS=Rattus norvegicus OX=10116 GN=Pebp1 PE=1 SV=3	Pebp1	P31044	3.72452	3.4509	19.068	18.9739	20.0129	17.9514	22.2758	22.512	22.5201	22.5019
Corticosteroid-binding globulin OS=Rattus norvegicus OX=10116 GN=Serpina6 PE=1 SV=2	Serpina6	P31211	4.59021	-4.83254	22.8137	21.9448	22.7188	22.7547	18.4597	17.1902	18.2423	17.0096
ATP synthase subunit d, mitochondrial OS=Rattus norvegicus OX=10116 GN=Atp5pd PE=1 SV=3	Atp5pd	P31399	3.43264	3.15131	20.0747	20.3934	19.0766	19.4433	22.0086	23.3872	22.8391	23.3583
Complement C1q subcomponent subunit A OS=Rattus norvegicus OX=10116 GN=C1qa PE=1 SV=2	C1qa	P31720	3.19716	-1.22588	20.7882	21.0223	20.8108	21.0427	19.6296	20.1333	19.2755	19.7221
Ezrin OS=Rattus norvegicus OX=10116 GN=Ezr PE=1 SV=3	Ezr	P31977	3.06274	2.63651	20.1879	20.0655	21.0744	19.0997	23.0496	22.6511	22.3722	22.9006
Carnitine O-palmitoyltransferase 1, liver isoform OS=Rattus norvegicus OX=10116 GN=Cpt1a PE=1 SV=2	Cpt1a	P32198	0.515969	-0.53861	21.2015	21.1508	20.2876	19.2782	20.1259	19.4575	20.1194	20.0607
Cytochrome b-c1 complex subunit 2, mitochondrial OS=Rattus norvegicus OX=10116 GN=Uqcrc2 PE=1 SV=2	Uqcrc2	P32551	1.95756	1.39059	21.3821	21.9246	22.4447	21.6014	22.3228	23.676	23.4553	23.4611
Heat shock protein HSP 90-beta OS=Rattus norvegicus OX=10116 GN=Hsp90ab1 PE=1 SV=4	Hsp90ab1	P34058	6.31663	4.00593	24.2206	24.0377	24.1149	23.9432	28.4387	27.634	28.1332	28.1342
Proteasome subunit alpha type-5 OS=Rattus norvegicus OX=10116 GN=Psma5 PE=1 SV=1	Psma5	P34064	1.28168	1.52652	18.3177	20.697	18.0383	18.4535	20.4167	20.0858	20.8226	20.2875
Proteasome subunit beta type-4 OS=Rattus norvegicus OX=10116 GN=Psmb4 PE=1 SV=2	Psmb4	P34067	0.373362	0.340751	17.3405	18.912	18.65	17.7812	18.6736	18.0726	18.7224	18.5782
Microtubule-associated protein 1A OS=Rattus norvegicus OX=10116 GN=Map1a PE=1 SV=1	Map1a	P34926	2.96436	4.72889	20.0341	19.7103	18.5515	17.1935	22.2553	24.5244	24.0027	23.6226
Cytochrome c oxidase subunit 7A2, mitochondrial OS=Rattus norvegicus OX=10116 GN=Cox7a2 PE=1 SV=1	Cox7a2	P35171	4.26173	5.05264	16.207	16.2131	15.9259	15.2933	19.6617	21.7486	21.2299	21.2096
14-3-3 protein beta/alpha OS=Rattus norvegicus OX=10116 GN=Ywhab PE=1 SV=3	Ywhab	P35213	4.96325	3.80259	17.8842	17.988	18.1101	16.9028	21.5685	21.5334	21.3389	21.6546
Ras-related protein Rab-8A OS=Rattus norvegicus OX=10116 GN=Rab8a PE=1 SV=2	Rab8a	P35280	3.95517	2.79574	18.8014	17.9426	18.6044	17.5895	21.4171	20.9	20.8012	21.0026
Ras-related protein Rab-12 OS=Rattus norvegicus OX=10116 GN=Rab12 PE=1 SV=2	Rab12	P35284	5.00105	3.64575	17.0632	17.3339	17.41	16.618	21.3313	20.568	20.4211	20.6878
Ras-related protein Rab-13 OS=Rattus norvegicus OX=10116 GN=Rab13 PE=1 SV=2	Rab13	P35286	1.68707	3.09883	18.6804	14.9739	17.0721	14.7534	20.4815	19.3108	19.1414	18.9415
Insulin-degrading enzyme OS=Rattus norvegicus OX=10116 GN=Ide PE=1 SV=1	Ide	P35559	0.596623	1.66201	14.651	16.4034	15.0139	20.3281	17.8968	18.8138	18.0211	18.3127
Calnexin OS=Rattus norvegicus OX=10116 GN=Canx PE=1 SV=1	Canx	P35565	3.71862	2.62707	21.6804	22.57	21.4284	21.2081	24.3326	24.669	24.0465	24.3472
Cysteine-rich protein 2 OS=Rattus norvegicus OX=10116 GN=Crip2 PE=2 SV=1	Crip2	P36201	5.59107	3.52133	22.2938	22.6306	21.9515	22.0787	26.0718	25.4865	25.9302	25.5513
Ras-related protein Ral-B OS=Rattus norvegicus OX=10116 GN=Ralb PE=2 SV=1	Ralb	P36860	2.85992	1.67728	18.748	18.4401	18.4949	18.4774	19.3897	20.7011	20.2495	20.5292
Serine/threonine-protein phosphatase 2A 55 kDa regulatory subunit B alpha isoform OS=Rattus norvegicus OX=10116 GN=Ppp2r2a PE=2 SV=1	Ppp2r2a	P36876	5.62919	3.59998	18.7127	18.1998	18.8782	18.6061	22.0088	22.2509	22.5984	21.9386
Adenine phosphoribosyltransferase OS=Rattus norvegicus OX=10116 GN=Aprt PE=1 SV=1	Aprt	P36972	5.20776	3.75273	16.9976	17.7029	18.0748	17.3249	21.502	21.0029	21.2749	21.3313
Kinesin light chain 1 OS=Rattus norvegicus OX=10116 GN=Klc1 PE=1 SV=2	Klc1	P37285	3.65567	4.7316	19.797	18.3618	19.1939	17.1237	23.103	23.6283	23.6232	23.0482
Alpha-synuclein OS=Rattus norvegicus OX=10116 GN=Snca PE=1 SV=1	Snca	P37377	2.82609	-2.33175	20.2383	18.8465	20.1319	19.6381	17.554	18.0951	16.9964	16.8823
Calponin-3 OS=Rattus norvegicus OX=10116 GN=Cnn3 PE=1 SV=1	Cnn3	P37397	4.31052	4.29285	18.6581	18.9359	17.7672	17.1539	22.6011	22.4513	22.4082	22.2258
Methionine aminopeptidase 2 OS=Rattus norvegicus OX=10116 GN=Metap2 PE=1 SV=2	Metap2	P38062	3.79009	2.12122	16.9973	16.6367	17.2684	17.2106	19.4847	19.4609	19.0649	18.5875
40S ribosomal protein SA OS=Rattus norvegicus OX=10116 GN=Rpsa PE=1 SV=3	Rpsa	P38983	4.29892	3.32477	19.8537	18.663	19.4231	18.4923	22.5598	22.3883	22.4553	22.3278
Dynamin-2 OS=Rattus norvegicus OX=10116 GN=Dnm2 PE=1 SV=1	Dnm2	P39052	1.94123	1.39973	20.3851	19.7607	20.4967	21.385	22.3897	21.488	22.0571	21.6916
Adenylate kinase isoenzyme 1 OS=Rattus norvegicus OX=10116 GN=Ak1 PE=1 SV=3	Ak1	P39069	6.2951	4.8936	19.8535	19.6574	19.0467	19.6209	24.7479	24.1198	24.5109	24.3742
Cyclin-dependent kinase 1 OS=Rattus norvegicus OX=10116 GN=Cdk1 PE=1 SV=1	Cdk1	P39951	2.04236	2.74911	19.2548	21.3768	18.2891	20.8891	22.8408	22.3638	22.79	22.8116
Proteasome subunit beta type-3 OS=Rattus norvegicus OX=10116 GN=Psmb3 PE=1 SV=1	Psmb3	P40112	2.47994	0.822466	16.4964	17.184	16.6316	17.008	17.4688	17.6187	17.78	17.7423
CD9 antigen OS=Rattus norvegicus OX=10116 GN=Cd9 PE=1 SV=2	Cd9	P40241	0.605783	0.326025	20.1848	19.8484	19.762	19.0788	20.1327	20.1733	19.7294	20.1427
Proteasome subunit beta type-2 OS=Rattus norvegicus OX=10116 GN=Psmb2 PE=1 SV=1	Psmb2	P40307	0.971555	-0.879877	17.2466	18.6801	18.1451	17.9451	17.4869	17.9538	16.5084	16.5485
Arginine--tRNA ligase, cytoplasmic OS=Rattus norvegicus OX=10116 GN=Rars PE=1 SV=2	Rars1	P40329	4.38284	5.63134	17.5194	16.8578	19.0052	18.8833	23.8004	23.4714	23.8155	23.7038
Caveolin-1 OS=Rattus norvegicus OX=10116 GN=Cav1 PE=1 SV=3	Cav1	P41350	4.00826	4.47248	18.0002	15.8413	16.9226	16.1336	21.1618	21.4371	21.0088	21.18
Tyrosine-protein phosphatase non-receptor type 11 OS=Rattus norvegicus OX=10116 GN=Ptpn11 PE=1 SV=4	Ptpn11	P41499	5.02784	7.34595	15.7507	14.1	13.5968	15.5241	21.9859	22.1292	22.321	21.9195
General vesicular transport factor p115 OS=Rattus norvegicus OX=10116 GN=Uso1 PE=1 SV=1	Uso1	P41542	2.75757	4.40636	16.518	17.4561	15.6058	13.7111	20.2413	19.7215	20.7088	20.2447
L-lactate dehydrogenase B chain OS=Rattus norvegicus OX=10116 GN=Ldhb PE=1 SV=2	Ldhb	P42123	4.6579	5.71136	21.0519	21.1592	20.9179	20.1252	25.2909	26.7269	27.1767	26.9051
Cofilin-1 OS=Rattus norvegicus OX=10116 GN=Cfl1 PE=1 SV=3	Cfl1	P45592	4.01443	2.88178	21.796	21.9526	22.2761	21.8381	24.8584	24.1431	24.7969	25.5915
Very long-chain specific acyl-CoA dehydrogenase, mitochondrial OS=Rattus norvegicus OX=10116 GN=Acadvl PE=1 SV=1	Acadvl	P45953	2.98405	2.93203	16.2246	17.2494	15.528	16.1869	18.4899	20.0854	18.9023	19.4394
Transitional endoplasmic reticulum ATPase OS=Rattus norvegicus OX=10116 GN=Vcp PE=1 SV=3	Vcp	P46462	4.62234	3.33675	20.0004	20.8295	20.7299	21.0599	24.3781	23.5993	23.8379	24.1513
Biliverdin reductase A OS=Rattus norvegicus OX=10116 GN=Blvra PE=1 SV=1	Blvra	P46844	3.55786	4.02355	16.4238	16.6313	16.036	14.5546	20.5107	19.8036	20.1055	19.3202
RAC-alpha serine/threonine-protein kinase OS=Rattus norvegicus OX=10116 GN=Akt1 PE=1 SV=1	Akt1	P47196	3.98192	5.45734	16.7353	16.805	14.3368	15.2034	21.3056	21.2848	21.1714	21.148
ATP-dependent 6-phosphofructokinase, platelet type OS=Rattus norvegicus OX=10116 GN=Pfkp PE=1 SV=2	Pfkp	P47860	4.82788	6.37973	19.6434	19.8246	19.7175	17.8011	25.6941	25.218	25.8786	25.7149
Cysteine and glycine-rich protein 1 OS=Rattus norvegicus OX=10116 GN=Csrp1 PE=1 SV=2	Csrp1	P47875	4.90597	3.69639	17.285	16.2494	17.4068	16.9682	20.6403	20.8747	20.8098	20.3703
Dihydropyrimidinase-related protein 2 OS=Rattus norvegicus OX=10116 GN=Dpysl2 PE=1 SV=1	Dpysl2	P47942	6.66718	5.3835	18.3356	19.1969	18.9757	18.8223	24.3047	24.4314	24.151	23.9772
Metalloproteinase inhibitor 3 OS=Rattus norvegicus OX=10116 GN=Timp3 PE=2 SV=1	Timp3	P48032	4.12766	-4.06101	21.0761	20.6678	20.862	20.0808	17.6045	16.7034	15.9517	16.183
C-reactive protein OS=Rattus norvegicus OX=10116 GN=Crp PE=1 SV=1	Crp	P48199	1.90507	-2.40596	20.3117	21.033	21.216	20.7873	16.5045	19.3741	19.0731	18.7724
Triosephosphate isomerase OS=Rattus norvegicus OX=10116 GN=Tpi1 PE=1 SV=2	Tpi1	P48500	4.35646	2.58232	20.9821	21.9001	21.639	21.0514	23.7264	24.162	24.1184	23.8951
Glutamate--cysteine ligase regulatory subunit OS=Rattus norvegicus OX=10116 GN=Gclm PE=1 SV=1	Gclm	P48508	2.31449	3.16312	18.2464	18.1969	16.4128	19.6206	22.1776	21.2354	20.9166	20.7994
Glutamyl aminopeptidase OS=Rattus norvegicus OX=10116 GN=Enpep PE=1 SV=2	Enpep	P50123	3.03221	2.33808	18.9332	17.9842	17.8703	17.3484	20.9029	19.9525	20.2066	20.4264
Rab GDP dissociation inhibitor beta OS=Rattus norvegicus OX=10116 GN=Gdi2 PE=1 SV=2	Gdi2	P50399	3.69657	2.10519	19.3668	20.4569	19.8862	19.3515	21.8878	21.8202	21.9114	21.8627
Alanine--tRNA ligase, cytoplasmic OS=Rattus norvegicus OX=10116 GN=Aars PE=1 SV=3	Aars1	P50475	2.9254	2.69705	19.5077	18.8872	20.1046	19.4109	21.6743	21.7088	23.3449	21.9706
Hsc70-interacting protein OS=Rattus norvegicus OX=10116 GN=St13 PE=1 SV=1	St13	P50503	4.46095	4.2335	18.483	17.9386	19.4369	18.6281	23.486	22.3678	22.7729	22.7937
Troponin T, cardiac muscle OS=Rattus norvegicus OX=10116 GN=Tnnt2 PE=1 SV=2	Tnnt2	P50753	5.62504	7.80095	14.3474	14.9388	15.6437	15.9618	23.7954	22.6717	22.6468	22.9817
Multifunctional protein ADE2 OS=Rattus norvegicus OX=10116 GN=Paics PE=1 SV=3	Paics	P51583	3.01093	2.58825	21.6622	21.4409	21.108	21.3059	25.0091	22.9709	23.9591	23.931
Alcohol dehydrogenase [NADP(+)] OS=Rattus norvegicus OX=10116 GN=Akr1a1 PE=1 SV=2	Akr1a1	P51635	0.779734	0.36813	18.5683	17.8698	18.3483	18.3113	18.7108	19.1128	18.4896	18.2571
Lumican OS=Rattus norvegicus OX=10116 GN=Lum PE=1 SV=1	Lum	P51886	1.89872	-1.06022	22.8892	21.9718	22.3226	22.6969	21.9333	21.0748	21.006	21.6256
Adenylyl cyclase-associated protein 2 OS=Rattus norvegicus OX=10116 GN=Cap2 PE=1 SV=1	Cap2	P52481	4.07257	4.50696	18.9966	19.5509	17.9406	18.0872	23.8329	22.4218	23.3084	23.0399
Endoplasmic reticulum resident protein 29 OS=Rattus norvegicus OX=10116 GN=Erp29 PE=1 SV=2	Erp29	P52555	1.80976	2.64444	17.2115	19.9322	18.0128	16.5016	19.9969	21.2518	20.2487	20.7385
Signal transducer and activator of transcription 3 OS=Rattus norvegicus OX=10116 GN=Stat3 PE=1 SV=1	Stat3	P52631	6.10882	4.98528	18.5124	17.9617	18.2306	17.5898	22.7221	23.3703	23.1323	23.0109
PDZ and LIM domain protein 1 OS=Rattus norvegicus OX=10116 GN=Pdlim1 PE=1 SV=4	Pdlim1	P52944	3.72546	4.66363	17.4431	15.2902	15.0952	15.8208	21.0546	20.0168	20.6989	20.5335
AP-3 complex subunit mu-1 OS=Rattus norvegicus OX=10116 GN=Ap3m1 PE=1 SV=1	Ap3m1	P53676	3.46657	3.46346	16.0586	17.7003	15.6614	15.8135	19.9509	19.6406	19.7275	19.7685
Monocarboxylate transporter 1 OS=Rattus norvegicus OX=10116 GN=Slc16a1 PE=1 SV=1	Slc16a1	P53987	3.80461	2.29629	20.0261	20.704	20.4402	20.5678	22.0883	23.1755	22.9102	22.7493
Guanine nucleotide-binding protein G(I)/G(S)/G(T) subunit beta-1 OS=Rattus norvegicus OX=10116 GN=Gnb1 PE=1 SV=4	Gnb1	P54311	5.06981	2.30459	21.6235	21.8886	21.8363	21.2201	24.0599	24.0161	23.7631	23.9478
Guanine nucleotide-binding protein G(I)/G(S)/G(T) subunit beta-2 OS=Rattus norvegicus OX=10116 GN=Gnb2 PE=1 SV=4	Gnb2	P54313	4.17677	1.64975	21.051	20.9542	20.7781	20.5383	22.175	22.7688	22.4039	22.573
Phospholipase A-2-activating protein OS=Rattus norvegicus OX=10116 GN=Plaa PE=1 SV=3	Plaa	P54319	3.65889	5.32448	16.4262	16.7367	19.3317	17.1833	22.2966	22.8333	23.0331	22.8129
5'-AMP-activated protein kinase catalytic subunit alpha-1 OS=Rattus norvegicus OX=10116 GN=Prkaa1 PE=1 SV=2	Prkaa1	P54645	5.38551	2.87411	17.3891	17.4151	17.1832	16.8551	20.4615	19.9503	20.0275	19.8996
Alpha-soluble NSF attachment protein OS=Rattus norvegicus OX=10116 GN=Napa PE=1 SV=2	Napa	P54921	5.91478	1.96761	20.7623	20.5814	20.9099	20.642	22.7719	22.8476	22.5447	22.6017
Fatty acid-binding protein 5 OS=Rattus norvegicus OX=10116 GN=Fabp5 PE=1 SV=3	Fabp5	P55053	1.11553	0.50809	22.1741	22.4461	23.0942	22.3514	23.2974	22.7276	22.9075	23.1654
Serum paraoxonase/arylesterase 1 OS=Rattus norvegicus OX=10116 GN=Pon1 PE=1 SV=3	Pon1	P55159	3.53729	-1.95407	21.0073	21.5558	20.5062	21.3123	19.3559	19.0543	18.8144	19.3408
Nck-associated protein 1 OS=Rattus norvegicus OX=10116 GN=Nckap1 PE=2 SV=1	Nckap1	P55161	2.16206	0.710644	20.4635	19.9046	20.0664	20.1228	20.684	21.0267	21.1172	20.5719
Caspase-3 OS=Rattus norvegicus OX=10116 GN=Casp3 PE=2 SV=2	Casp3	P55213	3.23904	3.9479	15.3854	13.1805	15.4146	15.0961	18.4369	18.1042	19.1681	19.1589
Complement component C8 beta chain OS=Rattus norvegicus OX=10116 GN=C8b PE=2 SV=2	C8b	P55314	4.46405	-2.33466	21.3772	21.2889	21.9005	21.4833	18.9478	19.6017	18.8885	19.2731
Apolipoprotein C-IV OS=Rattus norvegicus OX=10116 GN=Apoc4 PE=2 SV=2	Apoc4	P55797	5.35896	-4.23713	25.768	25.8971	26.0417	26.4632	22.4725	21.4909	21.5824	21.6756
Isocitrate dehydrogenase [NADP], mitochondrial OS=Rattus norvegicus OX=10116 GN=Idh2 PE=1 SV=2	Idh2	P56574	2.29418	2.71168	20.3906	20.9576	21.4495	19.9361	21.8306	24.1246	23.5556	24.0698
Secretory carrier-associated membrane protein 1 OS=Rattus norvegicus OX=10116 GN=Scamp1 PE=1 SV=1	Scamp1	P56603	2.22935	2.2969	17.3404	19.6724	19.1791	19.3159	21.4603	21.4777	20.9772	20.7803
Myosin-binding protein C, cardiac-type OS=Rattus norvegicus OX=10116 GN=Mybpc3 PE=1 SV=2	Mybpc3	P56741	4.59638	4.33886	19.3655	17.9828	19.5873	19.3727	23.5177	23.5578	23.2443	23.3439
Phytanoyl-CoA dioxygenase, peroxisomal OS=Rattus norvegicus OX=10116 GN=Phyh PE=1 SV=2	Phyh	P57093	3.257	2.56682	17.519	18.5826	18.373	17.4576	19.8478	20.8671	20.5067	20.9779
Vesicle transport through interaction with t-SNAREs homolog 1B OS=Rattus norvegicus OX=10116 GN=Vti1b PE=1 SV=2	Vti1b	P58200	2.20766	4.72989	16.4414	15.7257	17.2063	12.049	20.2296	20.2211	19.7975	20.0938
Guanine nucleotide-binding protein G(o) subunit alpha OS=Rattus norvegicus OX=10116 GN=Gnao1 PE=1 SV=2	Gnao1	P59215	5.13134	4.87775	16.7976	17.7784	16.1887	16.6882	21.9507	21.7705	21.6231	21.6197
RuvB-like 1 OS=Rattus norvegicus OX=10116 GN=Ruvbl1 PE=1 SV=1	Ruvbl1	P60123	5.84467	6.11544	14.9159	13.612	14.8625	14.4416	20.8347	20.2882	20.4832	20.6876
Actin, cytoplasmic 1 OS=Rattus norvegicus OX=10116 GN=Actb PE=1 SV=1	Actb	P60711	5.00432	1.74769	20.1318	20.0746	20.0533	20.5537	21.9362	21.8979	21.87	22.1001
Proteasome subunit alpha type-6 OS=Rattus norvegicus OX=10116 GN=Psma6 PE=1 SV=1	Psma6	P60901	3.5532	2.06111	19.1635	20.0759	19.0904	18.9393	21.5317	21.2129	21.5415	21.2274
DnaJ homolog subfamily C member 5 OS=Rattus norvegicus OX=10116 GN=Dnajc5 PE=1 SV=1	Dnajc5	P60905	3.93523	2.71583	16.0742	16.9339	15.6612	15.6923	18.7671	18.7893	18.6426	19.0258
Cardiac phospholamban OS=Rattus norvegicus OX=10116 GN=Pln PE=1 SV=1	Pln	P61016	6.29965	10.0722	14.0292	14.9161	15.3155	13.5049	24.3755	25.0345	24.3146	24.3296
COP9 signalosome complex subunit 2 OS=Rattus norvegicus OX=10116 GN=Cops2 PE=1 SV=1	Cops2	P61203	2.95427	4.81522	17.4302	17.3246	17.1423	14.0231	21.4063	21.0807	21.3058	21.3883
60S ribosomal protein L15 OS=Rattus norvegicus OX=10116 GN=Rpl15 PE=1 SV=2	Rpl15	P61314	5.24032	4.33691	19.4249	18.9351	18.6196	18.9169	22.6394	23.7561	23.4878	23.3608
60S ribosomal protein L27 OS=Rattus norvegicus OX=10116 GN=Rpl27 PE=2 SV=2	Rpl27	P61354	2.99704	4.5429	17.9593	14.9552	17.7186	18.0523	21.254	22.0901	21.8761	21.6367
Transforming protein RhoA OS=Rattus norvegicus OX=10116 GN=Rhoa PE=1 SV=1	Rhoa	P61589	4.64873	3.26531	19.7837	20.9975	20.459	20.0073	23.7552	23.5426	23.4239	23.5871
ADP-ribosylation factor 4 OS=Rattus norvegicus OX=10116 GN=Arf4 PE=2 SV=2	Arf4	P61751	5.16254	4.36106	19.9378	18.8944	18.7105	19.2188	23.9384	23.3259	23.5012	23.4401
Syntaxin-binding protein 1 OS=Rattus norvegicus OX=10116 GN=Stxbp1 PE=1 SV=1	Stxbp1	P61765	3.09397	2.82118	13.4338	14.8924	14.8176	14.9553	17.1479	17.9491	16.6984	17.5883
Dolichyl-diphosphooligosaccharide--protein glycosyltransferase subunit DAD1 OS=Rattus norvegicus OX=10116 GN=Dad1 PE=3 SV=3	Dad1	P61805	0.734827	0.385284	18.9947	19.1532	19.9747	18.8842	19.731	19.7793	19.5009	19.5368
Nuclear transport factor 2 OS=Rattus norvegicus OX=10116 GN=Nutf2 PE=1 SV=1	Nutf2	P61972	1.21663	1.69904	16.316	17.759	14.3431	16.6038	18.5397	17.881	17.6747	17.7226
14-3-3 protein gamma OS=Rattus norvegicus OX=10116 GN=Ywhag PE=1 SV=2	Ywhag	P61983	4.29683	4.11296	19.9415	19.2559	20.1161	18.3497	23.5692	23.5153	23.4735	23.5569
40S ribosomal protein S7 OS=Rattus norvegicus OX=10116 GN=Rps7 PE=1 SV=1	Rps7	P62083	5.07967	4.23435	18.5362	17.9788	17.4242	17.3557	21.8278	22.3186	21.8586	22.2272
Serine/threonine-protein phosphatase PP1-alpha catalytic subunit OS=Rattus norvegicus OX=10116 GN=Ppp1ca PE=1 SV=1	Ppp1ca	P62138	3.88717	4.31816	15.4044	15.5008	14.9608	13.3679	19.1768	18.9579	19.1414	19.2304
Serine/threonine-protein phosphatase PP1-beta catalytic subunit OS=Rattus norvegicus OX=10116 GN=Ppp1cb PE=1 SV=3	Ppp1cb	P62142	0.128218	0.0475569	22.058	21.7928	22.3137	22.1828	22.0296	22.3839	22.0395	22.0846
26S proteasome regulatory subunit 4 OS=Rattus norvegicus OX=10116 GN=Psmc1 PE=1 SV=1	Psmc1	P62193	4.92195	4.72711	18.6063	18.2353	18.1664	19.5827	23.5747	22.9311	23.5596	23.4338
26S proteasome regulatory subunit 8 OS=Rattus norvegicus OX=10116 GN=Psmc5 PE=1 SV=1	Psmc5	P62198	3.94169	3.60883	20.6506	20.0085	19.8684	21.628	24.3257	24.0002	24.175	24.0899
40S ribosomal protein S8 OS=Rattus norvegicus OX=10116 GN=Rps8 PE=1 SV=2	Rps8	P62243	3.34825	2.76773	21.6736	21.0522	20.9839	20.1415	23.1269	24.3296	23.781	23.6846
40S ribosomal protein S15a OS=Rattus norvegicus OX=10116 GN=Rps15a PE=1 SV=2	Rps15a	P62246	3.91869	4.92321	19.6241	19.2059	18.6305	17.1626	23.1724	23.91	23.7176	23.5161
40S ribosomal protein S16 OS=Rattus norvegicus OX=10116 GN=Rps16 PE=1 SV=2	Rps16	P62250	2.23988	2.0062	22.8413	22.5536	22.2536	20.8269	23.6125	24.2837	24.3456	24.2583
14-3-3 protein epsilon OS=Rattus norvegicus OX=10116 GN=Ywhae PE=1 SV=1	Ywhae	P62260	6.1632	2.85399	22.136	22.5497	22.4638	22.354	25.3768	24.9575	25.2069	25.3782
40S ribosomal protein S23 OS=Rattus norvegicus OX=10116 GN=Rps23 PE=1 SV=3	Rps23	P62268	5.04189	6.45978	17.1798	16.9664	16.0387	15.3215	22.3867	23.2917	22.8913	22.7757
40S ribosomal protein S29 OS=Rattus norvegicus OX=10116 GN=Rps29 PE=1 SV=2	Rps29	P62275	1.96592	1.88081	17.6027	17.3419	17.9549	18.066	21.0594	19.3887	19.1361	18.9045
40S ribosomal protein S13 OS=Rattus norvegicus OX=10116 GN=Rps13 PE=1 SV=2	Rps13	P62278	4.48366	2.75556	20.6032	20.3256	20.4125	20.8478	22.6817	23.7179	23.4662	23.3455
40S ribosomal protein S11 OS=Rattus norvegicus OX=10116 GN=Rps11 PE=1 SV=3	Rps11	P62282	6.3916	6.86081	17.3726	16.8912	17.8735	17.1158	23.6916	24.6649	24.2899	24.0499
Thymosin beta-4 OS=Rattus norvegicus OX=10116 GN=Tmsb4x PE=1 SV=2	Tmsb4x	P62329	3.17155	1.26315	20.9751	21.3077	21.4842	20.6608	22.4766	22.3373	22.1749	22.4916
ADP-ribosylation factor 6 OS=Rattus norvegicus OX=10116 GN=Arf6 PE=1 SV=2	Arf6	P62332	3.86223	3.82467	16.3328	15.3028	16.1214	14.76	20.0882	18.863	19.3093	19.5551
Elongation factor 1-alpha 1 OS=Rattus norvegicus OX=10116 GN=Eef1a1 PE=2 SV=1	Eef1a1	P62630	6.25091	3.60672	25.9294	25.3474	25.7994	25.7606	29.5629	29.0673	29.3743	29.2591
Elongation factor 1-alpha 2 OS=Rattus norvegicus OX=10116 GN=Eef1a2 PE=1 SV=1	Eef1a2	P62632	6.06723	6.49328	17.0921	18.3352	18.0392	17.3076	24.2622	23.8534	24.2791	24.3526
60S ribosomal protein L18a OS=Rattus norvegicus OX=10116 GN=Rpl18a PE=2 SV=1	Rpl18a	P62718	5.4111	4.61398	18.154	18.392	18.2696	18.4436	22.1391	23.4757	23.0928	23.0073
40S ribosomal protein S6 OS=Rattus norvegicus OX=10116 GN=Rps6 PE=1 SV=1	Rps6	P62755	4.87094	4.82901	19.243	18.8957	18.5832	19.9071	23.3563	24.5012	24.2024	23.885
Histone H4 OS=Rattus norvegicus OX=10116 GN=Hist1h4b PE=1 SV=2	Hist1h4m	P62804	1.60091	1.12624	20.6254	20.2948	19.0996	20.4915	21.2805	21.6265	21.2052	20.9039
V-type proton ATPase subunit B, brain isoform OS=Rattus norvegicus OX=10116 GN=Atp6v1b2 PE=1 SV=1	Atp6v1b2	P62815	3.77825	5.685	17.4311	17.4378	16.9629	14.8164	21.533	22.4198	22.7767	22.6586
GTP-binding nuclear protein Ran OS=Rattus norvegicus OX=10116 GN=Ran PE=1 SV=3	Ran	P62828	3.79454	1.99314	21.2189	20.5915	21.4181	21.2865	23.409	22.7055	23.2715	23.1015
60S ribosomal protein L23 OS=Rattus norvegicus OX=10116 GN=Rpl23 PE=2 SV=1	Rpl23	P62832	4.58949	5.30766	18.5614	19.4448	19.0388	17.7091	24.7752	23.9361	23.7031	23.5703
Ras-related protein Rap-1A OS=Rattus norvegicus OX=10116 GN=Rap1a PE=1 SV=1	Rap1a	P62836	2.25662	2.39385	16.5461	17.3065	17.21	18.9382	20.2367	19.8666	19.1948	20.2781
Ubiquitin-conjugating enzyme E2 D2 OS=Rattus norvegicus OX=10116 GN=Ube2d2 PE=1 SV=1	Ube2d2	P62839	4.79301	2.30126	19.0571	19.6508	19.5218	19.2821	21.8911	21.4346	21.9132	21.4778
40S ribosomal protein S25 OS=Rattus norvegicus OX=10116 GN=Rps25 PE=2 SV=1	Rps25	P62853	4.67569	4.48897	19.4534	18.751	19.0026	19.4667	22.7526	24.3402	23.8691	23.6676
40S ribosomal protein S26 OS=Rattus norvegicus OX=10116 GN=Rps26 PE=3 SV=3	Rps26	P62856	5.08007	5.11842	18.2331	17.5269	17.0661	17.7637	22.1456	23.4461	22.8908	22.5809
40S ribosomal protein S28 OS=Rattus norvegicus OX=10116 GN=Rps28 PE=1 SV=1	Rps28	P62859	3.70955	4.0168	18.0211	15.9826	17.452	16.4707	21.5546	20.7861	20.7722	20.8805
Elongin-B OS=Rattus norvegicus OX=10116 GN=Elob PE=1 SV=1	Elob	P62870	4.46263	5.86739	16.4424	14.9704	17.4391	16.86	22.5077	22.0386	22.3295	22.3056
60S ribosomal protein L31 OS=Rattus norvegicus OX=10116 GN=Rpl31 PE=2 SV=1	Rpl31	P62902	4.88599	6.00323	17.5239	17.5369	16.4286	16.019	22.1606	23.3625	23.0518	22.9463
60S ribosomal protein L10a OS=Rattus norvegicus OX=10116 GN=Rpl10a PE=1 SV=2	Rpl10a	P62907	4.06036	5.16823	17.4413	19.6817	18.4217	18.6544	22.8309	24.2857	23.9076	23.8479
40S ribosomal protein S3 OS=Rattus norvegicus OX=10116 GN=Rps3 PE=1 SV=1	Rps3	P62909	6.66383	5.09481	19.7694	19.4875	19.2378	20.1239	24.6543	24.8691	24.7844	24.6901
60S ribosomal protein L32 OS=Rattus norvegicus OX=10116 GN=Rpl32 PE=1 SV=2	Rpl32	P62912	5.16266	4.05702	18.3468	18.5239	18.0237	19.1346	22.1244	22.6187	22.8604	22.6536
60S ribosomal protein L11 OS=Rattus norvegicus OX=10116 GN=Rpl11 PE=1 SV=2	Rpl11	P62914	5.98827	4.42784	19.3606	18.4076	19.2623	18.994	23.3585	23.5974	23.4391	23.3408
AP-2 complex subunit beta OS=Rattus norvegicus OX=10116 GN=Ap2b1 PE=1 SV=1	Ap2b1	P62944	5.84841	4.39626	19.8583	19.9123	19.303	19.1927	24.3071	24.0721	23.769	23.7033
Profilin-1 OS=Rattus norvegicus OX=10116 GN=Pfn1 PE=1 SV=2	Pfn1	P62963	2.84535	1.95943	21.8822	21.9022	22.4344	23.2469	24.5894	23.908	24.4388	24.3672
Ubiquitin-40S ribosomal protein S27a OS=Rattus norvegicus OX=10116 GN=Rps27a PE=1 SV=2	Rps27a	P62982	2.54319	1.2345	21.6064	22.7542	21.9221	22.2822	23.5104	23.4506	23.2296	23.3124
Ras-related protein Rab-3A OS=Rattus norvegicus OX=10116 GN=Rab3a PE=1 SV=1	Rab3a	P63012	1.70995	4.43969	19.6116	17.6967	13.0128	16.0427	21.255	20.6681	21.1557	21.0437
Heat shock cognate 71 kDa protein OS=Rattus norvegicus OX=10116 GN=Hspa8 PE=1 SV=1	Hspa8	P63018	5.56128	3.17555	23.1811	22.4607	23.0619	23.2135	26.33	26.1728	26.0207	26.0959
Vesicle-associated membrane protein 3 OS=Rattus norvegicus OX=10116 GN=Vamp3 PE=1 SV=1	Vamp3	P63025	5.15304	2.15974	20.3425	19.9951	20.1846	20.5674	22.6134	22.5531	22.269	22.293
Translationally-controlled tumor protein OS=Rattus norvegicus OX=10116 GN=Tpt1 PE=1 SV=1	Tpt1	P63029	3.01477	2.06728	17.001	18.2513	18.0512	18.2543	19.7127	20.4538	19.8915	19.7689
60 kDa heat shock protein, mitochondrial OS=Rattus norvegicus OX=10116 GN=Hspd1 PE=1 SV=1	Hspd1	P63039	2.35663	1.52731	22.4427	21.9312	21.4405	22.514	22.9162	23.8701	23.7031	23.9484
Vesicle-associated membrane protein 2 OS=Rattus norvegicus OX=10116 GN=Vamp2 PE=1 SV=2	Vamp2	P63045	4.45882	3.59712	17.1536	15.8859	16.3598	17.1742	20.4377	20.3467	20.1475	20.0301
Mitogen-activated protein kinase 1 OS=Rattus norvegicus OX=10116 GN=Mapk1 PE=1 SV=3	Mapk1	P63086	4.58192	4.35702	18.669	18.9944	17.9587	18.0132	23.5085	22.1337	22.6955	22.7258
Dynein light chain 1, cytoplasmic OS=Rattus norvegicus OX=10116 GN=Dynll1 PE=1 SV=1	Dynll1	P63170	6.30955	4.04008	19.5181	19.3673	19.3145	18.9863	23.0482	23.7001	23.3842	23.214
Guanine nucleotide-binding protein G(I)/G(S)/G(O) subunit gamma-5 OS=Rattus norvegicus OX=10116 GN=Gng5 PE=3 SV=1	Gng5	P63219	4.24192	2.34409	19.4185	19.7589	20.0898	19.1102	22.1397	22.0718	21.723	21.8192
Receptor of activated protein C kinase 1 OS=Rattus norvegicus OX=10116 GN=Rack1 PE=1 SV=3	Rack1	P63245	2.11267	3.82785	18.5895	18.9544	18.222	19.438	19.8185	23.7237	23.5502	23.4229
Cysteine-rich protein 1 OS=Rattus norvegicus OX=10116 GN=Crip1 PE=1 SV=2	Crip1	P63255	1.06185	2.12119	19.2806	19.6775	19.1545	15.583	19.3882	21.2658	20.8967	20.6297
Actin, cytoplasmic 2 OS=Rattus norvegicus OX=10116 GN=Actg1 PE=1 SV=1	Actg1	P63259	6.51576	3.15519	25.9183	26.3255	26.0478	26.0909	29.5021	29.0325	29.2095	29.2591
Thymosin beta-10 OS=Rattus norvegicus OX=10116 GN=Tmsb10 PE=1 SV=2	Tmsb10	P63312	0.370325	1.29942	14.1724	19.5019	17.0842	19.6039	17.2675	20.3535	17.6663	20.2726
Ras-related protein Ral-A OS=Rattus norvegicus OX=10116 GN=Rala PE=1 SV=1	Rala	P63322	4.76985	2.84943	18.2724	18.7116	18.7771	18.7767	21.4323	21.9682	21.5201	21.0148
40S ribosomal protein S10 OS=Rattus norvegicus OX=10116 GN=Rps10 PE=2 SV=1	Rps10	P63326	6.17835	5.35902	18.5036	18.7372	18.6846	19.1976	23.5772	24.4833	24.3641	24.1345
Serine/threonine-protein phosphatase 2B catalytic subunit alpha isoform OS=Rattus norvegicus OX=10116 GN=Ppp3ca PE=1 SV=1	Ppp3ca	P63329	3.07006	3.37761	16.8281	15.4788	15.6012	14.3842	19.3828	18.3126	18.9732	19.1341
Prohibitin OS=Rattus norvegicus OX=10116 GN=Phb PE=1 SV=1	Phb1	P67779	2.06982	2.04774	19.5735	19.8758	18.2108	18.8339	20.1191	21.7324	21.1194	21.7141
Ribosomal protein S6 kinase beta-1 OS=Rattus norvegicus OX=10116 GN=Rps6kb1 PE=1 SV=1	Rps6kb1	P67999	1.71702	2.04423	17.4262	15.8149	17.1627	18.0471	17.8402	19.6182	19.6201	19.5493
Actin, alpha cardiac muscle 1 OS=Rattus norvegicus OX=10116 GN=Actc1 PE=2 SV=1	Actc1	P68035	6.23612	5.55021	22.6518	21.6768	21.9586	22.5053	28.0246	27.5073	27.7064	27.755
Eukaryotic translation initiation factor 2 subunit 1 OS=Rattus norvegicus OX=10116 GN=Eif2s1 PE=1 SV=2	Eif2s1	P68101	4.57224	4.99645	18.5222	18.2874	17.2367	16.7071	22.8996	22.6689	22.6179	22.5529
Actin, alpha skeletal muscle OS=Rattus norvegicus OX=10116 GN=Acta1 PE=1 SV=1	Acta1	P68136	1.10274	1.6673	20.1544	20.8752	21.5136	23.64	23.6436	22.5497	23.4697	23.1894
cAMP-dependent protein kinase catalytic subunit beta OS=Rattus norvegicus OX=10116 GN=Prkacb PE=1 SV=2	Prkacb	P68182	4.75456	5.23211	14.9018	15.8895	16.477	15.1135	20.4752	20.5316	21.4452	20.8583
14-3-3 protein theta OS=Rattus norvegicus OX=10116 GN=Ywhaq PE=1 SV=1	Ywhaq	P68255	6.11253	3.3811	20.4312	20.8216	20.9613	20.2768	23.9693	24.0115	24.0344	24.0001
Tubulin alpha-1A chain OS=Rattus norvegicus OX=10116 GN=Tuba1a PE=1 SV=1	Tuba1a	P68370	6.8222	4.0104	25.2491	24.7279	24.6942	25.1429	29.0588	28.9234	28.951	28.9223
14-3-3 protein eta OS=Rattus norvegicus OX=10116 GN=Ywhah PE=1 SV=2	Ywhah	P68511	3.83072	4.65428	18.3934	20.3949	18.326	18.0075	23.6171	23.2965	23.3551	23.4702
Tubulin beta-5 chain OS=Rattus norvegicus OX=10116 GN=Tubb5 PE=1 SV=1	Tubb5	P69897	7.65067	4.16012	25.7249	25.2874	25.2803	25.4564	29.6238	29.6768	29.5707	29.5182
Ras-related protein Rab-8B OS=Rattus norvegicus OX=10116 GN=Rab8b PE=1 SV=1	Rab8b	P70550	1.31301	1.04129	16.7746	17.8281	18.2841	17.1892	18.5385	19.2471	18.0039	18.4516
D-dopachrome decarboxylase OS=Rattus norvegicus OX=10116 GN=Ddt PE=1 SV=3	Ddt	P80254	2.88563	2.10366	16.8815	16.6625	15.705	16.4186	18.8468	17.8275	18.3738	19.0341
5'-AMP-activated protein kinase subunit gamma-1 OS=Rattus norvegicus OX=10116 GN=Prkag1 PE=1 SV=3	Prkag1	P80385	3.32402	2.20224	19.0321	19.793	19.6227	19.4859	22.3195	21.0236	21.501	21.8986
5'-AMP-activated protein kinase subunit beta-1 OS=Rattus norvegicus OX=10116 GN=Prkab1 PE=1 SV=4	Prkab1	P80386	2.81151	5.13273	14.9937	17.1217	13.88	17.8972	21.1532	21.11	21.3647	20.7956
Cytochrome c oxidase subunit 7C, mitochondrial OS=Rattus norvegicus OX=10116 GN=Cox7c PE=1 SV=2	Cox7c	P80432	3.16273	3.41698	17.557	18.3843	16.5354	16.955	19.7868	21.3638	20.7632	21.1858
Voltage-dependent anion-selective channel protein 2 OS=Rattus norvegicus OX=10116 GN=Vdac2 PE=1 SV=2	Vdac2	P81155	4.10674	1.99526	21.8408	21.6169	21.465	21.5746	23.1159	24.067	23.63	23.6654
Eukaryotic translation initiation factor 2 subunit 3, X-linked OS=Rattus norvegicus OX=10116 GN=Eif2s3 PE=1 SV=2	Eif2s3	P81795	3.87557	3.90305	17.0302	18.8872	18.1214	18.9258	22.2305	22.1752	22.2747	21.8964
Heat shock protein HSP 90-alpha OS=Rattus norvegicus OX=10116 GN=Hsp90aa1 PE=1 SV=3	Hsp90aa1	P82995	6.44263	4.48236	20.6273	20.7272	20.85	20.7811	25.5883	24.7207	25.2869	25.3192
60S ribosomal protein L24 OS=Rattus norvegicus OX=10116 GN=Rpl24 PE=2 SV=1	Rpl24	P83732	5.3123	3.47471	19.8939	19.4833	19.5672	19.8592	22.5941	23.5025	23.3795	23.2263
Prostaglandin E synthase 3 OS=Rattus norvegicus OX=10116 GN=Ptges3 PE=1 SV=2	Ptges3	P83868	5.08437	4.42741	16.8536	16.7157	16.1507	16.2487	21.1645	20.1257	21.2092	21.1788
Elongin-C OS=Rattus norvegicus OX=10116 GN=Eloc PE=1 SV=1	Eloc	P83941	5.58491	6.92403	14.093	15.2133	15.347	15.8713	22.5259	21.8604	21.9459	21.8885
ADP-ribosylation factor 1 OS=Rattus norvegicus OX=10116 GN=Arf1 PE=1 SV=2	Arf1	P84079	4.43656	3.4676	21.4866	20.9229	22.0753	22.1787	25.439	24.7921	25.1947	25.1081
ADP-ribosylation factor 5 OS=Rattus norvegicus OX=10116 GN=Arf5 PE=1 SV=2	Arf5	P84083	2.72521	4.11996	20.4304	18.1339	19.9624	17.167	23.4746	22.7826	23.0143	22.902
AP-2 complex subunit mu OS=Rattus norvegicus OX=10116 GN=Ap2m1 PE=1 SV=1	Ap2m1	P84092	2.43256	4.5222	19.588	19.1846	18.5021	15.2774	22.8761	22.7121	22.5036	22.5492
60S ribosomal protein L19 OS=Rattus norvegicus OX=10116 GN=Rpl19 PE=1 SV=1	Rpl19	P84100	4.47761	5.30118	18.145	16.9723	17.7086	16.4401	21.8464	23.2869	22.7186	22.6188
Mitochondrial fission 1 protein OS=Rattus norvegicus OX=10116 GN=Fis1 PE=1 SV=1	Fis1	P84817	3.4504	4.53649	17.7178	15.8054	17.3392	16.1815	21.8351	20.0117	21.6595	21.6836
Tubulin beta-2A chain OS=Rattus norvegicus OX=10116 GN=Tubb2a PE=1 SV=1	Tubb2a	P85108	5.89278	3.1099	22.023	21.4377	21.786	21.3536	24.7072	24.7095	24.891	24.7322
Keratinocyte differentiation-associated protein OS=Rattus norvegicus OX=10116 GN=Krtdap PE=2 SV=1	Krtdap	P85411	7.21797	-4.89456	23.3831	22.8987	23.1751	23.3661	18.4761	18.4011	18.0127	18.3549
Alpha-centractin OS=Rattus norvegicus OX=10116 GN=Actr1a PE=1 SV=1	Actr1a	P85515	6.66102	5.27407	18.0792	17.6692	18.4743	18.4086	23.2622	23.4083	23.6725	23.3846
Elongation factor Tu, mitochondrial OS=Rattus norvegicus OX=10116 GN=Tufm PE=1 SV=1	Tufm	P85834	3.01066	3.34842	17.3153	18.0256	15.7228	17.0054	19.6279	20.2144	20.7391	20.8814
Fascin OS=Rattus norvegicus OX=10116 GN=Fscn1 PE=1 SV=2	Fscn1	P85845	2.28679	3.26224	14.2283	16.5217	17.4059	14.6836	18.6588	18.9775	19.2254	19.0269
Purine nucleoside phosphorylase OS=Rattus norvegicus OX=10116 GN=Pnp PE=1 SV=1	Pnp	P85973	0.231963	-0.381718	14.6852	17.474	17.3807	16.896	16.3413	16.1271	16.4833	15.9573
Mitochondrial carnitine/acylcarnitine carrier protein OS=Rattus norvegicus OX=10116 GN=Slc25a20 PE=1 SV=1	Slc25a20	P97521	0.271657	-0.828843	18.9816	14.1751	19.4765	18.9763	16.7938	17.568	16.8975	17.0346
3-mercaptopyruvate sulfurtransferase OS=Rattus norvegicus OX=10116 GN=Mpst PE=1 SV=3	Mpst	P97532	2.26292	1.958	17.8855	19.4692	19.4669	18.31	21.323	20.2827	20.8182	20.5398
Cullin-associated NEDD8-dissociated protein 1 OS=Rattus norvegicus OX=10116 GN=Cand1 PE=1 SV=1	Cand1	P97536	5.66301	4.35104	18.5442	19.4789	19.3775	19.3551	23.5006	23.3571	23.888	23.414
Heat shock protein beta-6 OS=Rattus norvegicus OX=10116 GN=Hspb6 PE=1 SV=1	Hspb6	P97541	2.53818	4.34818	20.4189	20.4796	20.6107	16.9488	24.1503	23.571	24.1023	24.0271
Neuroplastin OS=Rattus norvegicus OX=10116 GN=Nptn PE=1 SV=2	Nptn	P97546	0.257606	0.705502	13.2362	17.6888	17.4219	17.3234	17.4783	17.6801	17.2507	16.0833
Prostaglandin reductase 1 OS=Rattus norvegicus OX=10116 GN=Ptgr1 PE=2 SV=3	Ptgr1	P97584	1.35508	-0.829675	20.1637	19.7928	20.7412	20.849	19.075	19.3266	19.8995	19.9269
5-oxoprolinase OS=Rattus norvegicus OX=10116 GN=Oplah PE=1 SV=2	Oplah	P97608	3.88388	4.10524	14.7094	15.2543	16.0216	14.2772	18.6018	19.5075	19.8038	18.7703
Leucyl-cystinyl aminopeptidase OS=Rattus norvegicus OX=10116 GN=Lnpep PE=1 SV=1	Lnpep	P97629	5.86622	4.60487	18.3216	17.5172	17.5114	17.4403	21.9997	22.5977	22.3276	22.2848
Plasminogen OS=Rattus norvegicus OX=10116 GN=Plg PE=2 SV=2	Plg	Q01177	4.69037	-3.8517	26.004	25.5314	26.3834	26.413	22.2689	22.1734	21.6399	22.8429
Sodium/calcium exchanger 1 OS=Rattus norvegicus OX=10116 GN=Slc8a1 PE=1 SV=3	Slc8a1	Q01728	0.660544	0.590274	22.8862	22.9473	23.0455	21.3833	23.5619	23.208	23.107	22.7465
Dual specificity mitogen-activated protein kinase kinase 1 OS=Rattus norvegicus OX=10116 GN=Map2k1 PE=1 SV=2	Map2k1	Q01986	4.86575	8.77578	14.9086	13.0641	15.4428	12.6835	22.829	22.5665	22.936	22.8706
Cyclin-dependent-like kinase 5 OS=Rattus norvegicus OX=10116 GN=Cdk5 PE=1 SV=1	Cdk5	Q03114	1.49359	2.28557	15.8922	16.6611	15.6799	12.9338	17.8036	17.3548	17.7721	17.3789
Gephyrin OS=Rattus norvegicus OX=10116 GN=Gphn PE=1 SV=3	Gphn	Q03555	2.22812	1.92384	18.1022	18.4209	18.4154	16.7553	19.2789	20.3961	20.0156	19.6987
Murinoglobulin-1 OS=Rattus norvegicus OX=10116 GN=Mug1 PE=2 SV=1	Mug1	Q03626	5.30789	-4.35271	26.1046	26.4962	26.752	26.2005	22.7227	21.6545	21.729	22.0363
Valine--tRNA ligase OS=Rattus norvegicus OX=10116 GN=Vars PE=2 SV=2	Vars1	Q04462	2.72764	4.66814	16.7374	13.9757	17.5554	17.7623	21.5615	20.8662	21.0644	21.2112
ADP/ATP translocase 1 OS=Rattus norvegicus OX=10116 GN=Slc25a4 PE=1 SV=3	Slc25a4	Q05962	0.922675	0.851634	24.0906	25.8177	23.8946	24.9933	25.1611	25.9177	25.5468	25.5771
Nucleoside diphosphate kinase A OS=Rattus norvegicus OX=10116 GN=Nme1 PE=1 SV=1	Nme1	Q05982	3.68667	1.94535	16.3908	16.0237	16.0055	16.916	18.4856	18.439	18.2215	17.9713
Myadm protein OS=Rattus norvegicus OX=10116 GN=Myadm PE=1 SV=1	Myadm	Q05BA4	4.84777	3.18939	18.633	19.7022	18.8697	19.0532	22.2931	22.4874	22.0054	22.2298
Lipoprotein lipase OS=Rattus norvegicus OX=10116 GN=Lpl PE=1 SV=1	Lpl	Q06000	3.94666	1.09559	18.8225	18.5844	18.7145	19.1336	19.9771	19.972	19.8274	19.8609
ATP synthase subunit O, mitochondrial OS=Rattus norvegicus OX=10116 GN=Atp5po PE=1 SV=1	Atp5po	Q06647	3.82079	3.74063	19.1758	20.225	19.2875	18.7309	22.1935	23.5571	23.1559	23.4751
Calpain-2 catalytic subunit OS=Rattus norvegicus OX=10116 GN=Capn2 PE=1 SV=3	Capn2	Q07009	6.04609	4.05031	20.3846	20.5989	20.799	20.2533	24.1225	24.5388	24.8317	24.744
Drebrin OS=Rattus norvegicus OX=10116 GN=Dbn1 PE=1 SV=3	Dbn1	Q07266	4.16919	2.92015	16.869	16.1395	16.1581	16.6003	18.7811	19.1644	19.8571	19.6449
Annexin A2 OS=Rattus norvegicus OX=10116 GN=Anxa2 PE=1 SV=2	Anxa2	Q07936	3.47004	2.27414	22.3561	23.5438	22.6002	22.1788	25.15	24.8499	24.8635	24.9121
Platelet glycoprotein 4 OS=Rattus norvegicus OX=10116 GN=Cd36 PE=1 SV=3	Cd36	Q07969	3.97118	1.75122	20.1659	20.5537	20.4716	20.2516	22.0973	22.6044	21.8868	21.8591
Translocon-associated protein subunit delta OS=Rattus norvegicus OX=10116 GN=Ssr4 PE=2 SV=1	Ssr4	Q07984	3.26234	1.74863	17.5842	18.4171	17.475	17.2653	19.4491	19.2486	19.4577	19.5806
Adenylyl cyclase-associated protein 1 OS=Rattus norvegicus OX=10116 GN=Cap1 PE=1 SV=3	Cap1	Q08163	3.35397	2.88457	19.7215	19.7139	20.3118	18.5851	22.7958	21.9302	22.7841	22.3605
Calponin-1 OS=Rattus norvegicus OX=10116 GN=Cnn1 PE=1 SV=1	Cnn1	Q08290	3.94663	4.33577	18.2752	17.7561	17.7443	16.1894	22.3297	21.4607	21.8512	21.6664
Extracellular superoxide dismutase [Cu-Zn] OS=Rattus norvegicus OX=10116 GN=Sod3 PE=1 SV=2	Sod3	Q08420	2.25271	-2.14453	18.5479	18.879	19.9928	19.8449	17.4616	16.6184	16.5411	18.0654
Geranylgeranyl transferase type-2 subunit alpha OS=Rattus norvegicus OX=10116 GN=Rabggta PE=1 SV=1	Rabggta	Q08602	1.78291	2.28505	20.2906	19.5812	19.5988	19.4617	20.0344	22.4396	22.8628	22.7357
ADP/ATP translocase 2 OS=Rattus norvegicus OX=10116 GN=Slc25a5 PE=1 SV=3	Slc25a5	Q09073	1.84484	0.733503	21.4162	21.0789	20.646	21.2575	21.4445	22.0165	22.0298	21.8417
Keratin, type II cytoskeletal 8 OS=Rattus norvegicus OX=10116 GN=Krt8 PE=1 SV=3	Krt8	Q10758	1.0834	-1.03152	22.151	23.5906	21.5433	22.2325	21.4135	22.0082	21.018	20.9516
Myocardial ischemic preconditioning associated protein 7 OS=Rattus norvegicus OX=10116 GN=Pxn PE=1 SV=1	Pxn	Q1EG89	3.04352	5.84257	14.9752	12.9353	16.5798	17.1634	21.5592	21.4084	21.2823	20.774
Lactadherin OS=Rattus norvegicus OX=10116 GN=Mfge8 PE=1 SV=1	Mfge8	Q1PBJ1	3.407	-1.88837	22.9151	22.5574	22.3972	22.4901	20.2097	21.3235	20.8061	20.4669
RCG53953, isoform CRA_a OS=Rattus norvegicus OX=10116 GN=LOC103690005 PE=1 SV=1	Tbcb	Q1RP74	5.41542	4.0176	17.2092	17.5024	18.1661	17.4658	21.866	21.1822	21.7099	21.6559
Kinesin-1 heavy chain OS=Rattus norvegicus OX=10116 GN=Kif5b PE=1 SV=1	Kif5b	Q2PQA9	4.23133	2.0517	23.7412	23.4238	24.1789	23.9082	25.6315	26.1186	26.0652	25.6435
Junctophilin-2 OS=Rattus norvegicus OX=10116 GN=Jph2 PE=1 SV=1	Jph2	Q2PS20	1.18146	1.56276	18.7945	17.5476	17.7411	15.5154	18.8113	19.3026	18.7652	18.9705
Aminoacyl tRNA synthase complex-interacting multifunctional protein 2 OS=Rattus norvegicus OX=10116 GN=Aimp2 PE=2 SV=1	Aimp2	Q32PX2	5.70105	3.897	19.0984	18.168	18.5531	18.5326	22.4754	22.1938	22.6571	22.6138
Ras homolog family member G OS=Rattus norvegicus OX=10116 GN=Rhog PE=1 SV=1	Rhog	Q32PX6	4.00658	2.21494	18.1378	18.1569	17.6134	17.2989	19.8252	20.305	19.798	20.1386
Ubiquitin-conjugating enzyme E2 Z OS=Rattus norvegicus OX=10116 GN=Ube2z PE=1 SV=2	Ube2z	Q3B7D1	0.32297	-0.696223	22.5192	22.8512	22.8254	19.0944	21.0194	21.029	21.2739	21.1829
MAGE family member D2 OS=Rattus norvegicus OX=10116 GN=Maged2 PE=1 SV=1	Maged2	Q3B7U1	5.00896	3.41323	19.1678	18.5964	18.3934	18.6477	22.6725	21.9708	21.9829	21.8319
TSC22 domain family protein 4 OS=Rattus norvegicus OX=10116 GN=Tsc22d4 PE=1 SV=1	Tsc22d4	Q3B8N7	3.60147	4.3632	19.1359	17.0641	17.8802	19.1112	22.2642	23.413	22.462	22.5049
Microtubule-associated protein RP/EB family member 2 OS=Rattus norvegicus OX=10116 GN=Mapre2 PE=1 SV=1	Mapre2	Q3B8Q0	3.97077	6.85074	15.7572	12.6657	15.6918	13.8896	21.0614	21.1546	21.6738	21.5174
Alpha-2-glycoprotein 1, zinc OS=Rattus norvegicus OX=10116 GN=Azgp1 PE=1 SV=1	Azgp1	Q3B8R6	1.99179	-3.1911	19.4239	19.4041	19.8595	20.6695	18.1465	16.15	17.7168	14.5793
Blood vessel epicardial substance OS=Rattus norvegicus OX=10116 GN=Bves PE=1 SV=2	Bves	Q3BCU4	4.34064	2.63682	18.0632	17.9602	18.7135	18.5599	21.204	21.2878	20.8021	20.5502
Vitronectin OS=Rattus norvegicus OX=10116 GN=Vtn PE=1 SV=1	Vtn	Q3KR94	4.44724	-2.73319	25.1312	25.2539	25.1549	25.3703	22.3482	23.2228	22.208	22.1986
Mitochondrial import receptor subunit TOM34 OS=Rattus norvegicus OX=10116 GN=Tomm34 PE=1 SV=1	Tomm34	Q3KRD5	6.65575	5.33887	18.7174	17.9704	18.4895	18.4368	24.0566	23.4009	23.7289	23.7832
Guanine nucleotide-binding protein subunit gamma OS=Rattus norvegicus OX=10116 GN=Gng10 PE=1 SV=1	Gng10	Q3KRE3	2.52762	2.25132	18.2668	18.9576	18.7276	16.9217	20.5507	20.7349	20.3241	20.2693
Tubulin beta-2B chain OS=Rattus norvegicus OX=10116 GN=Tubb2b PE=1 SV=1	Tubb2b	Q3KRE8	1.20129	1.2799	19.1281	21.3048	19.3832	18.9752	21.1874	21.242	20.8664	20.6152
High density lipoprotein binding protein (Vigilin) OS=Rattus norvegicus OX=10116 GN=Hdlbp PE=1 SV=1	Hdlbp	Q3KRF2	4.31677	5.20254	17.8512	17.7912	16.0273	16.1353	22.2034	22.2095	22.1045	22.0978
CREB-regulated transcription coactivator 2 OS=Rattus norvegicus OX=10116 GN=Crtc2 PE=1 SV=1	Crtc2	Q3LRZ1	0.8673	-0.571322	19.271	18.5675	19.0418	19.038	19.045	17.8583	17.9487	18.781
Chaperonin containing Tcp1, subunit 6A (Zeta 1) OS=Rattus norvegicus OX=10116 GN=Cct6a PE=1 SV=1	Cct6a	Q3MHS9	3.69241	3.80486	20.4235	21.1793	20.0189	20.5602	23.8821	23.4814	24.7451	25.2927
ADP-ribosylation factor GTPase-activating protein 2 OS=Rattus norvegicus OX=10116 GN=Arfgap2 PE=1 SV=1	Arfgap2	Q3MID3	3.84884	4.98852	14.4304	15.6471	17.0037	14.7072	20.5233	20.509	20.4711	20.239
Lipopolysaccharide-binding protein OS=Rattus norvegicus OX=10116 GN=Lbp PE=1 SV=1	Lbp	Q3MID7	3.28104	-2.68357	21.4796	21.0635	20.5402	20.7403	19.231	18.0449	18.1933	17.6201
Synaptic vesicle membrane protein VAT-1 homolog OS=Rattus norvegicus OX=10116 GN=Vat1 PE=1 SV=1	Vat1	Q3MIE4	4.44288	2.33592	21.4803	21.5783	20.9582	21.0637	24.0544	23.5012	23.4839	23.3847
Platelet endothelial cell adhesion molecule OS=Rattus norvegicus OX=10116 GN=Pecam1 PE=1 SV=1	Pecam1	Q3SWT0	2.28186	4.37109	17.7938	14.0594	17.9834	14.7165	20.5754	20.5296	20.3258	20.6068
Eukaryotic translation initiation factor 5A-1 OS=Rattus norvegicus OX=10116 GN=Eif5a PE=1 SV=3	Eif5a	Q3T1J1	5.34048	4.17218	17.9877	18.9335	18.9697	18.8245	23.0983	22.7062	22.541	23.0585
F-actin-capping protein subunit alpha-2 OS=Rattus norvegicus OX=10116 GN=Capza2 PE=1 SV=1	Capza2	Q3T1K5	3.04798	4.7885	14.8509	17.7883	17.4996	18.1312	22.5652	21.5513	21.63	21.6775
Aldehyde dehydrogenase family 16 member A1 OS=Rattus norvegicus OX=10116 GN=Aldh16a1 PE=2 SV=1	Aldh16a1	Q3T1L0	2.76818	2.91091	17.303	18.3231	18.645	18.6016	20.0402	20.7795	21.8647	21.832
Nuclease-sensitive element-binding protein 1 OS=Rattus norvegicus OX=10116 GN=Ybx1 PE=1 SV=1	Ybx1	Q3ZAV2	1.93796	3.06424	21.6352	21.8598	21.7841	18.5859	23.2543	24.7822	23.9936	24.0918
Enhancer of mRNA-decapping protein 4 OS=Rattus norvegicus OX=10116 GN=Edc4 PE=1 SV=1	Edc4	Q3ZAV8	2.51378	1.59771	19.8706	19.3262	19.2793	18.3969	20.9184	20.441	20.8161	21.0884
Elongator complex protein 2 OS=Rattus norvegicus OX=10116 GN=Elp2 PE=2 SV=1	Elp2	Q496Z0	4.57285	3.23522	17.2021	17.551	16.6718	16.6233	19.7526	20.4917	20.4951	20.2497
Omega-amidase NIT2 OS=Rattus norvegicus OX=10116 GN=Nit2 PE=1 SV=1	Nit2	Q497B0	2.87325	1.36118	18.2064	17.93	17.5376	18.1155	18.9443	19.838	19.1541	19.2978
SAP domain-containing ribonucleoprotein OS=Rattus norvegicus OX=10116 GN=Sarnp PE=1 SV=3	Sarnp	Q498U4	0.668943	0.583875	19.8887	19.6952	19.7956	18.8136	21.0801	19.4938	20.0984	19.8564
Leukotriene A(4) hydrolase OS=Rattus norvegicus OX=10116 GN=Lta4h PE=1 SV=1	Lta4h	Q499P2	0.779913	1.66771	19.5109	18.081	18.3379	18.3417	17.2227	21.4043	21.3231	20.9924
Phosphoglucomutase 1 OS=Rattus norvegicus OX=10116 GN=Pgm1 PE=1 SV=2	Pgm1	Q499Q4	4.14123	5.92076	14.7074	16.8996	17.4817	16.6644	22.7196	22.3661	22.1773	22.1732
BUB3 mitotic checkpoint protein OS=Rattus norvegicus OX=10116 GN=Bub3 PE=1 SV=1	Bub3	Q4FZS2	1.31446	2.05212	16.4272	16.3985	16.8791	13.6842	17.7306	19.0595	17.2697	17.5377
26S proteasome non-ATPase regulatory subunit 2 OS=Rattus norvegicus OX=10116 GN=Psmd2 PE=1 SV=1	Psmd2	Q4FZT9	5.37636	4.34219	19.4835	19.4415	20.2629	19.752	24.4674	23.5272	24.2571	24.057
Keratin, type II cytoskeletal 6A OS=Rattus norvegicus OX=10116 GN=Krt6a PE=1 SV=1	LOC683313	Q4FZU2	0.0112355	0.0202131	25.0195	26.2469	25.0324	23.4571	25.2818	25.3211	24.6922	24.5416
Eukaryotic translation initiation factor 3 subunit B OS=Rattus norvegicus OX=10116 GN=Eif3b PE=1 SV=1	Eif3b	Q4G061	1.58518	1.80075	19.8576	17.7201	17.612	17.9485	20.7355	19.2486	20.1188	20.2383
Aminoacyl tRNA synthetase complex-interacting multifunctional protein 1 OS=Rattus norvegicus OX=10116 GN=Aimp1 PE=1 SV=1	Aimp1	Q4G079	6.99126	5.39756	18.5395	18.3147	18.1685	17.7102	23.6724	23.4253	23.6339	23.5914
Phosducin-like protein 3 OS=Rattus norvegicus OX=10116 GN=Pdcl3 PE=1 SV=1	Pdcl3	Q4KLJ8	0.323528	1.25575	19.2287	19.5696	19.7613	13.1432	20.0797	18.1965	18.961	19.4886
Transcription elongation factor A protein 1 OS=Rattus norvegicus OX=10116 GN=Tcea1 PE=1 SV=1	Tcea1	Q4KLL0	0.591075	-1.08521	19.2163	19.8572	19.7641	18.7943	20.0992	16.3209	19.161	17.7099
Vacuolar protein sorting 4 homolog B OS=Rattus norvegicus OX=10116 GN=Vps4b PE=1 SV=1	Vps4b	Q4KLL7	4.41796	3.18967	19.2368	18.713	18.1215	18.5701	21.3912	21.7397	22.2713	21.9979
Vanin 1 OS=Rattus norvegicus OX=10116 GN=Vnn1 PE=1 SV=1	Vnn1	Q4KLZ0	4.43549	4.8655	15.0967	15.0669	15.789	16.9609	20.6593	20.765	20.456	20.495
Pleckstrin OS=Rattus norvegicus OX=10116 GN=Plek PE=1 SV=1	Plek	Q4KM33	0.930741	0.759926	18.2149	16.6846	18.3138	17.3549	18.0601	18.6636	18.6727	18.2114
Vesicle-trafficking protein SEC22b OS=Rattus norvegicus OX=10116 GN=Sec22b PE=1 SV=3	Sec22b	Q4KM74	3.71768	2.08917	19.5492	19.2039	18.834	18.4569	21.0639	21.3726	20.8553	21.1088
UV excision repair protein RAD23 homolog B OS=Rattus norvegicus OX=10116 GN=Rad23b PE=1 SV=1	Rad23b	Q4KMA2	1.70289	-1.24813	23.7135	23.009	23.2411	21.9184	22.0355	21.5037	21.6636	21.6868
Cardiac troponin C OS=Rattus norvegicus OX=10116 GN=Tnnc1 PE=2 SV=1	Tnnc1	Q4PP99	1.85557	6.44485	14.2183	13.7763	20.689	20.1039	24.4754	23.0678	23.3511	23.6727
Tubulin beta chain OS=Rattus norvegicus OX=10116 GN=Tubb6 PE=1 SV=1	Tubb6	Q4QQV0	2.79672	1.24723	23.1668	23.0606	22.3118	23.2096	24.0991	24.131	24.4498	24.0577
Dead end homolog 1 (Zebrafish) OS=Rattus norvegicus OX=10116 GN=Hars PE=1 SV=1	Hars1	Q4QQV4	4.07511	1.96195	17.4772	17.6348	17.5631	17.4394	20.0224	19.0868	19.2692	19.584
Similar to DNA segment, Chr 8, ERATO Doi 531, expressed, isoform CRA_c OS=Rattus norvegicus OX=10116 GN=Vps37a PE=1 SV=1	Vps37a	Q4V794	2.14981	3.26713	18.0973	17.7708	16.3077	15.6108	18.5513	20.5133	20.9637	20.8269
GMP synthase [glutamine-hydrolyzing] OS=Rattus norvegicus OX=10116 GN=Gmps PE=1 SV=1	Gmps	Q4V7C6	3.54716	4.87535	17.3921	17.858	18.2479	15.5486	21.8111	21.6862	22.2649	22.7858
Centromere/kinetochore protein zw10 homolog OS=Rattus norvegicus OX=10116 GN=Zw10 PE=2 SV=3	Zw10	Q4V8C2	3.73106	2.10231	17.247	16.769	17.502	16.8777	18.8629	19.6414	18.8798	19.4208
Proteasome (Prosome, macropain) 26S subunit, non-ATPase, 14 OS=Rattus norvegicus OX=10116 GN=Psmd14 PE=1 SV=1	Psmd14	Q4V8E2	2.06333	5.5757	15.6561	19.6916	13.1974	14.308	21.988	20.6209	21.6863	20.8608
Methyltransferase-like 3 OS=Rattus norvegicus OX=10116 GN=Mettl3 PE=1 SV=1	Mettl3	Q4V8G6	0.396051	-1.06651	20.3448	21.6337	19.485	19.5727	20.3782	20.6889	19.663	16.0401
Aspartyl aminopeptidase OS=Rattus norvegicus OX=10116 GN=Dnpep PE=1 SV=1	Dnpep	Q4V8H5	3.34735	2.85	19.0881	19.0434	19.016	20.3406	21.5233	22.5679	22.6325	22.1644
EH domain-containing protein 2 OS=Rattus norvegicus OX=10116 GN=Ehd2 PE=1 SV=1	Ehd2	Q4V8H8	5.0515	3.08045	17.504	17.2356	18.1731	17.4646	20.9055	20.5718	20.742	20.4798
UTP--glucose-1-phosphate uridylyltransferase OS=Rattus norvegicus OX=10116 GN=Ugp2 PE=1 SV=1	Ugp2	Q4V8I9	4.2838	2.39145	20.0233	19.8445	19.883	19.287	22.5427	21.7189	22.2192	22.1229
N-alpha-acetyltransferase 11 OS=Rattus norvegicus OX=10116 GN=Naa11 PE=2 SV=1	Naa11	Q4V8K3	2.53118	4.09527	13.8292	15.6024	15.4961	15.3219	16.9439	20.0541	19.7008	19.9318
Phenylalanine--tRNA ligase alpha subunit OS=Rattus norvegicus OX=10116 GN=Farsa PE=1 SV=1	Farsa	Q505J8	1.70614	3.26558	20.3844	16.6426	17.1512	18.9677	19.838	22.1668	22.2941	21.9092
NADH dehydrogenase [ubiquinone] 1 alpha subcomplex subunit 10, mitochondrial OS=Rattus norvegicus OX=10116 GN=Ndufa10 PE=1 SV=1	Ndufa10	Q561S0	0.594737	1.31612	18.6017	18.3016	18.7029	15.0526	18.4924	20.1563	17.6276	19.647
Tia1 cytotoxic granule-associated RNA-binding protein-like 1 OS=Rattus norvegicus OX=10116 GN=Tial1 PE=1 SV=1	Tial1	Q5BJN3	3.2398	3.15884	15.6293	15.8282	15.8054	14.7086	19.5671	18.1812	19.0361	17.8225
40S ribosomal protein S30 OS=Rattus norvegicus OX=10116 GN=LOC100360647 PE=1 SV=1	Fau	Q5BJN7	2.58092	1.78928	18.0543	18.92	19.4732	19.6319	20.7544	20.9875	20.662	20.8326
RAS-related 2 OS=Rattus norvegicus OX=10116 GN=Rras2 PE=1 SV=1	Rras2	Q5BJU0	4.53978	3.41734	17.6784	16.8824	17.7977	18.1517	21.1671	21.268	21.11	20.6343
Nicotinamide nucleotide transhydrogenase OS=Rattus norvegicus OX=10116 GN=Nnt PE=1 SV=1	Nnt	Q5BJZ3	4.0009	2.92249	20.8632	20.4554	19.9252	19.8043	22.6983	23.6976	23.0716	23.2707
NADH dehydrogenase [ubiquinone] 1 alpha subcomplex subunit 9, mitochondrial OS=Rattus norvegicus OX=10116 GN=Ndufa9 PE=1 SV=2	Ndufa9	Q5BK63	2.85693	3.97372	15.084	14.7798	15.4916	12.948	17.2545	19.0714	18.8329	19.0394
Cytoplasmic dynein 1 light intermediate chain 2 OS=Rattus norvegicus OX=10116 GN=Dync1li2 PE=1 SV=1	Dync1li2	Q5D023	6.44893	7.74407	14.8901	15.3315	14.2099	15.6517	22.7055	22.6918	23.0273	22.6349
Heterogeneous nuclear ribonucleoprotein K OS=Rattus norvegicus OX=10116 GN=Hnrnpk PE=1 SV=1	Hnrnpk	Q5D059	7.05018	5.7263	18.5456	18.6331	18.7392	19.2979	24.7173	24.3011	24.5794	24.5232
Ras-related protein Rab-18 OS=Rattus norvegicus OX=10116 GN=Rab18 PE=2 SV=1	Rab18	Q5EB77	3.5977	3.3251	18.1256	17.4472	16.7018	17.9754	21.2584	21.4266	20.7138	20.1517
HGF activator OS=Rattus norvegicus OX=10116 GN=Hgfac PE=1 SV=1	Hgfac	Q5EBA7	2.43903	-2.74255	18.8473	18.4884	20.3499	19.7736	17.259	16.252	17.3517	15.6262
Inter alpha-trypsin inhibitor, heavy chain 4 OS=Rattus norvegicus OX=10116 GN=Itih4 PE=1 SV=1	Itih4	Q5EBC0	4.39148	-3.3384	25.1294	25.5854	25.1922	24.6811	22.4206	22.0022	21.2772	21.5345
Rab GTPase-binding effector protein 2 OS=Rattus norvegicus OX=10116 GN=Rabep2 PE=1 SV=1	Rabep2	Q5EBC7	3.29215	-2.7108	20.952	20.3975	21.0862	20.6451	18.5907	18.7842	17.5799	17.2828
Interferon regulatory factor 2-binding protein-like OS=Rattus norvegicus OX=10116 GN=Irf2bpl PE=1 SV=1	Irf2bpl	Q5EIC4	3.41104	3.89653	14.0461	16.3727	15.6385	16.0596	19.8962	19.4834	19.0346	19.2888
Golgi-associated, gamma adaptin ear-containing, ARF-binding protein 1 OS=Rattus norvegicus OX=10116 GN=Gga1 PE=1 SV=1	Gga1	Q5FVF3	3.37052	5.42161	16.4223	15.6658	13.5813	17.1308	21.3621	21.2703	20.9228	20.9314
Proteaseome (Prosome, macropain) 28 subunit, 3 OS=Rattus norvegicus OX=10116 GN=Psme3 PE=1 SV=1	Psme3	Q5FVM2	2.75182	5.21041	15.9687	13.4796	17.1392	13.394	20.8215	19.4056	20.3578	20.2382
Lysophospholipid acyltransferase 5 OS=Rattus norvegicus OX=10116 GN=Lpcat3 PE=2 SV=1	Lpcat3	Q5FVN0	4.18865	1.68572	19.3725	19.009	18.9708	18.9507	20.4907	21.0725	20.5617	20.9211
Lysyl oxidase-like 1 OS=Rattus norvegicus OX=10116 GN=Loxl1 PE=2 SV=1	Loxl1	Q5FWS5	3.83894	-1.98091	20.6345	19.9623	19.8357	20.2887	17.9197	18.5766	18.0062	18.2952
Methylthioribose-1-phosphate isomerase OS=Rattus norvegicus OX=10116 GN=Mri1 PE=1 SV=1	Mri1	Q5HZE4	1.30104	0.91098	20.7974	20.6068	20.6654	19.2144	21.1805	21.2428	21.3151	21.1894
GTP-binding protein SAR1b OS=Rattus norvegicus OX=10116 GN=Sar1b PE=2 SV=1	Sar1b	Q5HZY2	3.19869	5.12966	15.1269	18.7146	18.0376	16.9365	22.4135	22.0423	22.3909	22.4876
Ubiquitin carboxyl-terminal hydrolase OS=Rattus norvegicus OX=10116 GN=Uchl5 PE=1 SV=1	Uchl5	Q5HZY3	3.09444	3.09869	15.7294	16.5785	14.8796	15.4915	19.5025	18.1195	19.2448	18.207
Transmembrane emp24 domain-containing protein 9 OS=Rattus norvegicus OX=10116 GN=Tmed9 PE=1 SV=1	Tmed9	Q5I0E7	2.83378	1.72054	19.1021	19.7364	19.0985	18.4575	20.6162	21.2889	20.537	20.8346
Developmentally-regulated GTP-binding protein 1 OS=Rattus norvegicus OX=10116 GN=Drg1 PE=1 SV=1	Drg1	Q5I0F0	3.89244	5.13639	15.9211	13.9806	16.5768	14.7342	20.6673	20.1931	20.4746	20.4233
Apolipoprotein H OS=Rattus norvegicus OX=10116 GN=Apoh PE=1 SV=1	Apoh	Q5I0M1	4.74629	-2.80218	26.3871	25.9977	26.566	26.5672	23.6991	23.7524	23.028	23.8298
Ubiquitin-like modifier-activating enzyme 5 OS=Rattus norvegicus OX=10116 GN=Uba5 PE=1 SV=1	Uba5	Q5M7A4	2.71402	3.15527	17.4762	18.0753	15.5028	17.6	20.558	19.729	20.4698	20.5186
SPRY domain-containing protein 7 OS=Rattus norvegicus OX=10116 GN=Spryd7 PE=2 SV=1	Spryd7	Q5M7T2	3.99458	4.86603	14.9449	14.5037	14.2834	16.5861	19.8236	20.3129	19.9383	19.7074
Serine (Or cysteine) peptidase inhibitor, clade C (Antithrombin), member 1 OS=Rattus norvegicus OX=10116 GN=Serpinc1 PE=1 SV=1	Serpinc1	Q5M7T5	6.14576	-2.97951	24.3579	24.186	24.7244	24.5562	21.282	21.4648	21.4999	21.6597
V-type proton ATPase subunit OS=Rattus norvegicus OX=10116 GN=Atp6v0d1 PE=1 SV=1	Atp6v0d1	Q5M7T6	3.35437	2.61624	18.4941	17.9084	17.8278	16.9347	20.47	20.9245	20.2213	20.0142
Platelet-activating factor acetylhydrolase OS=Rattus norvegicus OX=10116 GN=Pla2g7 PE=2 SV=1	Pla2g7	Q5M7T7	3.14706	-1.36952	19.6612	19.7073	19.7907	19.9008	18.0226	18.5246	18.929	18.1056
Actin-related protein 2 OS=Rattus norvegicus OX=10116 GN=Actr2 PE=2 SV=1	Actr2	Q5M7U6	4.7792	2.52856	19.0403	18.1868	18.5962	18.5933	21.2119	20.83	21.3146	21.1742
Thioredoxin-interacting protein OS=Rattus norvegicus OX=10116 GN=Txnip PE=2 SV=1	Txnip	Q5M7W1	0.769492	1.01299	15.951	16.1872	15.7141	15.0214	18.4491	15.6973	16.2262	16.5529
Kinetochore protein Spc25 OS=Rattus norvegicus OX=10116 GN=Spc25 PE=2 SV=1	Spc25	Q5M856	0.100227	-0.227869	19.4219	21.3615	18.5742	19.8308	20.7298	19.9868	19.6466	17.9137
Apolipoprotein F OS=Rattus norvegicus OX=10116 GN=Apof PE=2 SV=1	Apof	Q5M889	0.873958	-0.895357	18.7409	19.6791	19.7952	17.8587	17.6377	18.5542	18.5476	17.7529
Apolipoprotein N OS=Rattus norvegicus OX=10116 GN=Apon PE=1 SV=1	Apon	Q5M890	2.46451	-4.57961	23.199	22.0803	22.7655	22.8055	19.4245	15.305	18.7484	19.0541
C4b-binding protein alpha chain OS=Rattus norvegicus OX=10116 GN=C4bpa PE=1 SV=1	C4bpa	Q5M891	4.3785	-2.46214	20.8562	21.5627	21.3722	20.7671	18.6665	18.8625	18.3188	18.862
Ficolin (Collagen/fibrinogen domain containing) 1 OS=Rattus norvegicus OX=10116 GN=Fcna PE=1 SV=1	Fcna	Q5M8B4	2.5937	-2.38507	20.6378	20.8687	20.5436	19.4683	16.927	18.2987	18.5838	18.1687
Serine (Or cysteine) proteinase inhibitor, clade A (Alpha-1 antiproteinase, antitrypsin), member 4 OS=Rattus norvegicus OX=10116 GN=Serpina4 PE=1 SV=1	Serpina4	Q5M8C3	2.98016	-3.67802	22.581	22.0535	22.3552	22.3695	19.1373	17.5981	20.1766	17.7349
Thioredoxin domain containing 9 OS=Rattus norvegicus OX=10116 GN=Txndc9 PE=1 SV=1	Txndc9	Q5M8C7	0.521669	0.834052	14.7921	17.6411	14.5542	16.3372	17.0638	16.5964	16.3355	16.6652
DnaJ (Hsp40) homolog, subfamily A, member 2 OS=Rattus norvegicus OX=10116 GN=Dnaja2 PE=1 SV=1	Dnaja2	Q5M9H7	5.48407	4.18661	19.2542	18.1977	18.9262	18.6646	23.2393	22.6407	23.0097	22.8995
Leucyl-tRNA synthetase OS=Rattus norvegicus OX=10116 GN=Lars PE=1 SV=1	Lars1	Q5PPJ6	3.74566	5.56059	15.7565	18.7293	16.9208	16.0957	22.6765	22.0982	22.6689	22.3012
Tubulin polymerization-promoting protein family member 3 OS=Rattus norvegicus OX=10116 GN=Tppp3 PE=2 SV=1	Tppp3	Q5PPN5	0.39105	-0.688463	17.6154	18.4832	18.2264	15.7969	17.6109	17.5531	15.582	16.6221
Pyrroline-5-carboxylate reductase 3 OS=Rattus norvegicus OX=10116 GN=Pycr3 PE=2 SV=1	Pycr3	Q5PQJ6	6.36256	5.89127	17.8945	18.6059	18.4719	18.8531	24.7881	24.1328	24.3364	24.1332
Kinesin light chain 4 OS=Rattus norvegicus OX=10116 GN=Klc4 PE=1 SV=1	Klc4	Q5PQM2	3.62729	3.23275	19.9141	20.5954	19.5282	18.6729	23.0211	23.0932	22.9189	22.6083
Probable E3 ubiquitin-protein ligase HERC4 OS=Rattus norvegicus OX=10116 GN=Herc4 PE=2 SV=1	Herc4	Q5PQN1	1.89871	3.25415	17.5187	14.9159	13.4198	16.0343	19.2486	18.0736	18.2605	19.3226
Tripartite motif-containing protein 55 OS=Rattus norvegicus OX=10116 GN=Trim55 PE=1 SV=1	Trim55	Q5PQN5	6.11275	4.57423	16.7084	16.4296	15.7815	16.4304	21.0332	21.0629	20.6455	20.9054
Protein phosphatase 2 (Formerly 2A), regulatory subunit B'', alpha OS=Rattus norvegicus OX=10116 GN=Ppp2r3a PE=2 SV=1	Ppp2r3a	Q5PQN8	3.02205	2.72835	19.0903	17.6835	18.5121	19.3807	20.6978	21.8497	21.6971	21.3355
Cdc42 effector protein 2 OS=Rattus norvegicus OX=10116 GN=Cdc42ep2 PE=1 SV=1	Cdc42ep2	Q5PQP4	0.309927	0.603016	16.5451	13.8491	16.94	17.3768	17.3197	16.8668	16.4681	16.4685
A-kinase anchor protein 12 OS=Rattus norvegicus OX=10116 GN=Akap12 PE=1 SV=1	Akap12	Q5QD51	3.95436	2.17756	21.4741	22.2922	22.3732	21.6342	24.205	24.3213	24.0345	23.9232
Eukaryotic translation initiation factor 3 subunit G OS=Rattus norvegicus OX=10116 GN=Eif3g PE=1 SV=1	Eif3g	Q5RK09	3.03246	3.41741	17.8331	18.6757	16.05	17.6197	21.3497	20.7341	20.9792	20.7851
60S ribosomal protein L13a OS=Rattus norvegicus OX=10116 GN=Rpl13a PE=1 SV=1	Rpl13a	Q5RK10	5.63746	5.69657	17.8098	17.1713	17.3381	17.2249	22.2465	23.6121	23.2838	23.188
Eukaryotic translation initiation factor 4B OS=Rattus norvegicus OX=10116 GN=Eif4b PE=1 SV=1	Eif4b	Q5RKG9	1.47169	2.47295	18.3063	18.8935	18.9382	15.3027	21.0468	19.9424	19.9552	20.388
Galactokinase 1 OS=Rattus norvegicus OX=10116 GN=Galk1 PE=1 SV=1	Galk1	Q5RKH2	1.99293	3.99795	19.4249	15.2956	19.6763	19.5726	22.1443	22.2127	22.8719	22.7324
Phosphorylase b kinase regulatory subunit OS=Rattus norvegicus OX=10116 GN=Phkb PE=1 SV=1	Phkb	Q5RKH5	3.75992	4.00997	16.8434	15.6311	16.9798	16.0681	19.3269	20.8586	20.8989	20.4779
WD repeat-containing protein 1 OS=Rattus norvegicus OX=10116 GN=Wdr1 PE=1 SV=3	Wdr1	Q5RKI0	1.65348	2.73519	20.8864	21.4551	21.1914	21.0182	21.2199	24.7164	24.8649	24.6907
BTB (POZ) domain containing 1 OS=Rattus norvegicus OX=10116 GN=Btbd1 PE=2 SV=1	Btbd1	Q5RKI2	1.62248	-1.72983	19.4012	19.1799	18.2624	19.1966	15.8355	18.2	17.2877	17.7974
FLII, actin-remodeling protein OS=Rattus norvegicus OX=10116 GN=Flii PE=1 SV=1	Flii	Q5RKI5	3.02785	4.9794	16.7059	15.0742	14.1176	17.6666	20.2343	21.1503	21.0773	21.02
RAB10, member RAS oncogene family OS=Rattus norvegicus OX=10116 GN=Rab10 PE=1 SV=1	Rab10	Q5RKJ9	5.55398	4.1448	19.0743	19.493	20.0681	19.1544	23.8498	23.4497	23.636	23.4335
Rac family small GTPase 2 OS=Rattus norvegicus OX=10116 GN=Rac2 PE=1 SV=1	Rac2	Q5U1Y2	4.3856	2.55883	17.8764	16.8768	17.8	17.3486	20.146	20.1385	19.9969	19.8557
Trafficking protein particle complex subunit 3 OS=Rattus norvegicus OX=10116 GN=Trappc3 PE=2 SV=1	Trappc3	Q5U1Z2	1.86051	1.4432	19.0331	19.408	18.8883	17.7366	19.5829	20.5129	20.4605	20.2824
Sorting nexin-3 OS=Rattus norvegicus OX=10116 GN=Snx3 PE=1 SV=1	Snx3	Q5U211	3.21804	5.46359	16.7944	16.173	16.868	13.4474	21.6866	20.6818	21.3835	21.3853
Ubiquitin specific protease 14 OS=Rattus norvegicus OX=10116 GN=Usp14 PE=1 SV=1	Usp14	Q5U2N2	3.31433	4.00424	16.6899	17.1066	16.7288	18.8201	21.3957	20.6382	22.1008	21.2277
Ribonucleoside-diphosphate reductase OS=Rattus norvegicus OX=10116 GN=Rrm1 PE=1 SV=1	Rrm1	Q5U2Q5	5.68451	4.25756	18.4092	17.8281	18.1208	18.3876	22.8682	21.9173	22.5522	22.4383
Eukaryotic peptide chain release factor subunit 1 OS=Rattus norvegicus OX=10116 GN=Etf1 PE=2 SV=3	Etf1	Q5U2Q7	5.70999	3.67401	17.8577	17.8414	18.3579	18.4765	22.0381	21.4717	21.9065	21.8133
LRP chaperone MESD OS=Rattus norvegicus OX=10116 GN=Mesd PE=2 SV=1	Mesd	Q5U2R7	0.108215	-0.112876	20.6806	20.7019	21.1763	19.4555	20.045	20.488	20.5249	20.505
Proteasome (Prosome, macropain) 26S subunit, non-ATPase, 3 OS=Rattus norvegicus OX=10116 GN=Psmd3 PE=1 SV=1	Psmd3	Q5U2S7	5.09754	5.28546	16.825	18.2974	17.9853	17.8108	23.4398	22.482	23.1254	23.0131
Secretory carrier-associated membrane protein OS=Rattus norvegicus OX=10116 GN=Scamp2 PE=1 SV=1	Scamp2	Q5U2U4	3.68436	2.32134	16.41	17.598	16.4895	16.8871	19.0531	19.481	19.0477	19.0881
Bcl2-associated athanogene 3 OS=Rattus norvegicus OX=10116 GN=Bag3 PE=1 SV=1	Bag3	Q5U2U8	7.14028	6.26304	18.3848	18.4181	17.8711	17.8124	24.5346	24.5997	24.3317	24.0726
Ubiquitin-like modifier-activating enzyme 1 OS=Rattus norvegicus OX=10116 GN=Uba1 PE=1 SV=1	Uba1	Q5U300	5.32647	4.837	19.2293	20.1584	20.146	19.992	25.1742	24.1042	24.793	24.8022
Catenin (Cadherin associated protein), alpha 1 OS=Rattus norvegicus OX=10116 GN=Ctnna1 PE=1 SV=1	Ctnna1	Q5U302	5.01455	4.76327	18.5368	19.1999	17.567	18.2597	23.4045	23.148	23.017	23.047
ER lumen protein-retaining receptor 2 OS=Rattus norvegicus OX=10116 GN=Kdelr2 PE=2 SV=1	Kdelr2	Q5U305	0.492402	0.826057	17.1232	19.3736	18.8435	18.1547	18.9012	20.8088	19.1179	17.9714
Ankycorbin OS=Rattus norvegicus OX=10116 GN=Rai14 PE=1 SV=2	Rai14	Q5U312	6.30087	3.50094	16.8377	16.7048	17.2081	16.5465	20.5071	20.2982	20.2975	20.198
Ras-related protein Rab-35 OS=Rattus norvegicus OX=10116 GN=Rab35 PE=1 SV=1	Rab35	Q5U316	3.42855	1.50521	18.7486	18.8704	19.4095	19.3336	20.7153	20.3013	20.8917	20.4746
Nucleolin OS=Rattus norvegicus OX=10116 GN=Ncl PE=1 SV=1	Ncl	Q5U328	5.14568	4.44229	19.5213	18.7307	18.6154	19.2399	22.8729	23.959	23.5456	23.499
Dynein assembly factor 4, axonemal OS=Rattus norvegicus OX=10116 GN=Dnaaf4 PE=1 SV=1	Dnaaf4	Q5VJS5	1.77308	-1.06077	21.7619	22.5456	21.6563	22.5044	20.4835	21.5445	21.0137	21.1835
BWK4 OS=Rattus norvegicus OX=10116 GN=Erp44 PE=1 SV=1	Erp44	Q5VLR5	2.69223	2.21876	19.9306	18.0976	18.8519	19.111	21.0666	21.7735	20.8375	21.1886
Protein SEC13 homolog OS=Rattus norvegicus OX=10116 GN=Sec13 PE=1 SV=1	Sec13	Q5XFW8	6.22682	6.0131	18.0102	17.2109	17.509	16.7201	23.4723	23.412	23.3764	23.2419
Transgelin-2 OS=Rattus norvegicus OX=10116 GN=Tagln2 PE=1 SV=1	Tagln2	Q5XFX0	4.88374	4.0913	20.283	21.4012	20.2644	20.6073	25.1356	24.3035	24.7038	24.7783
Signal transducing adapter molecule 2 OS=Rattus norvegicus OX=10116 GN=Stam2 PE=2 SV=1	Stam2	Q5XHY7	3.20984	3.14217	14.9926	14.9756	15.3415	13.4544	17.1939	18.317	17.8904	17.9315
Pachytene checkpoint protein 2 homolog OS=Rattus norvegicus OX=10116 GN=Trip13 PE=2 SV=1	Trip13	Q5XHZ9	3.11511	4.78538	13.5016	15.9304	16.5477	16.8417	20.6507	20.4409	20.6037	20.2677
RCG45489, isoform CRA_a OS=Rattus norvegicus OX=10116 GN=Stom PE=1 SV=1	Stom	Q5XI04	2.22683	-1.37274	19.0993	19.0818	18.4234	19.0436	17.8928	17.7235	16.6865	17.8544
Lipoma-preferred partner homolog OS=Rattus norvegicus OX=10116 GN=Lpp PE=1 SV=1	Lpp	Q5XI07	5.74269	5.32063	17.8671	18.5153	18.115	17.5013	23.2169	23.8679	23.2963	22.9001
Target of myb1 homolog (Chicken) OS=Rattus norvegicus OX=10116 GN=Tom1 PE=1 SV=1	Tom1	Q5XI21	4.19491	4.46946	17.3086	17.7651	16.0632	17.4488	22.3678	21.196	21.52	21.3797
Signal transducer and activator of transcription OS=Rattus norvegicus OX=10116 GN=Stat2 PE=1 SV=1	Stat2	Q5XI26	0.278121	-1.09673	18.7846	19.9635	18.9886	13.0207	15.3237	16.9474	16.9262	17.1732
F-actin-capping protein subunit beta OS=Rattus norvegicus OX=10116 GN=Capzb PE=1 SV=1	Capzb	Q5XI32	2.87501	2.95844	19.3492	19.3193	20.0083	21.5069	23.3394	22.8468	22.9469	22.8845
Protein phosphatase 2 (Formerly 2A), regulatory subunit A (PR 65), alpha isoform, isoform CRA_a OS=Rattus norvegicus OX=10116 GN=Ppp2r1a PE=1 SV=1	Ppp2r1a	Q5XI34	6.00429	5.2754	18.7461	19.2692	19.9603	19.2444	24.4942	24.3947	24.7521	24.6806
F-box only protein 30 OS=Rattus norvegicus OX=10116 GN=Fbxo30 PE=1 SV=1	Fbxo30	Q5XI67	3.83338	2.57863	17.2544	16.5706	16.7953	16.0357	19.5774	18.7759	19.3304	19.2867
Eukaryotic translation initiation factor 4H OS=Rattus norvegicus OX=10116 GN=Eif4h PE=1 SV=1	Eif4h	Q5XI72	2.29471	3.98122	18.609	17.2948	15.3248	18.7022	22.9054	20.807	21.1229	21.0204
Rho GDP-dissociation inhibitor 1 OS=Rattus norvegicus OX=10116 GN=Arhgdia PE=1 SV=1	Arhgdia	Q5XI73	5.55685	2.96126	20.3007	20.2444	20.5949	20.4583	23.746	22.9987	23.2639	23.4348
Annexin OS=Rattus norvegicus OX=10116 GN=Anxa11 PE=1 SV=1	Anxa11	Q5XI77	5.05416	5.62273	17.461	18.1067	17.949	16.4499	23.2877	22.6399	23.3108	23.2191
2-oxoglutarate dehydrogenase, mitochondrial OS=Rattus norvegicus OX=10116 GN=Ogdh PE=1 SV=1	Ogdh	Q5XI78	0.602119	0.502664	21.5647	20.6256	20.4189	20.5155	20.4346	21.7392	21.3721	21.5895
Fragile X mental retardation syndrome-related protein 1 OS=Rattus norvegicus OX=10116 GN=Fxr1 PE=1 SV=1	Fxr1	Q5XI81	4.40379	5.70779	14.2174	16.2435	16.0526	15.9412	21.1119	22.0799	21.0847	21.0094
[Protein ADP-ribosylarginine] hydrolase-like protein 1 OS=Rattus norvegicus OX=10116 GN=Adprhl1 PE=2 SV=1	Adprhl1	Q5XIB3	2.89762	6.69809	17.8803	17.5435	17.2002	12.912	22.8116	22.8729	23.499	23.1449
Enoyl-CoA delta isomerase 2, mitochondrial OS=Rattus norvegicus OX=10116 GN=Eci2 PE=1 SV=1	Eci2	Q5XIC0	1.87038	3.22312	15.8395	17.5451	14.0563	17.8046	19.1052	20.4586	18.9735	19.6006
Proteasome (Prosome, macropain) 26S subunit, non-ATPase, 12 OS=Rattus norvegicus OX=10116 GN=Psmd12 PE=1 SV=1	Psmd12	Q5XIC6	5.37322	5.52175	17.6395	18.2983	17.2077	17.1148	23.5999	22.5005	23.1502	23.0967
Anamorsin OS=Rattus norvegicus OX=10116 GN=Ciapin1 PE=1 SV=1	Ciapin1	Q5XID1	4.20818	3.17287	19.4475	18.3239	18.5971	18.2426	22.2998	21.6029	21.7988	21.6011
Tubulin alpha-4A chain OS=Rattus norvegicus OX=10116 GN=Tuba4a PE=1 SV=1	Tuba4a	Q5XIF6	6.6543	3.81312	19.6295	19.7117	19.3553	19.6727	23.4521	23.6016	23.5216	23.0463
OCIA domain-containing protein 1 OS=Rattus norvegicus OX=10116 GN=Ociad1 PE=1 SV=1	Ociad1	Q5XIG4	0.165285	0.206508	18.0523	17.8782	18.2885	19.7437	18.467	19.3444	18.324	18.6534
N-acetylgalactosamine kinase OS=Rattus norvegicus OX=10116 GN=Galk2 PE=2 SV=1	Galk2	Q5XIG6	1.40444	1.93208	14.7068	17.483	16.955	15.6457	17.0337	18.2186	18.7741	18.4924
Serine-threonine kinase receptor-associated protein OS=Rattus norvegicus OX=10116 GN=Strap PE=1 SV=1	Strap	Q5XIG8	2.70973	3.93825	17.389	17.1328	16.7535	14.1946	20.2011	20.1281	20.7739	20.1198
Asporin OS=Rattus norvegicus OX=10116 GN=Aspn PE=1 SV=1	Aspn	Q5XIH1	0.688511	-0.606516	18.1963	17.5913	18.2715	19.3743	17.1638	17.8346	18.1603	17.8487
NADH dehydrogenase [ubiquinone] flavoprotein 1, mitochondrial OS=Rattus norvegicus OX=10116 GN=Ndufv1 PE=1 SV=1	Ndufv1	Q5XIH3	3.2142	3.36695	17.5471	17.311	17.0406	16.0983	19.2574	21.0909	20.2929	20.8237
Prohibitin-2 OS=Rattus norvegicus OX=10116 GN=Phb2 PE=1 SV=1	Phb2	Q5XIH7	2.24398	2.49468	19.9289	20.1226	18.6449	17.6838	21.1672	21.8498	21.5403	21.8015
Protein FAM210A OS=Rattus norvegicus OX=10116 GN=Fam210a PE=2 SV=1	Fam210a	Q5XIJ4	0.455058	1.12694	17.3279	18.8995	16.2156	18.8925	20.8658	19.9315	18.2479	16.7981
BRISC and BRCA1-A complex member 1 OS=Rattus norvegicus OX=10116 GN=Babam1 PE=1 SV=1	Babam1	Q5XIJ6	6.07035	6.06524	14.3107	14.1441	14.517	15.3819	20.4869	20.9328	20.694	20.501
Thioredoxin-related transmembrane protein 2 OS=Rattus norvegicus OX=10116 GN=Tmx2 PE=2 SV=1	Tmx2	Q5XIK2	4.14226	4.67381	15.6662	15.0959	14.9002	15.6658	20.014	20.555	18.7504	20.7041
Lysine--tRNA ligase OS=Rattus norvegicus OX=10116 GN=Kars PE=1 SV=1	Kars1	Q5XIM7	4.26742	3.23178	20.4284	20.2943	20.3375	19.1988	23.4772	22.965	23.5451	23.1989
T-complex protein 1 subunit beta OS=Rattus norvegicus OX=10116 GN=Cct2 PE=1 SV=3	Cct2	Q5XIM9	4.76113	4.88197	19.8842	20.1555	20.119	19.5198	24.4415	23.9927	25.1062	25.666
DnaJ (Hsp40) homolog, subfamily B, member 4 OS=Rattus norvegicus OX=10116 GN=Dnajb4 PE=1 SV=1	Dnajb4	Q5XIP0	5.2266	6.49509	15.4893	13.8623	15.7688	14.6212	21.4943	21.5066	21.2312	21.49
Membrane-associated progesterone receptor component 2 OS=Rattus norvegicus OX=10116 GN=Pgrmc2 PE=1 SV=1	Pgrmc2	Q5XIU9	5.06197	4.512	17.1915	16.5151	16.9538	15.9045	20.7595	21.4348	21.0272	21.3914
Trifunctional enzyme subunit beta, mitochondrial OS=Rattus norvegicus OX=10116 GN=Hadhb PE=1 SV=1	Hadhb	Q60587	1.42543	2.4202	19.5514	18.9454	16.511	20.3111	20.0909	21.7859	21.5011	21.6219
Ras-related protein Rap-1b OS=Rattus norvegicus OX=10116 GN=Rap1b PE=1 SV=2	Rap1b	Q62636	5.44212	1.12501	21.7648	21.9195	21.981	21.9406	22.8941	23.0829	23.0015	23.1274
GTP-binding protein Rheb OS=Rattus norvegicus OX=10116 GN=Rheb PE=1 SV=1	Rheb	Q62639	5.35582	6.09535	15.2935	15.154	15.6997	16.6933	22.3021	21.6362	21.8084	21.4752
Delta(3,5)-Delta(2,4)-dienoyl-CoA isomerase, mitochondrial OS=Rattus norvegicus OX=10116 GN=Ech1 PE=1 SV=2	Ech1	Q62651	0.524021	0.912846	17.0201	16.4223	17.6024	17.2993	16.2209	19.9404	18.0672	17.767
Peptidyl-prolyl cis-trans isomerase FKBP1A OS=Rattus norvegicus OX=10116 GN=Fkbp1a PE=1 SV=3	Fkbp1a	Q62658	7.27283	5.4231	17.7097	17.9977	18.2207	17.9771	23.5817	23.0205	23.4822	23.5132
Globin a1 OS=Rattus norvegicus OX=10116 GN=LOC103694855 PE=1 SV=1	Hbb-b1	Q62669	5.48775	-2.72835	25.7118	25.4656	25.9393	25.9364	23.3082	22.726	23.1175	22.9879
Lamina-associated polypeptide 2, isoform beta OS=Rattus norvegicus OX=10116 GN=Tmpo PE=1 SV=3	Tmpo	Q62733	0.508064	0.67923	17.0452	14.6988	16.8808	17.3461	17.2843	17.2264	17.289	16.8881
Secreted phosphoprotein 24 OS=Rattus norvegicus OX=10116 GN=Spp2 PE=1 SV=2	Spp2	Q62740	4.48546	-3.84099	21.2309	20.9643	20.9964	20.1273	16.4366	17.5934	17.16	16.765
ADP-ribosylation factor GTPase-activating protein 1 OS=Rattus norvegicus OX=10116 GN=Arfgap1 PE=1 SV=1	Arfgap1	Q62848	6.73313	3.62552	19.2447	18.9077	19.1918	19.3531	22.6356	23.0732	22.6889	22.8017
cGMP-inhibited 3',5'-cyclic phosphodiesterase A OS=Rattus norvegicus OX=10116 GN=Pde3a PE=1 SV=1	Pde3a	Q62865	0.745456	-0.313418	22.176	21.5414	21.8174	22.2248	21.8452	21.2624	21.6302	21.7681
Protein ERGIC-53 OS=Rattus norvegicus OX=10116 GN=Lman1 PE=1 SV=1	Lman1	Q62902	4.70179	2.70501	19.7106	19.7779	19.6097	19.5426	22.3103	22.9951	22.1387	22.0169
PDZ and LIM domain protein 5 OS=Rattus norvegicus OX=10116 GN=Pdlim5 PE=1 SV=2	Pdlim5	Q62920	5.52096	8.199	18.5672	17.1761	17.6764	16.2517	25.625	25.6863	25.8037	25.3524
Dihydropyrimidinase-related protein 3 OS=Rattus norvegicus OX=10116 GN=Dpysl3 PE=1 SV=2	Dpysl3	Q62952	6.56511	5.26138	18.6833	19.363	18.9455	18.4365	24.3245	24.0968	24.0614	23.9913
Protein Z-dependent protease inhibitor OS=Rattus norvegicus OX=10116 GN=Serpina10 PE=2 SV=2	Serpina10	Q62975	2.73053	-1.30908	21.5392	21.1856	20.7815	20.8279	20.0355	19.264	19.9334	19.865
SH2B adapter protein 1 OS=Rattus norvegicus OX=10116 GN=Sh2b1 PE=1 SV=1	Sh2b1	Q62985	4.68339	4.0749	15.9238	15.8476	16.6626	15.0902	19.8454	20.2594	19.985	19.734
Large neutral amino acids transporter small subunit 1 OS=Rattus norvegicus OX=10116 GN=Slc7a5 PE=1 SV=2	Slc7a5	Q63016	0.527316	-0.222878	18.2287	18.1217	18.3531	17.6072	17.9944	17.8019	17.5779	18.0449
Alpha-1-macroglobulin OS=Rattus norvegicus OX=10116 GN=A1m PE=1 SV=1	Pzp	Q63041	7.17782	-4.96472	27.7727	28.1986	28.291	28.1326	23.4544	22.9736	23.0452	23.0628
Nucleobindin-1 OS=Rattus norvegicus OX=10116 GN=Nucb1 PE=1 SV=1	Nucb1	Q63083	2.87344	2.88667	17.956	17.4289	17.1388	16.5411	19.09	21.0893	20.0024	20.4297
Translation initiation factor eIF-2B subunit delta OS=Rattus norvegicus OX=10116 GN=Eif2b4 PE=2 SV=1	Eif2b4	Q63186	2.66055	5.45821	17.3873	15.9657	16.5331	12.8712	19.9225	21.5986	21.6715	21.3974
Unconventional myosin-Ic OS=Rattus norvegicus OX=10116 GN=Myo1c PE=1 SV=2	Myo1c	Q63355	4.68099	3.392	18.2291	19.3461	18.9401	19.3208	22.1365	22.5598	22.175	22.5329
Unconventional myosin-Ie OS=Rattus norvegicus OX=10116 GN=Myo1e PE=1 SV=1	Myo1e	Q63356	2.8432	3.43992	16.5045	14.0514	15.7014	14.3679	18.6753	19.2174	18.272	18.2202
Sodium/potassium-transporting ATPase subunit beta-3 OS=Rattus norvegicus OX=10116 GN=Atp1b3 PE=2 SV=1	Atp1b3	Q63377	1.16172	1.57852	18.5192	15.6993	18.0912	17.9236	19.4199	19.5862	18.1535	19.3879
Sodium-dependent phosphate transporter 2 OS=Rattus norvegicus OX=10116 GN=Slc20a2 PE=1 SV=1	Slc20a2	Q63488	2.92757	4.3498	17.5796	16.0354	15.99	13.9597	20.2347	20.5999	19.9825	20.1468
Transmembrane emp24 domain-containing protein 2 OS=Rattus norvegicus OX=10116 GN=Tmed2 PE=1 SV=1	Tmed2	Q63524	3.19408	2.3462	19.662	19.8618	19.8222	18.4446	21.677	22.1849	21.6159	21.6975
Nuclear migration protein nudC OS=Rattus norvegicus OX=10116 GN=Nudc PE=1 SV=1	Nudc	Q63525	3.24556	2.04036	19.355	19.5467	19.4459	19.0742	21.8749	20.5572	21.6639	21.4872
BPI fold-containing family A, member 2F OS=Rattus norvegicus OX=10116 GN=Bpifa2f PE=2 SV=1	Bpifa2f	Q63550	2.11706	-4.58335	19.9587	18.4742	20.6278	23.9529	16.1024	16.4809	15.9057	16.1912
26S proteasome regulatory subunit 6B OS=Rattus norvegicus OX=10116 GN=Psmc4 PE=1 SV=1	Psmc4	Q63570	6.10165	5.6373	17.4584	16.6329	17.6373	17.81	22.8857	22.9384	23.2085	23.0553
Transmembrane emp24 domain-containing protein 10 OS=Rattus norvegicus OX=10116 GN=Tmed10 PE=1 SV=2	Tmed10	Q63584	3.27026	1.84754	20.0718	20.3968	20.1424	19.4588	21.819	22.3646	21.434	21.8423
Hypoxia up-regulated protein 1 OS=Rattus norvegicus OX=10116 GN=Hyou1 PE=1 SV=1	Hyou1	Q63617	3.11398	4.57152	16.6033	15.2787	16.9174	13.8904	20.0739	20.6839	19.6691	20.549
Solute carrier family 12 member 4 OS=Rattus norvegicus OX=10116 GN=Slc12a4 PE=1 SV=1	Slc12a4	Q63632	0.260142	-0.216825	17.6272	17.1876	17.2706	17.9928	16.9767	18.1624	17.0963	16.9754
Striated muscle-specific serine/threonine-protein kinase OS=Rattus norvegicus OX=10116 GN=Speg PE=1 SV=2	Speg	Q63638	0.823037	-0.330673	22.9823	23.4517	23.1975	23.3712	22.7677	23.4274	22.8103	22.6745
Hsp90 co-chaperone Cdc37 OS=Rattus norvegicus OX=10116 GN=Cdc37 PE=1 SV=2	Cdc37	Q63692	3.91539	1.98227	21.082	20.3223	20.9316	20.9303	23.1207	22.3932	22.8387	22.8426
Carnitine O-palmitoyltransferase 1, muscle isoform OS=Rattus norvegicus OX=10116 GN=Cpt1b PE=1 SV=1	Cpt1b	Q63704	4.18946	5.78807	14.177	16.4776	15.3263	15.964	20.9136	22.2118	20.8243	21.1475
Peroxiredoxin-1 OS=Rattus norvegicus OX=10116 GN=Prdx1 PE=1 SV=1	Prdx1	Q63716	4.86404	3.58394	21.9075	22.3611	21.5012	22.3323	26.0408	25.1132	25.597	25.6868
Proteasome activator complex subunit 2 OS=Rattus norvegicus OX=10116 GN=Psme2 PE=2 SV=3	Psme2	Q63798	2.9802	5.36082	17.9348	14.1073	17.0648	17.5979	21.4058	21.9168	22.4577	22.3677
Guanine nucleotide-binding protein G(s) subunit alpha isoforms XLas OS=Rattus norvegicus OX=10116 GN=Gnas PE=1 SV=3	Gnas	Q63803	3.39559	1.24975	18.6373	18.7861	19.2884	19.0083	20.1093	19.9208	20.2812	20.4079
Alpha globin OS=Rattus norvegicus OX=10116 GN=Hba-a3 PE=1 SV=2	Hba-a3	Q63910	3.36598	-4.28102	21.648	20.7815	21.2721	20.0636	17.8487	17.0803	15.5179	16.1943
Alpha-aminoadipic semialdehyde dehydrogenase OS=Rattus norvegicus OX=10116 GN=Aldh7a1 PE=1 SV=2	Aldh7a1	Q64057	5.0669	4.93405	15.4526	14.6846	14.4674	15.4783	19.2907	19.9258	20.2265	20.3761
Dolichyl-diphosphooligosaccharide--protein glycosyltransferase 48 kDa subunit OS=Rattus norvegicus OX=10116 GN=Ddost PE=2 SV=1	Ddost	Q641Y0	2.7308	2.77942	16.471	15.6983	16.8446	16.6923	20.1068	18.4364	18.3886	19.8921
NADH dehydrogenase [ubiquinone] iron-sulfur protein 2, mitochondrial OS=Rattus norvegicus OX=10116 GN=Ndufs2 PE=1 SV=1	Ndufs2	Q641Y2	2.16738	2.60253	15.8171	16.1987	17.2349	16.6578	17.4071	19.9035	19.3963	19.6118
Ubiquitin-like modifier-activating enzyme ATG7 OS=Rattus norvegicus OX=10116 GN=Atg7 PE=2 SV=1	Atg7	Q641Y5	0.716919	-1.33243	19.289	20.2922	17.1987	17.6228	16.2325	18.4796	16.458	17.9028
ATP-dependent RNA helicase DDX1 OS=Rattus norvegicus OX=10116 GN=Ddx1 PE=1 SV=1	Ddx1	Q641Y8	1.98184	4.05075	18.2634	18.1603	14.0032	18.4915	21.9833	21.1059	21.0251	21.0071
EH domain-containing protein 1 OS=Rattus norvegicus OX=10116 GN=Ehd1 PE=1 SV=1	Ehd1	Q641Z6	5.89615	2.59354	20.9006	20.5396	20.6241	20.7614	23.5788	23.048	23.307	23.2661
Peflin OS=Rattus norvegicus OX=10116 GN=Pef1 PE=2 SV=1	Pef1	Q641Z8	1.2777	1.47195	16.6793	16.8014	17.87	17.4032	19.9708	18.4255	17.343	18.9024
Protein AMBP OS=Rattus norvegicus OX=10116 GN=Ambp PE=1 SV=1	Ambp	Q64240	4.319	-4.92456	24.3792	23.8463	24.3893	24.7355	20.3543	18.8759	18.4816	19.9404
Serine/threonine-protein kinase PAK 2 OS=Rattus norvegicus OX=10116 GN=Pak2 PE=1 SV=1	Pak2	Q64303	5.38098	4.22909	18.3161	18.3728	18.2976	17.7037	22.9721	21.9257	22.4352	22.2735
Translation initiation factor eIF-2B subunit epsilon OS=Rattus norvegicus OX=10116 GN=Eif2b5 PE=1 SV=2	Eif2b5	Q64350	1.59532	2.96876	17.6665	13.2708	17.1911	16.5853	19.2037	18.7345	19.3019	19.3487
Trifunctional enzyme subunit alpha, mitochondrial OS=Rattus norvegicus OX=10116 GN=Hadha PE=1 SV=2	Hadha	Q64428	2.88094	3.91556	17.4362	19.1654	16.6924	17.7693	20.3907	22.5709	21.8794	21.8845
Calpain small subunit 1 OS=Rattus norvegicus OX=10116 GN=Capns1 PE=1 SV=3	Capns1	Q64537	4.74459	3.76648	19.9087	20.6022	20.8343	19.9127	23.5219	24.1134	24.382	24.3065
Plasma membrane calcium-transporting ATPase 4 OS=Rattus norvegicus OX=10116 GN=Atp2b4 PE=1 SV=1	Atp2b4	Q64542	0.0633919	0.166026	18.7241	18.8889	15.9191	20.2536	18.1837	18.4545	18.7163	19.0953
Tripeptidyl-peptidase 2 OS=Rattus norvegicus OX=10116 GN=Tpp2 PE=2 SV=3	Tpp2	Q64560	3.63855	2.79756	17.53	17.935	17.5374	17.7439	19.4642	20.7751	20.9735	20.7238
Sarcoplasmic/endoplasmic reticulum calcium ATPase 1 OS=Rattus norvegicus OX=10116 GN=Atp2a1 PE=1 SV=1	Atp2a1	Q64578	4.00276	-2.99896	22.2778	23.4743	22.9036	22.044	19.5574	19.555	19.7727	19.8187
Tetratricopeptide repeat domain 1 OS=Rattus norvegicus OX=10116 GN=Ttc1 PE=1 SV=1	Ttc1	Q66H09	2.38694	2.77987	16.8776	17.2195	17.4568	15.8112	20.745	18.3229	19.5843	19.8324
ATP-binding cassette sub-family F member 3 OS=Rattus norvegicus OX=10116 GN=Abcf3 PE=2 SV=1	Abcf3	Q66H39	4.16047	4.92985	15.3703	17.6071	15.8546	16.008	21.5425	21.1993	20.8512	20.9663
Glutamine--tRNA ligase OS=Rattus norvegicus OX=10116 GN=Qars PE=1 SV=1	Qars1	Q66H61	5.25076	4.20338	19.3964	19.6931	18.5329	19.0967	23.6914	23.0461	23.4312	23.364
Coatomer subunit delta OS=Rattus norvegicus OX=10116 GN=Arcn1 PE=2 SV=1	Arcn1	Q66H80	3.27565	2.37108	18.8845	20.3829	19.4048	19.1416	21.5502	21.9278	21.6772	22.1429
G protein-coupled receptor kinase interacting ArfGAP 2 OS=Rattus norvegicus OX=10116 GN=Git2 PE=1 SV=1	Git2	Q66H91	3.02016	2.51833	18.9168	19.7526	20.1134	18.3812	21.4398	22.0837	21.9836	21.7303
Caveolae-associated protein 2 OS=Rattus norvegicus OX=10116 GN=Cavin2 PE=1 SV=3	Cavin2	Q66H98	5.50337	4.30057	18.756	17.6796	18.3113	17.8964	22.6546	22.1694	22.5721	22.4495
Nuclear autoantigenic sperm protein OS=Rattus norvegicus OX=10116 GN=Nasp PE=1 SV=1	Nasp	Q66HD3	3.71955	1.74248	20.5174	21.267	20.8387	20.6411	22.8826	22.2444	22.6738	22.4334
NADH-ubiquinone oxidoreductase 75 kDa subunit, mitochondrial OS=Rattus norvegicus OX=10116 GN=Ndufs1 PE=1 SV=1	Ndufs1	Q66HF1	1.08444	1.42811	21.2256	21.4228	21.3062	19.0333	21.078	22.6078	22.2939	22.7206
Leucine-rich repeat flightless-interacting protein 1 OS=Rattus norvegicus OX=10116 GN=Lrrfip1 PE=1 SV=1	Lrrfip1	Q66HF9	5.8132	6.91753	14.2	14.1801	15.5905	14.9417	21.2952	21.9588	21.8405	21.4879
AP-2 complex subunit alpha OS=Rattus norvegicus OX=10116 GN=Ap2a2 PE=1 SV=1	Ap2a2	Q66HM2	0.383924	0.432618	23.181	23.1166	22.8078	21.1562	23.3249	23.0095	22.7455	22.9124
Lupus La protein homolog OS=Rattus norvegicus OX=10116 GN=Ssb PE=1 SV=1	Ssb	Q66HM7	0.871622	0.845157	21.0881	20.867	21.1682	19.41	20.9874	22.1627	21.1668	21.597
Microtubule-associated protein RP/EB family member 1 OS=Rattus norvegicus OX=10116 GN=Mapre1 PE=1 SV=3	Mapre1	Q66HR2	4.0959	6.87606	13.4064	16.7687	15.8335	15.82	22.5756	22.3168	22.4172	22.0231
Gelsolin OS=Rattus norvegicus OX=10116 GN=Gsn PE=1 SV=1	Gsn	Q68FP1	0.619336	0.359503	25.1015	24.2164	25.2172	25.2519	25.669	25.1947	25.2636	25.0977
T-complex protein 1 subunit epsilon OS=Rattus norvegicus OX=10116 GN=Cct5 PE=1 SV=1	Cct5	Q68FQ0	5.01531	5.68529	18.0708	19.096	19.4151	19.6219	24.5998	24.1365	25.0178	25.1909
Elongation factor 1-gamma OS=Rattus norvegicus OX=10116 GN=Eef1g PE=2 SV=3	Eef1g	Q68FR6	4.1087	3.13895	20.1988	20.1323	20.2354	19.6855	24.0622	22.6211	23.0572	23.0673
Elongation factor 1-delta OS=Rattus norvegicus OX=10116 GN=Eef1d PE=1 SV=2	Eef1d	Q68FR9	4.74971	4.66364	20.0348	18.7471	19.4052	19.9398	24.7441	23.5812	24.2233	24.2328
Cytosolic Fe-S cluster assembly factor NUBP2 OS=Rattus norvegicus OX=10116 GN=Nubp2 PE=1 SV=1	Nubp2	Q68FS1	1.20957	0.85351	20.6775	21.1451	20.6925	19.6726	22.0063	21.265	21.2224	21.108
COP9 signalosome complex subunit 4 OS=Rattus norvegicus OX=10116 GN=Cops4 PE=1 SV=1	Cops4	Q68FS2	1.98787	2.38674	19.7852	21.3007	20.3553	18.2774	22.6599	21.9894	22.2916	22.3246
Cytosol aminopeptidase OS=Rattus norvegicus OX=10116 GN=Lap3 PE=1 SV=1	Lap3	Q68FS4	3.27521	3.09707	16.4497	18.0515	16.3905	16.1771	19.6324	19.9824	20.2667	19.5755
RNA 3'-terminal phosphate cyclase OS=Rattus norvegicus OX=10116 GN=Rtca PE=1 SV=1	Rtca	Q68FS8	3.14495	6.80919	15.0149	18.9472	14.9173	14.5513	21.8662	23.1078	23.0223	22.6711
Electron transfer flavoprotein subunit beta OS=Rattus norvegicus OX=10116 GN=Etfb PE=1 SV=3	Etfb	Q68FU3	2.73111	3.00819	19.0093	19.6378	17.7663	17.2936	21.1363	21.8907	21.1932	21.5195
Protein phosphatase 1 regulatory subunit 36 OS=Rattus norvegicus OX=10116 GN=Ppp1r36 PE=2 SV=1	Ppp1r36	Q68FW6	0.158131	0.410828	17.6269	16.7519	17.009	13.3382	17.2294	16.143	16.2375	16.7594
COP9 signalosome complex subunit 3 OS=Rattus norvegicus OX=10116 GN=Cops3 PE=1 SV=1	Cops3	Q68FW9	5.42022	3.53728	18.3359	18.4748	17.8793	17.7289	21.9897	21.3991	21.688	21.4911
Mannose-6-phosphate isomerase OS=Rattus norvegicus OX=10116 GN=Mpi PE=2 SV=1	Mpi	Q68FX1	2.11994	2.4123	14.4894	16.5781	16.0577	15.9457	17.5563	18.4653	19.2307	17.4677
DEAD (Asp-Glu-Ala-Asp) box polypeptide 19a OS=Rattus norvegicus OX=10116 GN=Ddx19a PE=1 SV=1	Ddx19a	Q68FX3	6.09028	4.59	19.0152	18.8174	19.2543	18.5441	23.7136	23.0157	23.6312	23.6304
Cytochrome b-c1 complex subunit 1, mitochondrial OS=Rattus norvegicus OX=10116 GN=Uqcrc1 PE=1 SV=1	Uqcrc1	Q68FY0	3.50527	3.66815	18.9554	19.8207	18.3328	18.6724	21.4951	23.1496	22.7965	23.0128
Group specific component OS=Rattus norvegicus OX=10116 GN=Gc PE=1 SV=1	Gc	Q68FY4	6.94679	-3.92092	25.2028	24.9437	25.5013	25.2873	21.4549	21.3256	21.1159	21.355
Golgi reassembly-stacking protein 2 OS=Rattus norvegicus OX=10116 GN=Gorasp2 PE=1 SV=1	Gorasp2	Q68G33	2.18715	4.75946	17.1294	20.7256	17.7387	15.0933	22.4861	22.2325	22.485	22.5213
Protein DEK OS=Rattus norvegicus OX=10116 GN=Dek PE=1 SV=1	Dek	Q6AXS3	4.83206	-2.7392	20.0091	19.9431	20.3496	20.1531	17.7465	17.1684	16.9257	17.6574
Plasminogen activator inhibitor 1 RNA-binding protein OS=Rattus norvegicus OX=10116 GN=Serbp1 PE=1 SV=2	Serbp1	Q6AXS5	6.24251	4.42767	19.0587	18.5828	18.4122	18.4894	23.366	23.2235	22.8936	22.7706
Ras-related protein Rab-21 OS=Rattus norvegicus OX=10116 GN=Rab21 PE=2 SV=1	Rab21	Q6AXT5	4.62403	6.02685	15.0518	14.6394	14.2442	15.9636	21.4994	21.0998	21.4556	19.9516
Jupiter microtubule associated homolog 1 OS=Rattus norvegicus OX=10116 GN=JPT1 PE=1 SV=3	Jpt1	Q6AXU6	0.43795	1.03722	16.6675	17.354	16.6535	13.4806	16.3692	18.7881	16.0989	17.0483
SAR1 gene homolog A (S. cerevisiae), isoform CRA_b OS=Rattus norvegicus OX=10116 GN=Sar1a PE=1 SV=1	Sar1a	Q6AY18	8.30409	2.99847	21.6821	21.5325	21.726	21.7111	24.6624	24.647	24.5648	24.7713
Cation-dependent mannose-6-phosphate receptor OS=Rattus norvegicus OX=10116 GN=M6pr PE=1 SV=1	M6pr	Q6AY20	3.54755	3.48093	19.0089	19.608	19.1195	17.5357	22.3758	22.5954	22.0773	22.1473
Poly(rC)-binding protein 3 OS=Rattus norvegicus OX=10116 GN=Pcbp3 PE=1 SV=1	Pcbp3	Q6AY48	0.821864	2.30919	19.3335	18.5909	19.3216	13.5933	20.518	19.5643	19.6942	20.2995
B-cell receptor-associated protein 31 OS=Rattus norvegicus OX=10116 GN=Bcap31 PE=1 SV=1	Bcap31	Q6AY58	1.19147	2.27602	19.5316	17.9274	16.0331	20.6255	20.5812	21.0971	20.6803	20.863
Coiled-coil domain-containing protein 91 OS=Rattus norvegicus OX=10116 GN=Ccdc91 PE=1 SV=1	Ccdc91	Q6AY97	3.09673	2.61683	14.7179	14.8925	16.3045	15.8984	18.2984	17.5855	18.0781	18.3185
Heat shock 70 kDa protein 14 OS=Rattus norvegicus OX=10116 GN=Hspa14 PE=2 SV=1	Hspa14	Q6AYB4	1.41745	2.29893	17.5269	18.7994	15.5308	15.5283	18.2056	19.1566	19.596	19.6228
Signal recognition particle 54 kDa protein OS=Rattus norvegicus OX=10116 GN=Srp54 PE=2 SV=1	Srp54a	Q6AYB5	4.36987	3.55524	18.9469	18.2536	19.1515	17.9263	22.5489	22.214	22.0244	21.712
Proliferation-associated protein 2G4 OS=Rattus norvegicus OX=10116 GN=Pa2g4 PE=1 SV=1	Pa2g4	Q6AYD3	1.91942	1.72409	16.6943	17.092	16.9355	16.2999	18.333	18.9682	19.3455	17.2714
Eukaryotic peptide chain release factor GTP-binding subunit ERF3B-like OS=Rattus norvegicus OX=10116 GN=Gspt1 PE=1 SV=1	Gspt1	Q6AYD5	2.6975	6.1065	19.6665	13.9494	16.979	16.7296	23.0498	22.6129	23.0969	22.9909
Endophilin-B1 OS=Rattus norvegicus OX=10116 GN=Sh3glb1 PE=2 SV=1	Sh3glb1	Q6AYE2	4.2998	4.31206	19.848	19.4237	18.1434	18.7341	23.6679	22.9218	23.6623	23.1456
Out at first protein homolog OS=Rattus norvegicus OX=10116 GN=Oaf PE=2 SV=1	Oaf	Q6AYE5	1.24065	1.4393	16.4111	14.3698	17.1456	16.4868	17.6681	17.1998	17.527	17.7757
LIM and cysteine-rich domains 1 OS=Rattus norvegicus OX=10116 GN=Lmcd1 PE=1 SV=1	Lmcd1	Q6AYF2	5.25486	5.39469	18.1879	18.3776	17.1659	17.2373	22.7025	23.1209	23.5561	23.1679
Exopolyphosphatase PRUNE1 OS=Rattus norvegicus OX=10116 GN=Prune1 PE=1 SV=1	Prune1	Q6AYG3	3.21972	2.91649	16.3583	16.2144	17.7819	17.7659	19.9812	19.6579	20.2057	19.9416
DEAD (Asp-Glu-Ala-Asp) box polypeptide 5 OS=Rattus norvegicus OX=10116 GN=Ddx5 PE=1 SV=1	Ddx5	Q6AYI1	2.6147	4.94359	18.5765	17.9702	18.519	14.5079	22.8295	22.2074	22.2845	22.0265
Calcyclin-binding protein OS=Rattus norvegicus OX=10116 GN=Cacybp PE=1 SV=1	Cacybp	Q6AYK6	2.91907	4.03722	14.7231	17.0918	16.5726	15.7029	21.1903	18.8891	19.9557	20.2042
Kinetochore protein Nuf2 OS=Rattus norvegicus OX=10116 GN=Nuf2 PE=2 SV=1	Nuf2	Q6AYL9	6.76202	-4.22362	21.2319	21.1815	21.8084	21.3622	17.3349	17.0869	17.0495	17.2182
DNA replication licensing factor MCM7 OS=Rattus norvegicus OX=10116 GN=Mcm7 PE=1 SV=1	Mcm7	Q6AYN8	5.89747	5.66983	15.844	15.538	16.1485	15.7106	20.8728	21.204	21.8734	21.9702
Peptidyl-prolyl cis-trans isomerase OS=Rattus norvegicus OX=10116 GN=Ppic PE=1 SV=1	Ppic	Q6AYQ9	3.09253	-1.90574	21.8495	21.3823	21.7033	21.8902	19.7592	20.4754	19.0871	19.8808
RCG52996, isoform CRA_a OS=Rattus norvegicus OX=10116 GN=Tfg PE=1 SV=1	Tfg	Q6AYR1	3.9555	3.47285	18.5299	18.1534	18.5858	17.4554	22.0993	21.0394	21.2823	22.1949
Carboxypeptidase OS=Rattus norvegicus OX=10116 GN=Ctsa PE=1 SV=1	Ctsa	Q6AYS3	0.631432	-1.02901	18.3556	18.8041	17.1701	17.241	15.2681	18.5084	16.8043	16.8741
tRNA-splicing ligase RtcB homolog OS=Rattus norvegicus OX=10116 GN=Rtcb PE=2 SV=1	Rtcb	Q6AYT3	3.77827	6.45884	17.7418	14.4429	16.5849	14.8689	22.7685	22.1725	22.3477	22.1852
Mortality factor 4-like protein 1 OS=Rattus norvegicus OX=10116 GN=Morf4l1 PE=2 SV=1	Morf4l1	Q6AYU1	2.07226	-1.30776	18.3561	18.6988	18.8717	18.3093	16.5123	17.9702	17.4861	17.0363
Poly(rC)-binding protein 2 OS=Rattus norvegicus OX=10116 GN=Pcbp2 PE=1 SV=1	Pcbp2	Q6AYU5	6.29579	4.16923	21.8693	21.612	21.1406	21.4946	25.9938	25.5017	25.7078	25.5902
Tubulin alpha-1C chain OS=Rattus norvegicus OX=10116 GN=Tuba1c PE=1 SV=1	Tuba1c	Q6AYZ1	6.29534	5.55036	19.0737	18.0892	18.0906	18.1118	23.9546	23.9522	23.8143	23.8456
Cytoplasmic dynein 1 intermediate chain 2 OS=Rattus norvegicus OX=10116 GN=Dync1i2 PE=1 SV=1	Dync1i2	Q6AZ35	1.35211	1.06742	22.2414	21.9181	23.5369	22.4566	23.2499	23.1872	23.8325	24.1532
Protein S100-A11 OS=Rattus norvegicus OX=10116 GN=S100a11 PE=3 SV=1	S100a11	Q6B345	5.6836	3.55208	18.0554	18.8323	18.4977	18.8412	21.9998	22.0748	22.3335	22.0268
Clathrin interactor 1 OS=Rattus norvegicus OX=10116 GN=Clint1 PE=1 SV=1	Clint1	Q6DGF2	4.97586	3.35043	19.1012	18.5373	19.0229	18.9419	22.896	22.0429	21.9889	22.0772
Peptidyl-prolyl cis-trans isomerase D OS=Rattus norvegicus OX=10116 GN=Ppid PE=1 SV=3	Ppid	Q6DGG0	3.2378	3.73968	16.0835	17.5248	18.5068	18.2117	21.3323	20.8547	21.6544	21.4442
Keratin, type I cytoskeletal 42 OS=Rattus norvegicus OX=10116 GN=Krt42 PE=3 SV=1	Krt42	Q6IFU7	0.679923	-0.561216	23.6754	24.2954	23.0902	23.4234	23.4464	23.7073	22.6589	22.427
Keratin, type I cytoskeletal 17 OS=Rattus norvegicus OX=10116 GN=Krt17 PE=1 SV=1	Krt17	Q6IFU8	0.459251	1.38146	12.9614	18.9235	16.004	16.4873	18.976	16.6379	16.48	17.8081
Keratin 16 OS=Rattus norvegicus OX=10116 GN=Krt16 PE=1 SV=1	Krt16	Q6IFU9	0.498454	1.48428	22.2491	23.092	17.3708	21.3982	23.4237	23.208	22.1326	21.2831
Keratin, type I cytoskeletal 14 OS=Rattus norvegicus OX=10116 GN=Krt14 PE=2 SV=1	Krt14	Q6IFV1	0.722063	-0.651687	26.7304	28.0949	26.2826	26.9487	26.6019	26.8141	26.1621	25.8718
Keratin, type I cytoskeletal 15 OS=Rattus norvegicus OX=10116 GN=Krt15 PE=1 SV=1	Krt15	Q6IFV3	0.213023	-0.371869	20.6355	20.9408	18.4132	19.5254	20.4466	18.5533	19.6657	19.3617
Keratin, type I cytoskeletal 13 OS=Rattus norvegicus OX=10116 GN=Krt13 PE=3 SV=1	Krt13	Q6IFV4	0.0640325	0.26856	20.1955	21.5846	15.4626	20.8978	20.6067	18.192	20.2092	20.2067
Keratin 76 OS=Rattus norvegicus OX=10116 GN=Krt76 PE=2 SV=1	Krt76	Q6IFZ5	0.076918	-0.068007	26.7116	26.5421	25.9581	25.7137	26.6059	25.5972	26.1281	26.3223
Keratin, type II cytoskeletal 2 epidermal OS=Rattus norvegicus OX=10116 GN=Krt2 PE=3 SV=1	Krt2	Q6IG02	1.70772	-1.10313	26.1304	26.5457	25.095	25.6076	24.3706	25.0855	24.6653	24.8448
Keratin, type II cytoskeletal 73 OS=Rattus norvegicus OX=10116 GN=Krt73 PE=1 SV=1	Krt73	Q6IG03	1.31885	-0.942484	26.0657	27.2736	25.8137	26.8807	25.8049	25.8935	25.3514	25.2139
Heterogeneous nuclear ribonucleoprotein U OS=Rattus norvegicus OX=10116 GN=Hnrnpu PE=1 SV=1	Hnrnpu	Q6IMY8	1.48067	3.00211	18.3369	18.4885	18.2621	22.6879	22.1049	22.6655	22.416	22.5974
Annexin OS=Rattus norvegicus OX=10116 GN=Anxa6 PE=1 SV=1	Anxa6	Q6IMZ3	4.62826	3.94607	21.1047	21.9493	21.795	20.4945	25.3037	25.2215	25.2229	25.3797
Tropomodulin-1 OS=Rattus norvegicus OX=10116 GN=Tmod1 PE=1 SV=1	Tmod1	Q6IMZ5	0.619566	0.656263	22.1573	21.2699	21.2701	20.73	22.6653	22.77	21.3284	21.2885
Protein phosphatase 1 regulatory subunit 3B OS=Rattus norvegicus OX=10116 GN=Ppp1r3b PE=1 SV=1	Ppp1r3b	Q6IN01	0.0515244	0.129247	18.1018	18.1166	17.8062	14.7045	16.7253	18.1392	17.2197	17.1619
Cathepsin B OS=Rattus norvegicus OX=10116 GN=Ctsb PE=1 SV=1	Ctsb	Q6IN22	1.12396	-0.887425	19.1468	18.2996	19.3715	18.9039	18.5963	17.9358	17.117	18.5229
Hsd17b4 protein OS=Rattus norvegicus OX=10116 GN=Hsd17b4 PE=1 SV=1	Hsd17b4	Q6IN39	3.21587	3.27005	15.8835	17.55	15.6069	17.3298	19.9371	19.9673	19.6539	19.8921
Tumor susceptibility gene 101 protein OS=Rattus norvegicus OX=10116 GN=Tsg101 PE=1 SV=1	Tsg101	Q6IRE4	5.0315	6.01755	16.5665	15.5772	14.5084	15.1825	21.686	21.539	21.3621	21.3176
Phosphate carrier protein, mitochondrial OS=Rattus norvegicus OX=10116 GN=Slc25a3 PE=1 SV=1	Slc25a3	Q6IRH6	2.61991	3.11725	19.9178	21.0333	19.4157	18.4565	21.933	23.3758	22.9005	23.083
Annexin OS=Rattus norvegicus OX=10116 GN=Anxa7 PE=1 SV=1	Anxa7	Q6IRJ7	3.42552	2.79414	18.9755	19.5281	19.6437	18.366	22.4018	21.2006	21.9465	22.141
Carboxypeptidase Q OS=Rattus norvegicus OX=10116 GN=Cpq PE=1 SV=1	Cpq	Q6IRK9	1.90623	-2.21551	18.7598	16.5357	18.2371	18.0373	16.4682	15.1929	14.7837	16.263
Fetub protein OS=Rattus norvegicus OX=10116 GN=Fetub PE=1 SV=1	Fetub	Q6IRS6	5.38076	-3.47451	25.031	25.453	25.7298	25.1957	22.1242	21.7942	21.4625	22.1305
Neudesin OS=Rattus norvegicus OX=10116 GN=Nenf PE=2 SV=1	Nenf	Q6IUR5	2.70103	2.7545	16.683	16.3498	15.5958	17.9303	19.4085	19.8978	18.8884	19.3822
Sulfhydryl oxidase 1 OS=Rattus norvegicus OX=10116 GN=Qsox1 PE=1 SV=1	Qsox1	Q6IUU3	4.7691	-3.10261	22.2918	21.8925	21.8739	22.015	19.3084	19.2535	18.7829	18.318
E3 ubiquitin-protein ligase RNF114 OS=Rattus norvegicus OX=10116 GN=Rnf114 PE=2 SV=1	Rnf114	Q6J2U6	3.46084	5.03632	16.8913	16.0908	16.0548	13.9806	21.6342	20.1677	20.7069	20.6541
Protein NDRG1 OS=Rattus norvegicus OX=10116 GN=Ndrg1 PE=1 SV=1	Ndrg1	Q6JE36	6.30714	4.52323	16.3622	16.2831	15.6289	16.4736	20.7898	20.7384	20.5244	20.788
ATP-binding cassette sub-family F member 1 OS=Rattus norvegicus OX=10116 GN=Abcf1 PE=1 SV=1	Abcf1	Q6MG08	4.32418	7.11743	13.2406	14.3144	14.2037	16.4287	21.2508	21.7047	21.9032	21.7983
Large proline-rich protein BAG6 OS=Rattus norvegicus OX=10116 GN=Bag6 PE=1 SV=2	Bag6	Q6MG49	1.28733	3.46748	21.0263	17.7617	15.2168	21.062	22.7824	21.9856	22.3742	21.7945
N(G),N(G)-dimethylarginine dimethylaminohydrolase 2 OS=Rattus norvegicus OX=10116 GN=Ddah2 PE=1 SV=1	Ddah2	Q6MG60	2.46458	1.42746	18.4504	18.7433	19.2024	18.5412	19.9903	20.8423	19.6227	20.1918
Chloride intracellular channel protein 1 OS=Rattus norvegicus OX=10116 GN=Clic1 PE=1 SV=1	Clic1	Q6MG61	1.5394	1.86568	21.1434	21.473	21.5706	21.352	21.4702	23.7654	24.5065	23.2595
Complement C2 OS=Rattus norvegicus OX=10116 GN=C2 PE=1 SV=1	C2	Q6MG73	0.149937	-0.149729	18.2778	19.4678	19.375	18.0714	18.671	18.8173	18.7934	18.3113
H2-K region expressed gene 2, rat orthologue OS=Rattus norvegicus OX=10116 GN=Pfdn6 PE=1 SV=1	Pfdn6	Q6MGC4	2.28161	3.84875	15.2566	15.4317	15.8901	12.8867	19.7395	17.1206	18.4858	19.5141
Programmed cell death protein 10 OS=Rattus norvegicus OX=10116 GN=Pdcd10 PE=2 SV=1	Pdcd10	Q6NX65	3.92338	3.74183	16.9142	15.6197	15.354	15.2475	19.7653	18.9897	19.7114	19.6363
Ras-related protein Rab-1A OS=Rattus norvegicus OX=10116 GN=Rab1A PE=1 SV=3	Rab1a	Q6NYB7	5.95543	3.55536	21.8653	22.0795	21.4411	22.0776	25.6287	25.1486	25.4422	25.4655
Junction plakoglobin OS=Rattus norvegicus OX=10116 GN=Jup PE=1 SV=1	Jup	Q6P0K8	0.0987746	-0.127298	23.1087	24.4393	22.4427	23.6683	23.398	23.8198	23.0725	22.8595
Eukaryotic translation initiation factor 4A1 OS=Rattus norvegicus OX=10116 GN=Eif4a1 PE=1 SV=1	Eif4a1	Q6P3V8	5.13414	3.83797	20.538	21.0183	20.791	20.1219	24.7337	23.9245	24.7073	24.4557
60S ribosomal protein L4 OS=Rattus norvegicus OX=10116 GN=Rpl4 PE=1 SV=1	Rpl4	Q6P3V9	4.76272	4.17739	20.1076	19.8638	20.2875	20.1171	23.3692	24.9361	24.3889	24.3914
COP9 signalosome complex subunit 8 OS=Rattus norvegicus OX=10116 GN=Cops8 PE=2 SV=1	Cops8	Q6P4Z9	3.82153	5.712	15.9493	15.1006	15.6345	13.1402	21.3684	20.6098	20.4677	20.2266
T-complex protein 1 subunit gamma OS=Rattus norvegicus OX=10116 GN=Cct3 PE=1 SV=1	Cct3	Q6P502	4.76	5.14041	19.1339	19.7132	19.7761	19.8035	24.1224	24.0612	25.222	25.5827
ATPase H+-transporting V1 subunit D OS=Rattus norvegicus OX=10116 GN=Atp6v1d PE=1 SV=1	Atp6v1d	Q6P503	2.03124	2.35455	15.3024	16.0087	16.3117	16.9389	16.982	19.3236	18.6271	19.0472
Eukaryotic translation initiation factor 2 subunit beta OS=Rattus norvegicus OX=10116 GN=Eif2s2 PE=1 SV=1	Eif2s2	Q6P685	6.47285	3.98133	18.1449	18.18	17.5213	18.0117	22.1183	21.941	21.9185	21.8053
Keratin, type II cytoskeletal 5 OS=Rattus norvegicus OX=10116 GN=Krt5 PE=1 SV=1	Krt5	Q6P6Q2	0.520702	-0.6675	23.8846	25.5851	23.5957	25.1434	24.3263	24.5628	23.5763	23.0734
Dihydrolipoyl dehydrogenase, mitochondrial OS=Rattus norvegicus OX=10116 GN=Dld PE=1 SV=1	Dld	Q6P6R2	0.721056	2.45947	17.8053	12.65	18.5816	18.4089	16.7543	20.6062	19.6282	20.2951
26S proteasome regulatory subunit 6A OS=Rattus norvegicus OX=10116 GN=Psmc3 PE=1 SV=1	Psmc3	Q6P6U2	6.254	4.36193	19.037	19.0903	19.2941	19.1639	23.8109	22.9557	23.6552	23.6113
Glucose-6-phosphate isomerase OS=Rattus norvegicus OX=10116 GN=Gpi PE=1 SV=1	Gpi	Q6P6V0	4.71684	2.85123	18.4777	19.1222	19.2825	18.4472	21.4924	21.897	21.7758	21.5693
Desmin OS=Rattus norvegicus OX=10116 GN=Des PE=1 SV=1	Des	Q6P725	4.89	4.13417	17.3611	17.8031	18.0728	16.6891	21.4388	21.6567	21.484	21.8834
Plasma protease C1 inhibitor OS=Rattus norvegicus OX=10116 GN=Serping1 PE=2 SV=1	Serping1	Q6P734	4.05784	-3.24707	22.2057	22.4024	22.435	22.0397	19.6041	18.0504	19.2188	19.2213
Polypyrimidine tract binding protein 1, isoform CRA_a OS=Rattus norvegicus OX=10116 GN=Ptbp1 PE=1 SV=1	Ptbp1	Q6P736	2.15329	3.89385	16.246	19.5367	17.2579	20.0375	22.7561	22.7768	21.5355	21.5851
Proteolipid protein 2 OS=Rattus norvegicus OX=10116 GN=Plp2 PE=2 SV=1	Plp2	Q6P742	6.72703	3.63881	17.0433	17.32	17.2984	17.304	21.1935	20.9311	20.6462	20.7501
Ragulator complex protein LAMTOR1 OS=Rattus norvegicus OX=10116 GN=Lamtor1 PE=1 SV=1	Lamtor1	Q6P791	2.93902	-1.2693	20.4436	20.2145	19.9456	19.8203	18.7348	19.3315	18.5727	18.708
Four and a half LIM domains 1 OS=Rattus norvegicus OX=10116 GN=Fhl1 PE=1 SV=1	Fhl1	Q6P792	3.42145	2.96962	20.1478	20.2524	20.8268	19.7063	22.4787	23.7283	23.8569	22.7479
Dolichyl-diphosphooligosaccharide--protein glycosyltransferase subunit 1 OS=Rattus norvegicus OX=10116 GN=Rpn1 PE=1 SV=1	Rpn1	Q6P7A7	5.53411	2.68644	20.1153	19.8913	20.1145	19.8041	22.4702	22.8697	22.3873	22.9437
Tryptophan--tRNA ligase, cytoplasmic OS=Rattus norvegicus OX=10116 GN=Wars PE=1 SV=2	Wars1	Q6P7B0	4.74297	5.50509	16.1646	17.3437	17.4121	17.7287	22.8222	21.8108	22.9463	23.0902
Basic leucine zipper and W2 domain-containing protein 1 OS=Rattus norvegicus OX=10116 GN=Bzw1 PE=1 SV=1	Bzw1	Q6P7P5	3.03978	4.59179	14.6392	16.3813	17.3609	18.0785	21.1342	21.2625	21.544	20.8865
Serine (Or cysteine) peptidase inhibitor, clade B, member 6a OS=Rattus norvegicus OX=10116 GN=Serpinb6a PE=1 SV=1	Serpinb6a	Q6P9U0	4.0043	4.33797	17.7428	17.2011	17.1709	15.6494	20.8769	21.2908	21.645	21.3034
COMM domain-containing protein 3 OS=Rattus norvegicus OX=10116 GN=Commd3 PE=1 SV=1	Commd3	Q6P9U3	1.41037	1.24003	16.5184	15.3562	15.9962	16.7495	16.4798	17.8341	17.2044	18.0621
Tetraspanin OS=Rattus norvegicus OX=10116 GN=Cd81 PE=1 SV=1	Cd81	Q6P9V1	1.92385	3.30496	17.8037	17.5023	17.5955	14.2538	20.5851	18.9859	20.2251	20.5791
Proteasome (Prosome, macropain) activator subunit 1 OS=Rattus norvegicus OX=10116 GN=Psme1 PE=1 SV=1	Psme1	Q6P9V7	0.88156	0.702927	26.718	26.331	26.1253	24.9369	26.9818	26.3992	26.7711	26.7708
Tubulin alpha-1B chain OS=Rattus norvegicus OX=10116 GN=Tuba1b PE=1 SV=1	Tuba1b	Q6P9V9	5.21511	7.57475	14.3731	14.9266	16.116	16.3725	23.0583	23.415	23.1126	22.5014
Tumor protein D54 OS=Rattus norvegicus OX=10116 GN=Tpd52l2 PE=1 SV=1	Tpd52l2	Q6PCT3	4.60427	3.85962	20.2501	18.6497	19.4618	19.5716	23.187	23.4361	23.4264	23.3222
Proteasome (Prosome, macropain) 26S subunit, non-ATPase, 6 OS=Rattus norvegicus OX=10116 GN=Psmd6 PE=1 SV=1	Psmd6	Q6PCT9	6.21454	5.72286	17.1509	16.8315	16.9881	16.8147	23.3516	22.1472	22.5526	22.6254
Serine/arginine-rich splicing factor 2 OS=Rattus norvegicus OX=10116 GN=Srsf2 PE=1 SV=3	Srsf2	Q6PDU1	2.39965	3.37917	16.7468	17.1222	19.9062	18.3504	20.748	21.577	21.643	21.6742
ATP synthase subunit g, mitochondrial OS=Rattus norvegicus OX=10116 GN=Atp5mg PE=1 SV=2	Atp5mg	Q6PDU7	2.53987	5.04377	17.5666	17.5919	16.2589	13.7858	19.7511	21.9543	21.681	21.9918
60S ribosomal protein L10 OS=Rattus norvegicus OX=10116 GN=Rpl10 PE=1 SV=3	Rpl10	Q6PDV7	4.87838	5.9814	17.6493	17.5291	16.41	17.8647	22.432	24.0013	23.5267	23.4187
40S ribosomal protein S12 OS=Rattus norvegicus OX=10116 GN=Rps12 PE=1 SV=1	Rps12	Q6PDW1	4.02892	2.75	20.5545	20.7114	19.9386	20.1295	23.7345	22.5869	23.0445	22.9681
Tubulin-specific chaperone A OS=Rattus norvegicus OX=10116 GN=Tbca PE=1 SV=1	Tbca	Q6PEC1	0.26955	1.00943	22.7199	17.6986	16.6418	16.4365	20.7495	18.8766	19.0832	18.8252
Cytosolic non-specific dipeptidase OS=Rattus norvegicus OX=10116 GN=Cndp2 PE=1 SV=1	Cndp2	Q6Q0N1	0.468585	0.750757	18.6489	20.7581	19.7403	19.5403	18.6929	20.9029	21.1968	20.8982
LRRGT00199 OS=Rattus norvegicus OX=10116 GN=Taf3 PE=1 SV=1	Atp5f1c	Q6QI09	3.47035	4.33514	18.3118	18.8863	16.8166	17.3759	21.0802	22.7059	22.4394	22.5056
Haloacid dehalogenase-like hydrolase domain-containing protein 2 OS=Rattus norvegicus OX=10116 GN=Hdhd2 PE=1 SV=1	Hdhd2	Q6QI86	1.05071	1.48758	16.5209	15.6693	15.8555	15.7399	18.2254	18.631	15.4482	17.4313
Reticulon-3 OS=Rattus norvegicus OX=10116 GN=Rtn3 PE=1 SV=1	Rtn3	Q6RJR6	3.96076	2.61256	17.8942	17.8604	17.4432	17.2933	20.0629	20.9798	19.8913	20.0073
Ras-related C3 botulinum toxin substrate 1 OS=Rattus norvegicus OX=10116 GN=Rac1 PE=1 SV=1	Rac1	Q6RUV5	2.77594	1.16816	21.8796	21.8864	21.8488	21.4155	23.4758	22.7754	22.702	22.7497
Plectin OS=Rattus norvegicus OX=10116 GN=Plec PE=1 SV=1	Plec	Q6S3A0	2.33971	0.514879	19.8266	20.0378	20.0121	20.3129	20.7272	20.4808	20.4635	20.5772
DnaJ homolog subfamily B member 11 OS=Rattus norvegicus OX=10116 GN=Dnajb11 PE=2 SV=1	Dnajb11	Q6TUG0	4.6774	2.86623	16.0273	16.4939	16.1348	15.3695	18.9773	18.733	18.9179	18.8622
Acyl-CoA-binding protein OS=Rattus norvegicus OX=10116 GN=Dbi PE=1 SV=1	Dbi	Q6TXF3	0.715718	-0.986971	21.1772	23.2302	20.1888	20.8541	20.2436	20.8094	20.3059	20.1435
Oncoprotein-induced transcript 3 protein OS=Rattus norvegicus OX=10116 GN=Oit3 PE=2 SV=1	Oit3	Q6V0K7	2.83061	-3.07052	21.4105	21.0613	19.6698	20.012	17.566	18.095	16.4081	17.8024
Glycophorin-C OS=Rattus norvegicus OX=10116 GN=Gypc PE=1 SV=1	Gypc	Q6XFR6	0.361365	-0.699561	18.6412	18.2613	17.7609	18.5526	17.9534	17.606	19.3971	15.4612
Isoamyl acetate-hydrolyzing esterase 1 homolog OS=Rattus norvegicus OX=10116 GN=Iah1 PE=2 SV=2	Iah1	Q711G3	1.26404	1.13697	15.6585	15.1024	15.5415	17.2625	16.9345	16.9271	17.2017	17.0495
Cadherin 15 OS=Rattus norvegicus OX=10116 GN=Cdh15 PE=2 SV=1	Cdh15	Q75NI5	2.45559	-3.22185	19.8697	18.942	19.6826	20.2185	17.5164	17.5792	15.1171	15.6128
Mitochondrial import receptor subunit TOM22 homolog OS=Rattus norvegicus OX=10116 GN=Tomm22 PE=1 SV=1	Tomm22	Q75Q41	1.91039	2.52335	16.27	17.1189	15.6317	15.5342	16.8782	19.5247	18.8372	19.4081
Serine racemase OS=Rattus norvegicus OX=10116 GN=Srr PE=1 SV=1	Srr	Q76EQ0	2.8244	3.54958	15.6874	14.6261	16.2688	13.3788	18.3582	18.3744	18.659	18.7678
Phosphodiesterase OS=Rattus norvegicus OX=10116 GN=Pde8b PE=2 SV=1	Pde8b	Q76KC5	1.73456	-1.23742	24.0592	25.4726	24.0705	24.8727	23.5512	23.7896	23.1826	23.002
Neuroendocrine secretory protein 55 OS=Rattus norvegicus OX=10116 GN=Gnas PE=2 SV=1	Gnas	Q792G6	0.947539	-0.735883	18.1962	18.189	18.2342	17.7756	17.9828	16.3208	17.2685	17.8793
Heterogeneous nuclear ribonucleoprotein F OS=Rattus norvegicus OX=10116 GN=Hnrnpf PE=1 SV=3	Hnrnpf	Q794E4	3.29728	5.72926	18.191	18.1452	14.8674	16.079	23.1887	22.1891	22.4299	22.3919
Destrin OS=Rattus norvegicus OX=10116 GN=Dstn PE=1 SV=3	Dstn	Q7M0E3	4.89969	3.67819	19.6938	20.118	20.3103	19.2627	23.8176	23.0834	23.6761	23.5205
Hermansky-Pudlak syndrome 5 protein homolog OS=Rattus norvegicus OX=10116 GN=Saa4 PE=1 SV=1	Hps5	Q7TMC3	5.82822	-3.07497	23.6317	23.5171	23.5406	23.1812	20.2531	20.0942	20.5852	20.6383
Complement factor B OS=Rattus norvegicus OX=10116 GN=Cfb PE=1 SV=1	Cfb	Q7TP05	6.27369	-3.71496	24.2379	24.3751	24.4514	24.2139	21.0564	20.4727	20.3394	20.5499
Rho family-interacting cell polarization regulator 2 OS=Rattus norvegicus OX=10116 GN=Ripor2 PE=1 SV=1	Ripor2	Q7TP54	1.10701	0.461603	20.9376	20.4024	20.2757	20.7946	21.4686	20.9882	21.0564	20.7435
Ab1-205 OS=Rattus norvegicus OX=10116 GN=Surf4 PE=1 SV=1	Surf4	Q7TP91	1.30637	1.63478	17.6559	19.408	16.2065	17.9126	19.579	19.6744	19.2298	19.239
T-complex protein 1 subunit delta OS=Rattus norvegicus OX=10116 GN=Cct4 PE=1 SV=3	Cct4	Q7TPB1	3.59715	3.86144	21.4547	20.7718	21.055	21.0003	24.237	23.9853	25.585	25.9203
Ac1873 OS=Rattus norvegicus OX=10116 GN=Fga PE=1 SV=1	Fga	Q7TQ70	3.41166	-1.5371	29.5045	29.1484	29.26	29.5205	27.9967	27.829	27.2763	28.183
Ac1002 OS=Rattus norvegicus OX=10116 GN=Adh4 PE=1 SV=1	Adh4	Q7TQ90	0.496871	0.369889	19.6106	18.3773	19.5056	19.7835	19.7748	19.8859	19.7475	19.3483
Nuclear factor kappaB subunit p65 OS=Rattus norvegicus OX=10116 GN=Rela PE=1 SV=1	Rela	Q7TQN4	2.30251	3.69568	16.8544	17.8768	17.0508	13.971	20.3122	19.9251	20.177	20.1215
Kinesin-like protein KIF15 OS=Rattus norvegicus OX=10116 GN=Kif15 PE=2 SV=1	Kif15	Q7TSP2	1.64575	2.19915	19.2321	18.3818	18.987	16.4882	19.4734	21.1804	20.8217	20.4102
Serine/threonine-protein kinase MRCK beta OS=Rattus norvegicus OX=10116 GN=Cdc42bpb PE=1 SV=1	Cdc42bpb	Q7TT49	6.74522	3.94411	16.107	16.2643	16.6495	16.0907	20.3042	20.3674	20.0617	20.1546
Exportin-1 OS=Rattus norvegicus OX=10116 GN=Xpo1 PE=1 SV=1	Xpo1	Q80U96	4.77902	3.90076	18.4315	19.2673	18.9521	17.8578	22.4966	22.4231	22.6878	22.5043
Nicotinamide phosphoribosyltransferase OS=Rattus norvegicus OX=10116 GN=Nampt PE=1 SV=1	Nampt	Q80Z29	3.86505	3.38645	16.985	17.2469	17.5594	16.1503	19.7684	20.1405	20.759	20.8195
Alpha-2 antiplasmin OS=Rattus norvegicus OX=10116 GN=Serpinf1 PE=1 SV=1	Serpinf1	Q80ZA3	2.4932	-1.69186	20.5705	19.7686	20.88	20.1609	18.3401	19.0376	19.1565	18.0782
Complement component C6 OS=Rattus norvegicus OX=10116 GN=C6 PE=2 SV=1	C6	Q811M5	2.17308	-1.37254	19.4669	19.8373	19.8425	18.6404	18.1506	17.6761	17.9179	18.5523
Deubiquitinating protein VCIP135 OS=Rattus norvegicus OX=10116 GN=Vcpip1 PE=1 SV=2	Vcpip1	Q8CF97	1.44274	2.3643	16.7383	17.2881	17.2478	16.4401	20.589	20.0752	19.7227	16.7846
Cell division control protein 42 homolog OS=Rattus norvegicus OX=10116 GN=Cdc42 PE=1 SV=2	Cdc42	Q8CFN2	3.44584	2.24247	20.184	20.5082	20.6461	19.4683	22.7722	22.1129	22.2101	22.6812
Nicastrin OS=Rattus norvegicus OX=10116 GN=Ncstn PE=1 SV=1	Ncstn	Q8CGU6	2.23227	2.93214	15.7631	14.9112	16.212	13.1368	17.6863	18.4418	17.6631	17.9605
Resistin OS=Rattus norvegicus OX=10116 GN=Retn PE=2 SV=1	Retn	Q8K4J7	2.53181	-2.75883	19.8802	19.2442	18.1855	17.3762	15.6237	15.9473	16.275	15.8047
FAS-associated death domain protein OS=Rattus norvegicus OX=10116 GN=Fadd PE=1 SV=1	Fadd	Q8R2E7	3.7783	4.34725	15.0876	14.7684	15.717	13.874	19.8519	18.1871	19.4253	19.3718
Trafficking kinesin-binding protein 2 OS=Rattus norvegicus OX=10116 GN=Trak2 PE=1 SV=2	Trak2	Q8R2H7	3.73575	2.88465	17.8212	17.4873	16.8829	16.2689	19.9629	20.2143	19.7808	20.0409
EH-domain-containing 4 OS=Rattus norvegicus OX=10116 GN=Ehd4 PE=1 SV=1	Ehd4	Q8R3Z7	3.99153	1.46588	22.3995	22.343	22.8552	22.3373	24.2208	23.8165	23.9982	23.763
EH domain-containing protein 3 OS=Rattus norvegicus OX=10116 GN=Ehd3 PE=1 SV=2	Ehd3	Q8R491	0.348949	-0.451379	15.9575	15.2309	16.2063	17.5724	16.5107	15.6951	15.7123	15.2436
ERO1-like protein alpha OS=Rattus norvegicus OX=10116 GN=Ero1a PE=1 SV=1	Ero1a	Q8R4A1	4.70066	2.32634	17.4137	17.2976	17.5259	16.7728	19.688	19.6844	19.2857	19.6572
Protein phosphatase 1 regulatory subunit 14C OS=Rattus norvegicus OX=10116 GN=Ppp1r14c PE=1 SV=1	Ppp1r14c	Q8R4R9	0.215917	0.517533	15.235	18.1993	18.2946	14.7181	17.139	16.9581	17.4566	16.9635
Serine/threonine-protein phosphatase 4 regulatory subunit 1 OS=Rattus norvegicus OX=10116 GN=Ppp4r1 PE=1 SV=1	Ppp4r1	Q8VI02	3.15361	1.53911	17.4851	17.3391	16.5547	16.6638	18.6823	18.5279	18.5807	18.4083
ZW10 interactor OS=Rattus norvegicus OX=10116 GN=Zwint PE=1 SV=1	Zwint	Q8VIL3	1.37577	0.883262	20.1496	19.62	19.2957	19.192	21.2385	20.1109	20.3054	20.1356
Septin-2 OS=Rattus norvegicus OX=10116 GN=Sept2 PE=1 SV=1	Septin2	Q91Y81	4.24627	5.15966	18.2319	16.3019	18.1859	18.4926	22.7417	23.1248	23.1247	22.8597
Dihydrofolate reductase OS=Rattus norvegicus OX=10116 GN=Dhfr PE=1 SV=3	Dhfr	Q920D2	0.295938	0.431038	18.7703	17.1609	19.0607	18.8645	19.652	17.7544	18.7705	19.4035
Succinate dehydrogenase [ubiquinone] flavoprotein subunit, mitochondrial OS=Rattus norvegicus OX=10116 GN=Sdha PE=1 SV=1	Sdha	Q920L2	2.67683	4.33214	19.2638	19.6684	16.3717	17.3504	21.6229	23.0282	22.5565	22.7753
Paralemmin-1 OS=Rattus norvegicus OX=10116 GN=Palm PE=1 SV=1	Palm	Q920Q0	1.79085	-0.862652	19.2129	18.7014	19.2254	19.2734	18.5324	18.4416	17.5757	18.4128
FAS-associated factor 1 OS=Rattus norvegicus OX=10116 GN=Faf1 PE=1 SV=1	Faf1	Q924K2	3.25165	2.57047	17.0361	17.5755	17.6291	16.1564	20.0313	19.1671	19.763	19.7176
Mitogen-activated protein kinase kinase 6 OS=Rattus norvegicus OX=10116 GN=Map2k6 PE=1 SV=1	Map2k6	Q925D6	4.71679	3.12216	17.2926	17.3393	17.2777	17.5812	21.2379	20.2507	20.2292	20.2617
Hepatoma-derived growth factor-related protein 2 OS=Rattus norvegicus OX=10116 GN=Hdgfl2 PE=1 SV=2	Hdgfl2	Q925G1	4.02095	-2.72311	25.62	25.0766	25.6573	26.2303	23.4449	22.6092	22.7915	22.8462
SH3 domain-containing kinase-binding protein 1 OS=Rattus norvegicus OX=10116 GN=Sh3kbp1 PE=1 SV=2	Sh3kbp1	Q925Q9	2.30409	2.48809	17.7952	18.9289	17.1574	16.3749	20.514	19.9413	19.5672	20.1862
Integrin-linked protein kinase OS=Rattus norvegicus OX=10116 GN=Ilk PE=2 SV=1	Ilk	Q99J82	3.87989	3.73572	20.9609	19.2674	19.7196	19.1046	23.3354	23.5071	23.7826	23.3704
Attractin OS=Rattus norvegicus OX=10116 GN=Atrn PE=2 SV=1	Atrn	Q99J86	0.0551488	0.0514727	17.9052	18.1418	18.1814	17.4106	18.7871	17.7189	17.7391	17.5998
Phosphatidylinositol 4-kinase type 2-alpha OS=Rattus norvegicus OX=10116 GN=Pi4k2a PE=1 SV=1	Pi4k2a	Q99M64	0.00233797	-0.00237179	18.6694	17.8928	18.3395	19.1056	18.7576	17.9105	18.4259	18.9037
Spermidine synthase OS=Rattus norvegicus OX=10116 GN=LOC100912604 PE=1 SV=1	Srm	Q99MI5	3.84775	2.8642	17.7386	17.4017	17.4381	17.5176	19.6748	19.9935	20.8921	20.9922
Prenylcysteine oxidase OS=Rattus norvegicus OX=10116 GN=Pcyox1 PE=1 SV=1	Pcyox1	Q99ML5	1.92378	0.91211	17.0814	16.799	16.9537	16.837	18.4349	17.2377	17.7189	17.9281
Diphosphoinositol polyphosphate phosphohydrolase 2 OS=Rattus norvegicus OX=10116 GN=Nudt4 PE=2 SV=1	Nudt4	Q99MY2	2.1319	3.68019	16.6863	13.1525	16.5514	17.1437	19.8986	19.3148	19.467	19.5743
LIM and SH3 domain protein 1 OS=Rattus norvegicus OX=10116 GN=Lasp1 PE=1 SV=1	Lasp1	Q99MZ8	0.0643679	-0.167136	17.4214	18.0655	14.4737	17.855	17.0671	17.7322	16.3722	15.9755
Sorting nexin-1 OS=Rattus norvegicus OX=10116 GN=Snx1 PE=1 SV=1	Snx1	Q99N27	2.95711	5.1548	16.9596	16.0533	15.4221	12.9348	20.6448	20.9406	20.1319	20.2718
Ppm1b protein OS=Rattus norvegicus OX=10116 GN=Ppm1b PE=1 SV=1	Ppm1b	Q99ND8	4.31751	3.64152	18.7817	18.8622	17.6971	18.8796	22.8022	21.8961	22.0655	22.0229
Cell surface glycoprotein MUC18 OS=Rattus norvegicus OX=10116 GN=Mcam PE=1 SV=2	Mcam	Q9EPF2	3.59377	5.37039	13.9534	14.6399	15.8045	17.0854	21.0935	20.7188	20.6657	20.4868
Polyadenylate-binding protein 1 OS=Rattus norvegicus OX=10116 GN=Pabpc1 PE=1 SV=1	Pabpc1	Q9EPH8	4.54839	1.83575	22.3669	22.3236	22.5622	22.7761	24.3397	24.678	24.2743	24.0798
Carboxypeptidase N catalytic chain OS=Rattus norvegicus OX=10116 GN=Cpn1 PE=2 SV=1	Cpn1	Q9EQV8	4.2223	-1.42881	21.01	20.6167	20.5831	20.5723	19.2648	19.4716	19.0033	19.3271
Carboxypeptidase B2 OS=Rattus norvegicus OX=10116 GN=Cpb2 PE=2 SV=1	Cpb2	Q9EQV9	5.84659	-4.04152	21.1245	20.86	20.9118	20.6835	17.3485	16.8986	16.753	16.4136
Ubiquitin-conjugating enzyme E2 N OS=Rattus norvegicus OX=10116 GN=Ube2n PE=1 SV=1	Ube2n	Q9EQX9	4.50202	5.09131	19.3663	17.6229	18.8989	19.2067	24.4501	23.3251	23.863	23.8218
Ataxin-10 OS=Rattus norvegicus OX=10116 GN=Atxn10 PE=1 SV=1	Atxn10	Q9ER24	3.61246	3.85154	19.2928	18.737	18.5872	20.5618	23.2242	22.5601	23.5936	23.2071
Aconitate hydratase, mitochondrial OS=Rattus norvegicus OX=10116 GN=Aco2 PE=1 SV=2	Aco2	Q9ER34	1.88308	3.89743	19.6919	20.692	20.3624	16.5099	21.541	24.1961	23.4459	23.6629
Versican core protein (Fragments) OS=Rattus norvegicus OX=10116 GN=Vcan PE=2 SV=2	Vcan	Q9ERB4	2.51603	1.44238	19.7043	19.5043	18.4347	19.402	20.7133	20.4181	20.9202	20.763
Ubiquitin recognition factor in ER-associated degradation protein 1 OS=Rattus norvegicus OX=10116 GN=Ufd1 PE=1 SV=1	Ufd1	Q9ES53	2.21229	1.72386	17.6338	16.2084	17.7625	17.9908	19.0681	18.8572	19.2163	19.3492
Basal cell adhesion molecule OS=Rattus norvegicus OX=10116 GN=Bcam PE=2 SV=1	Bcam	Q9ESS6	4.48991	1.79019	20.0684	19.8239	19.5285	19.4089	21.6103	21.603	21.4139	21.3632
Complement component C1q receptor OS=Rattus norvegicus OX=10116 GN=Cd93 PE=1 SV=1	Cd93	Q9ET61	1.80457	1.53211	16.1072	15.9283	16.5832	16.9687	17.6828	19.1013	17.4398	17.4919
Drebrin-like protein OS=Rattus norvegicus OX=10116 GN=Dbnl PE=1 SV=1	Dbnl	Q9JHL4	4.25904	6.75248	17.6369	14.9989	17.1199	15.2582	22.8493	23.1358	23.2484	22.7903
Proteasome subunit beta type-7 OS=Rattus norvegicus OX=10116 GN=Psmb7 PE=1 SV=1	Psmb7	Q9JHW0	0.0926117	0.17989	17.0697	19.5939	17.1405	17.7561	19.2218	17.9307	17.6037	17.5236
Syntenin-1 OS=Rattus norvegicus OX=10116 GN=Sdcbp PE=1 SV=1	Sdcbp	Q9JI92	2.2058	3.93598	13.2331	15.5926	17.9008	15.6468	19.6375	19.4552	19.6601	19.3645
Na(+)/H(+) exchange regulatory cofactor NHE-RF1 OS=Rattus norvegicus OX=10116 GN=Slc9a3r1 PE=1 SV=3	Slc9a3r1	Q9JJ19	1.98788	-2.25535	19.3942	19.1804	20.249	17.9969	17.6863	15.9125	16.748	17.4524
Heterogeneous nuclear ribonucleoprotein D0 OS=Rattus norvegicus OX=10116 GN=Hnrnpd PE=1 SV=2	Hnrnpd	Q9JJ54	1.35571	1.28064	18.8138	19.426	18.8355	18.8474	21.6709	19.8926	19.9869	19.4948
Up-regulated during skeletal muscle growth protein 5 OS=Rattus norvegicus OX=10116 GN=Atp5md PE=1 SV=1	Atp5mk	Q9JJW3	3.75175	3.09005	18.3368	18.9418	17.7703	17.9077	20.5818	21.6888	21.2915	21.7546
Synergin gamma OS=Rattus norvegicus OX=10116 GN=Synrg PE=1 SV=3	Synrg	Q9JKC9	0.9177	1.81305	17.6463	18.428	17.9633	14.0617	18.7061	18.8346	19.0557	18.7551
Glutaredoxin-3 OS=Rattus norvegicus OX=10116 GN=Glrx3 PE=1 SV=2	Glrx3	Q9JLZ1	4.20982	5.26672	17.6949	17.6272	18.636	16.1549	22.4691	22.9419	23.1173	22.6515
Apoptosis-inducing factor 1, mitochondrial OS=Rattus norvegicus OX=10116 GN=Aifm1 PE=1 SV=1	Aifm1	Q9JM53	0.295613	-0.642469	18.8768	18.375	17.9304	15.1998	17.9355	17.025	16.8076	16.0441
Proteasomal ubiquitin receptor ADRM1 OS=Rattus norvegicus OX=10116 GN=Adrm1 PE=1 SV=2	Adrm1	Q9JMB5	1.36836	1.43884	20.6098	19.716	20.1037	21.7084	22.7298	20.9993	22.0469	22.1172
Dynactin subunit 4 OS=Rattus norvegicus OX=10116 GN=Dctn4 PE=1 SV=1	Dctn4	Q9QUR2	5.13545	4.85422	14.8768	15.3604	14.8933	14.1493	19.0501	20.0116	20.0273	19.6076
CArG-binding factor A OS=Rattus norvegicus OX=10116 GN=Hnrnpab PE=1 SV=1	Hnrnpab	Q9QX80	4.95108	5.95175	14.0974	15.6513	15.8631	15.8962	21.489	21.581	21.1986	21.0464
Protein kinase C and casein kinase substrate in neurons 2 protein OS=Rattus norvegicus OX=10116 GN=Pacsin2 PE=1 SV=2	Pacsin2	Q9QY17	6.52137	5.3044	16.0662	16.9678	16.5953	16.6931	22.1481	21.8498	21.9066	21.6354
MOB-like protein phocein OS=Rattus norvegicus OX=10116 GN=Mob4 PE=1 SV=1	Mob4	Q9QYW3	3.364	4.4322	16.7904	17.4262	15.7446	14.5268	20.5578	20.5481	20.638	20.4728
Myoglobin OS=Rattus norvegicus OX=10116 GN=Mb PE=1 SV=3	Mb	Q9QZ76	5.12245	8.56164	16.1004	15.3525	16.4147	13.8656	23.8743	24.4678	24.114	23.5237
Cadherin-1 OS=Rattus norvegicus OX=10116 GN=Cdh1 PE=1 SV=1	Cdh1	Q9R0T4	0.158109	0.381453	17.7176	17.2864	15.5589	16.5189	17.6252	15.3897	16.4837	19.109
Interferon-induced transmembrane protein 2 OS=Rattus norvegicus OX=10116 GN=Ifitm2 PE=1 SV=1	Ifitm2	Q9R175	0.643431	0.916318	16.3758	16.9561	17.1472	17.1139	15.9509	18.0901	18.1752	19.0422
Barrier-to-autointegration factor OS=Rattus norvegicus OX=10116 GN=Banf1 PE=1 SV=1	Banf1	Q9R1T1	1.19153	1.03605	22.3011	21.6737	21.3001	21.2716	21.8598	23.6548	22.8943	22.2817
Basic leucine zipper and W2 domain-containing protein 2 OS=Rattus norvegicus OX=10116 GN=Bzw2 PE=1 SV=1	Bzw2	Q9WTT7	4.62126	4.8408	17.001	17.4721	16.5665	18.2427	22.555	21.7424	22.4837	21.8645
Copper transport protein ATOX1 OS=Rattus norvegicus OX=10116 GN=Atox1 PE=1 SV=1	Atox1	Q9WUC4	1.83519	3.68805	15.3374	16.5293	17.0602	12.7805	18.1223	18.8092	18.9397	20.5885
Vesicle-associated membrane protein 8 OS=Rattus norvegicus OX=10116 GN=Vamp8 PE=1 SV=1	Vamp8	Q9WUF4	2.20337	2.28283	17.6735	18.9108	16.4015	18.1239	19.8734	20.5975	19.8541	19.916
Poly(U)-binding-splicing factor PUF60 OS=Rattus norvegicus OX=10116 GN=Puf60 PE=2 SV=2	Puf60	Q9WV25	4.39183	4.79676	15.0607	16.8025	15.7331	16.3187	21.4137	20.4148	20.9237	20.3499
Ras-related protein Rab-6A OS=Rattus norvegicus OX=10116 GN=Rab6a PE=1 SV=2	Rab6a	Q9WVB1	5.67858	4.13695	19.5381	18.5753	18.8397	18.539	22.9235	23.0443	22.9993	23.0728
Fibulin-5 OS=Rattus norvegicus OX=10116 GN=Fbln5 PE=2 SV=1	Fbln5	Q9WVH8	3.06858	2.57399	17.5472	17.0315	17.8375	16.2113	19.5545	20.3344	19.2976	19.7369
Tissue-type transglutaminase OS=Rattus norvegicus OX=10116 GN=Tgm2 PE=1 SV=1	Tgm2	Q9WVJ6	5.18547	7.11867	20.3199	19.4358	19.154	18.8928	25.4652	26.7673	27.1562	26.8884
Phosphatidylinositol 3,4,5-trisphosphate 5-phosphatase 2 OS=Rattus norvegicus OX=10116 GN=Inppl1 PE=1 SV=1	Inppl1	Q9WVR3	6.55721	3.71111	18.3428	18.6476	18.1784	18.3655	22.3072	22.1733	22.1216	21.7768
Protein phosphatase 1F OS=Rattus norvegicus OX=10116 GN=Ppm1f PE=2 SV=1	Ppm1f	Q9WVR7	0.581504	1.01524	17.8702	20.2963	16.6808	18.2548	19.5208	18.3372	19.8269	19.4782
Peroxiredoxin-4 OS=Rattus norvegicus OX=10116 GN=Prdx4 PE=2 SV=1	Prdx4	Q9Z0V5	0.142983	0.140698	19.1516	20.6342	19.3481	19.1617	19.6802	19.4309	19.7738	19.9734
Glutathione S-transferase Mu 5 OS=Rattus norvegicus OX=10116 GN=Gstm5 PE=1 SV=3	Gstm5	Q9Z1B2	1.38069	1.27765	20.5851	20.6043	20.1145	19.4423	20.6164	20.9096	22.2967	22.0341
Rho guanine nucleotide exchange factor 1 OS=Rattus norvegicus OX=10116 GN=Arhgef1 PE=2 SV=1	Arhgef1	Q9Z1I6	3.41571	4.54004	16.5243	14.0109	14.3252	14.8832	20.0543	19.7153	19.5078	18.6263
Vesicle-associated membrane protein-associated protein B OS=Rattus norvegicus OX=10116 GN=Vapb PE=1 SV=3	Vapb	Q9Z269	0.746313	1.8165	18.0335	18.6506	19.1252	14.1579	19.3361	20.1269	18.297	19.4734
Vesicle-associated membrane protein-associated protein A OS=Rattus norvegicus OX=10116 GN=Vapa PE=1 SV=3	Vapa	Q9Z270	1.90969	5.0428	18.9466	18.8361	15.1345	13.244	21.2148	22.1193	21.2788	21.7195
ARF GTPase-activating protein GIT1 OS=Rattus norvegicus OX=10116 GN=Git1 PE=1 SV=1	Git1	Q9Z272	0.785361	0.519165	22.4538	23.3049	21.9655	22.8073	22.7916	23.4846	23.3734	22.9585
C-terminal-binding protein 1 OS=Rattus norvegicus OX=10116 GN=Ctbp1 PE=1 SV=3	Ctbp1	Q9Z2F5	3.79327	3.63406	18.7031	16.8488	18.0925	17.2256	21.6165	21.044	21.4037	21.342
Voltage-dependent anion-selective channel protein 1 OS=Rattus norvegicus OX=10116 GN=Vdac1 PE=1 SV=4	Vdac1	Q9Z2L0	3.70894	2.78425	21.5944	22.6261	21.3932	21.616	24.0927	25.066	24.4723	24.7357
Syntaxin-8 OS=Rattus norvegicus OX=10116 GN=Stx8 PE=1 SV=1	Stx8	Q9Z2Q7	3.86684	-3.41729	20.9395	19.8295	20.3043	21.3	17.7164	17.3371	16.9743	16.6763
Homer protein homolog 3 OS=Rattus norvegicus OX=10116 GN=Homer3 PE=1 SV=2	Homer3	Q9Z2X5	1.42275	-1.98941	22.1572	20.268	23.5721	21.647	20.6948	19.353	20.1409	19.4979
Leukosialin OS=Rattus norvegicus OX=10116 GN=Spn PE=1 SV=2	Spn	R9PXZ7	0.123444	-0.184763	16.0312	16.4683	16.5011	16.3943	16.416	15.2705	17.6145	15.355
Low molecular weight phosphotyrosine protein phosphatase OS=Rattus norvegicus OX=10116 GN=Acp1 PE=1 SV=2	Acp1	Z4YNF4	0.0334972	-0.0419919	17.4951	15.7455	17.4494	17.2918	17.1716	17.0736	16.8756	16.693
