# Supplementary material for: Lim Domain Binding 3 (Ldb3) Identified as a Potential Marker of Cardiac Extracellular Vesicles
Source: Int J Mol Sci. 2022 Jul 1;23(13):7374. doi: 10.3390/ijms23137374 (PMC9266879; doi:10.3390/ijms23137374)
Supplement: Supplementary file 1 [file ijms-23-07374-s001.zip › Table S4 reviewing-1.xlsx]

## Sheet: Sheet1
Top 100 EV proteins identified in Vesiclepedia and ExoCarta databases vs. Evtrap
Vesiclepedia (accessed 06/04/2022)	ExoCarta (accessed 06/04/2022)	EVtrap (cardiac, 3/4 samples)
PDCD6IP	CD9	GBE1
GAPDH	PDCD6IP	DECR1
HSPA8	HSPA8	BPNT1
ACTB	GAPDH	HMGCS1
ANXA2	ACTB	HACD2
CD9	ANXA2	OXCT1
PKM	CD63	PAPSS1
HSP90AA1	SDCBP	PDPK1
ENO1	ENO1	LOC100362366
ANXA5	HSP90AA1	A0A0G2JY70_RAT
HSP90AB1	TSG101	LOC100365839
CD63	PKM	NT5E
YWHAZ	LDHA	ATIC
YWHAE	EEF1A1	HMCES
EEF1A1	YWHAZ	NT5C1A
PGK1	PGK1	NT5C2
CLTC	EEF2	OPLAH
PPIA	ALDOA	LOC100360491
SDCBP	HSP90AB1	D3ZPN7_RAT
ALDOA	ANXA5	D3ZJD3_RAT
EEF2	FASN	LOC108349606
ALB	YWHAE	PGLS
TPI1	CLTC	ABHD4
VCP	CD81	ABI1
CFL1	ALB	ABR
MSN	VCP	ABRACL
ATP1A1	TPI1	ABRAXAS2
PRDX1	PPIA	ACAT1
MYH9	MSN	ACAA1A
EZR	CFL1	ACAA2
CD81	PRDX1	ACACA
ANXA6	PFN1	ACACB
FLOT1	RAP1B	ACP1
YWHAB	ITGB1	ANP32A
LDHB	HSPA5	ANP32E
SLC3A2	SLC3A2	ARMT1
GNB1	HIST1H4A	ACO1
PFN1	GNB2	ACO2
TSG101	ATP1A1	ACTR10
YWHAQ	YWHAQ	ACTR1A
GNAI2	FLOT1	ACTR1B
CLIC1	FLNA	ACTR2
ANXA1	CLIC1	ARPC1A
ITGB1	CCT2	ARPC2
LDHA	CDC42	ARPC3
FASN	YWHAG	ARPC4
CDC42	A2M	ARPC5
RAP1B	TUBA1B	ARPC5L-PS1
CCT2	RAC1	ACTR3
YWHAG	LGALS3BP	ACTA1
GNB2	HSPA1A	ACTC1
ACTN4	GNAI2	ACTB
RAB5C	ANXA1	ACTG1
C3	RHOA	ACTN2
RAB10	MFGE8	ACTN4
HIST1H4A	PRDX2	ARPIN
KRT1	GDI2	AHSA1
FN1	EHD4	AHSA2
AHCY	ACTN4	ACBD6
A2M	YWHAB	ACADM
BSG	RAB7A	ACADL
ACTN1	LDHB	ACADVL
ANXA7	GNAS	ACSL1
ACLY	RAB5C	ACSS2
HIST1H4B	ARF1	ACOT1
GDI2	ANXA6	ACOT11
FLNA	ANXA11	ACOT2
UBA1	ACTG1	APPL1
GNAS	KPNB1	AP1B1
GSN	EZR	AP1M1
CCT4	ANXA4	AP2A1
RAN	ACLY	AP2A2
PRDX2	TUBA1C	AP2B1
RHOA	TFRC	AP2M1
CCT3	RAB14	AP3B1
RAC1	HIST2H4A	AP3D1
LGALS3BP	GNB1	AP3M1
TCP1	THBS1	AP3S1
KRT10	RAN	AP3S2
CAP1	RAB5A	AP1S1
RAB7A	PTGFRN	ADD1
TUBB4B	CCT5	APRT
HSPA5	CCT3	ADK
IQGAP1	AHCY	AMPD1
GPI	UBA1	AHCY
RALA	RAB5B	AK1
KPNB1	RAB1A	ADSL
HIST1H4I	LAMP2	ADSS1
TFRC	ITGA6	ADSS
EIF4A1	HIST1H4B	ADGRE5
HIST4H4	BSG	ADGRF5
CCT8	YWHAH	APMAP
TLN1	TUBA1A	ARFGEF1
HIST1H4K	TKT	ARL3
HIST1H4H	TCP1	ADPGK
CCT6A	STOM	ARF1
ANXA11	SLC16A1	ARF2
HIST1H4J	RAB8A	ARF4
HIST1H4F	MYH9	ARF5
HIST1H4D	MVP	ARF6
		ARFGAP1
		ARFGAP2
		ARFGAP3
		ARFIP1
		ARL1
		ARL6IP5
		ARL8B
		ADPRHL1
		ART3
		ART4
		ADRM1
		AFM
		AHNAK
		AKAP1
		AKAP12
		AKAP13
		AKAP2
		AKT1
		AKT1S1
		ANPEP
		AARS1
		AARSD1
		ALB
		ALB
		ADH1
		ADH4
		ALDH1A2
		ALDH16A1
		ALDH2
		ALDH3A2
		ALDH6A1
		ALDH7A1
		ALDH9A1
		AKR1A1
		AKR1B1
		AKR7A2
		ALDOA
		AGPS
		AIF1L
		AAGAB
		ATAT1
		LOC297568
		LOC297568
		AMBP
		AZGP1
		AHSG
		A2M
		AFP
		AFP
		ALPK2
		ALPK3
		AIMP1
		AIMP2
		ACY1
		AASDHPPT
		NPEPPS
		NPEPL1
		AGL
		APCS
		ANAPC1
		ANAPC7
		AAMP
		ANGPTL6
		AGT
		ANK1
		ANKFY1
		ANKLE1
		ANKS1A
		ANKRD17
		ANXA1
		ANXA11
		ANXA2
		ANXA3
		ANXA4
		ANXA5
		ANXA6
		ANXA7
		ATOX1
		AAK1
		APIP
		APOA1
		APOA2
		APOA4
		APOA5
		APOBEC2
		APOB
		APOC1
		APOC2
		APOC3
		APOC4
		APOD
		APOE
		APOF
		APOH
		APOM
		APON
		AIFM1
		API5
		AQP1
		ARAF
		ARCN1
		AGFG1
		AGFG2
		ASAP2
		ARG1
		RNPEP
		ATE1
		RARS1
		AGO2
		ARIH1
		ARMC6
		ARMC8
		AS3MT
		AIP
		NARS1
		ASPH
		DNPEP
		DARS1
		ASPN
		ASPSCR1
		ATXN10
		ATXN2
		ATXN2L
		ABCD3
		ABCE1
		ABCF1
		ABCF2
		ABCF3
		ACLY
		MT-ATP8
		ATP5F1A
		ATP5F1B
		ATP5F1D
		ATP5F1E
		ATP5F1C
		ATP5ME
		ATP5MF
		ATP5MG
		ATP5MK
		ATPAF1
		ATP5PD
		ATP5PF
		ATP5PO
		ATP5PB
		ATP6V0A1
		ATP6V0D1
		ATP6V1A
		ATP6V1B2
		ATP6V1C1
		ATP6V1D
		ATP6V1E1
		ATP6V1F
		ATP6V1G1
		ATP6V1H
		ATP1A1
		ATP1A3
		ATP1B1
		ATP1B3
		ATP2B4
		ATP2A1
		ATP2A2
		ATRN
		ATG3
		ATG5
		ATG7
		BIRC6
		BANF1
		BAG2
		BAG3
		BAG5
		BAG6
		BCAM
		BZW1
		BZW2
		BTF3
		BTF3L4
		BSG
		BCAR1
		BCAP29
		BCAP31
		BAX
		B4GALT1
		B2M
		BLVRA
		BLVRA
		BLVRB
		BLOC1S2
		BTD
		BLMH
		BVES
		BPIFA2F
		BPIFB1
		BASP1
		BASP1
		BRCC3
		BRK1
		BABAM1
		BABAM2
		BROX
		BSDC1
		BTBD1
		BUB3
		CDH1
		CDH11
		CDH13
		CDH15
		CDH2
		CDH5
		CALCOCO1
		CARHSP1
		CACNA2D1
		CAMK1
		CAMK2B
		CAMK2D
		CAMK2G
		CAMKK2
		CACYBP
		CALD1
		CALM3
		CAMSAP1
		CANX
		CAPN1
		CAPN2
		CAPNS1
		CAST
		CNN1
		CNN2
		CNN3
		CALR
		CASQ1
		CASQ2
		CALU
		CTIF
		CAPZA1
		CAPZA2
		CAPZB
		CARMIL1
		CAD
		CAR1
		CAR2
		CBR1
		LOC100360601
		CPA4
		CPB2
		CPD
		CPN1
		CPN2
		CPQ
		CPT1A
		CPT1B
		CNDP2
		CSN2
		CSNK2A1
		CASKIN2
		CASP14
		CASP3
		CAT
		COMTD1
		COMT
		CTNNA1
		CTNNB1
		CTNND1
		CAMP
		CTSA
		CTSB
		CTSD
		CTSH
		CAVIN1
		CAVIN2
		CAVIN3
		CAVIN4
		CAV1
		CAV3
		CNBP
		CNOT9
		CNOT1
		CNOT2
		CNOT3
		CD163
		CD248
		CD34
		CD36
		CD46
		CD47
		CD48
		CD59
		CD81
		CD9
		CD93
		CD99
		CDC42BPB
		CDC42EP1
		CDC42EP2
		CDC42EP3
		CDC42EP4
		CISD1
		CISD2
		CCAR2
		CAPRIN1
		CDC37
		CDC37L1
		CDC42
		CDC42
		CGREF1
		CEP170
		CEP350
		CDR2L
		CP
		CCT2
		CCT3
		CCT4
		CCT5
		CCT6A
		CCT7
		CCT8
		CHMP2A
		CHMP3
		CHMP6
		CHMP7
		CLIC1
		CLIC4
		CHKB
		CHRNG
		CSPG4
		CHMP4BL1
		CBX3
		CSE1L
		CROCC
		CS
		CLTC
		CLINT1
		CLINT1
		CLTA
		CLTB
		CPSF1
		CPSF6
		CSTF2T
		CLUH
		CLU
		CARM1
		COTL1
		F2
		F9
		F5
		F10
		F11
		F12
		F13A1
		F13B
		CBWD1
		COASY
		CFL1
		CFL2
		A0A0G2KA35_RAT
		CCDC88A
		CCDC141
		CCDC43
		CCDC47
		CCDC6
		CCDC8
		CCDC91
		CHCHD3
		CSDE1
		COLGALT1
		COL1A1
		COL1A2
		COL4A2
		COL6A1
		COL11A1
		COL12A1
		COL14A1
		COLEC11
		COLEC12
		CSF1R
		COMMD10
		COMMD3
		COMMD6
		COMMD9
		CSAP1
		C1QA
		C1QB
		C1QBP
		C1QC
		C1R
		C1S
		C2
		C3
		C4A
		C6
		C7
		C8A
		C8B
		C8G
		C9
		C4BPA
		CFB
		CFH
		CFHR2
		LOC100361907
		CFI
		CFP
		COG7
		COPS2
		COPS3
		COPS4
		COPS5
		COPS6
		COPS7A
		COPS7B
		COPS8
		COPA
		COPB1
		COPB2
		COPB2
		COPE
		COPG2
		COPZ1
		COPZ2
		CCS
		COBLL1
		CNIH4
		CORO7
		CTTN
		CRP
		CKB
		CKM
		CRTC2
		CRTC3
		CRKL
		CRK
		CRYBG3
		CRYBG3
		CRYAB
		CTBP1
		CSK
		CTPS1
		CLEC11A
		CLEC3B
		CELF1
		CELF2
		CUL2
		CUL3
		CUL4A
		CUL5
		CUL7
		CAND1
		CAND2
		CXADR
		CAP1
		CAP2
		GAK
		CDK1
		CDK16
		CDK4
		CDK5
		CYRIA
		CYRIB
		CSTB
		CST3
		F1M861_RAT
		CSRP3
		CSRP1
		CHORDC1
		CRIP1
		CRIP2
		CMPK1
		CYB5R3
		CYB5A
		COX20
		MT-CO2
		COX4I1
		COX5A
		COX5B
		COX6B1
		COX6C
		COX7A2L
		COX7A2
		COX7B
		COX7C
		CYC1
		POR
		CYGB
		CIAPIN1
		CYFIP1
		CLASP1
		CLASP2
		CKAP5
		CKAP4
		CIAO1
		CIAO2B
		CIAO3
		DAB2
		DAB2IP
		DDB1
		DAZAP1
		DCAF7
		DCAF8
		DDT
		DDX1
		DDX17
		DDX19A
		DDX3X
		DDX5
		DDX6
		DHX15
		DCP1A
		DOCK7
		DAD1
		DEK
		DLK1
		DTX4
		DENND4C
		DENND5A
		DENND5B
		DOHH
		DERA
		DTYMK
		DUT
		DES
		DSC1
		DSG1
		DSP
		DSTN
		DRG1
		DRG2
		DDX39B
		DGKZ
		DIAPH1
		DBI
		DKK3
		DHFR
		DLD
		DLAT
		DLST
		DPYSL2
		DPYSL3
		DDAH1
		DDAH2
		DPP3
		DPP4
		DPH6
		DIP2B
		DVL2
		DVL3
		DLGAP5
		DDI2
		DFFA
		POLE3
		DNAJA1
		DNAJA2
		DNAJA4
		DNAJB1
		DNAJB11
		DNAJB4
		DNAJB5
		DNAJB6
		DNAJC13
		DNAJC5
		DNAJC7
		DNAJC8
		DNAJC9
		DDOST
		DPM1
		DBN1
		DBNL
		DUSP3
		DYRK1A
		DYM
		DCTN1
		DCTN2
		DCTN3
		DCTN4
		DNM1L
		DNM2
		DNM3
		DNAAF4
		DYNC1H1
		DYNC1I2
		DYNC1LI1
		DYNLL1
		DYNLL2
		DYNLRB1
		DYNLT1
		DYNC1LI2
		DST
		EEA1
		ECPAS
		ENTPD1
		EFHD2
		EHBP1
		EHBP1L1
		EHD1
		EHD2
		EHD3
		EHD4
		EMILIN1
		ELN
		ELAVL1
		ETFDH
		ETFA
		ETFB
		ERC1
		EFL1
		ELP1
		ELP2
		ELP3
		ELOB
		ELOC
		EML4
		EMB
		ENAH
		ENAH
		EVL
		ENG
		EMCN
		ERMP1
		ERO1A
		ERP29
		ERP44
		ERGIC1
		ECE1
		EDC3
		EDC4
		ENO1-PS1
		ENO2
		ENO3
		ECI2
		ECH1
		ECHS1
		ECI3
		EFNB1
		EPS15
		EPS15L1
		EGFR
		EPM2AIP1
		EPHX2
		EPN1
		ERLIN2
		EMC1
		EMC2
		EMC8
		ERCC6L
		EPB41
		EPB41L1
		EPB41L2
		EPB41L3
		EPB42
		EEFSEC
		EEF1A1
		EEF1A2
		EEF1B2
		EEF1D
		EEF1E1
		EEF1G
		EEF2
		EIF1
		EIF2S1
		EIF2S2
		EIF2S3
		EIF2B2
		EIF2B4
		EIF2B5
		EIF2B3
		LOC100365062
		EIF3A
		EIF3B
		EIF3C
		EIF3D
		EIF3F
		EIF3G
		EIF3H
		EIF3I
		EIF3J
		EIF3K
		EIF3M
		EIF4G1
		EIF4G3
		EIF4G2
		EIF4A1
		EIF4A2
		EIF4A3
		EIF4B
		EIF4EBP1
		EIF4EBP2
		EIF4E
		EIF4H
		EIF5A
		EIF5B
		EIF6
		ETF1
		EWSR1
		EXOC1
		EXOC4
		EXOC7
		EXOC8
		XPO1
		XPO5
		XPO7
		EYA3
		EZR
		F11R
		FAM114A1
		FAM114A2
		FAM120A
		FAM168A
		FAM210A
		FAM98A
		FAM98B
		FUBP1
		FUBP3
		FAF1
		FADD
		FSCN1
		FABP3
		FABP4
		FABP5
		FASN
		FAU
		FBXO21
		FBXO30
		FBXO40
		FCGBP
		FCHO2
		FEM1A
		FERMT2
		FERMT3
		FTH1
		FETUB
		FHIP1B
		FBN1
		FBN2
		FGA
		FGB
		FGG
		FGL2
		FN1
		FN1
		FBLN1
		FBLN1
		FBLN2
		FBLN5
		FCNA
		FILIP1
		FLNA
		FLNB
		FBLIM1
		FLNC
		FIS1
		FKBP10
		FKBP1A
		FKBP2
		FKBP3
		FKBP4
		FKBP8
		FLAD1
		FLII
		FXR1
		FXR2
		FMR1
		FLCN
		FNBP1
		FMNL3
		FHL1
		FHL2
		FRYL
		FRY
		FCSK
		FH
		FUS
		FXYD1
		FYCO1
		GPS1
		GNA11
		GNAI2
		GNAI3
		GNAO1
		GNAQ
		GNB1
		GNB2
		GNB4
		GNG10
		GNG12
		GNG2
		GNG5
		GSPT1
		G3BP1
		G3BP2
		GALK1
		GALK2
		LGALS1
		GJA1
		GC
		GCN1
		GDI1
		GDI2
		GFUS
		GMPPA
		GSN
		GEMIN5
		GRCC10
		GTF2F1
		GPHN
		GIT1
		GIT2
		GLIPR2
		GMFB
		GPI
		GANAB
		GCLM
		GLUD1
		GOT1
		GOT2
		GATD3A
		GFPT1
		QRICH1
		QARS1
		ENPEP
		EPRS
		GLRX3
		GLRX
		GPX1
		GPX3
		GPX4
		GSTP1
		GSTZ1
		GSTM5
		GSTM7
		GSTM7
		GSTT2
		A0A0G2K7M1_RAT
		E9PTV9_RAT
		M0R660_RAT
		LOC108349792
		GAPDH
		GPD1
		GPD1L
		PYGB
		PYGB
		PYGM
		GYS1
		GSK3B
		GYG1
		GYPC
		GP2
		GPLD1
		GLO1
		GPC4
		GNAS
		GNAS
		GGA1
		GGA2
		GGA3
		GBF1
		GLG1
		GORASP2
		GOSR2
		F1LU03_RAT
		F1LUV3_RAT
		F1M269_RAT
		F1M3U4_RAT
		F1M8P6_RAT
		GPSM1
		GCA
		GIGYF1
		GIGYF2
		GAB1
		GRSF1
		GAP43
		GRB10
		GRB14
		GRB2
		GRTP1
		GTPBP1
		GAPVD1
		GIMAP4
		GMPS
		GMPR
		GUK1
		GET3
		GET4
		H1F2
		H2AC4
		H2AZ2
		HDHD2
		HP
		HAUS7
		HBS1L
		HDGFL2
		HSBP1
		HSP90AA1
		HSP90AB1
		HSP90B1
		HSPA14
		HSPA4
		HSPA5
		HSPA8
		HSPA9
		HSPB1
		HSPB2
		HSPB6
		HSPB7
		HSPB8
		HSPD1
		HSPE1
		HIKESHI
		HERC4
		HECTD1
		HUWE1
		HEBP1
		HMOX2
		HBA-A2
		HBA-A3
		HBB
		HBB
		HBE1
		HBG1
		HBZ
		HBB-B1
		HBB-BS
		HPX
		HSPG2
		HGS
		HNRNPAB
		HNRNPA1
		HNRNPA2B1
		HNRNPA3
		HNRNPC
		HNRNPD
		HNRNPDL
		HNRNPF
		HNRNPH1
		HNRNPH2
		HNRNPK
		HNRNPM
		HNRNPU
		HK1
		HK1
		HK2
		HGFAC
		HIGD2A
		HDLBP
		HMGB1
		HMGB2
		HMGB3
		LOC100363319
		HPCAL1
		HRC
		HINT1
		HRG
		HARS1
		HAT1
		HIST1H2BD
		HIST1H4M
		HDAC6
		LOC102549173
		HCCS
		HOMER3
		HOOK3
		HPS5
		HSPBP1
		HIP1
		HYPK
		HAGH
		HADHA
		HADHB
		HSD17B10
		HSD17B12
		HSD17B4
		HSDL2
		LOC681410
		HPRT1
		HYOU1
		LOC679045
		IGG2C_RAT
		LOC500374
		LOC690813
		LAC2_RAT
		A0A0G2JXP0_RAT
		A0A0G2JZN1_RAT
		A0A0G2K0N6_RAT
		A0A0G2K332_RAT
		A0A0G2K3S3_RAT
		A0A0G2K7I1_RAT
		D3ZPL2_RAT
		D3ZQR5_RAT
		D3ZZ08_RAT
		F1LVL4_RAT
		M0R4Z4_RAT
		M0R5W6_RAT
		M0R9U2_RAT
		M0RA79_RAT
		M0RAZ1_RAT
		M0RBP7_RAT
		M0RCC9_RAT
		IGBP1
		IGH-6
		IGHM
		IGHM
		IGKC
		IPO11
		IPO4
		IPO5
		IPO7
		IPO8
		IPO9
		ICOSLG
		INHCA
		IMMT
		PPA1
		IMPDH1
		IMPDH2
		ITPA
		ITPR1
		IMPA1
		IMPA2
		INPPL1
		INPP1
		IDE
		IRS2
		IGF2BP1
		IGF2BP2
		IGF2BP3
		IGF2R
		IGF2
		IGFBP1
		IGFBP2
		ITGA2B
		ITGA5
		ITGA6
		ITGAV
		ITGB1BP2
		ITGB1
		ILK
		ITIH1
		ITIH3
		ITIH2
		ITIH4
		ICAM2
		IFITM2
		IFITM3
		IRF2BP1
		IRF2BP2
		IRF2BPL
		IL1RAP
		ITSN1
		ITSN2
		IQSEC1
		IQGAP1
		IQGAP3
		IAH1
		ISOC1
		IDH3A
		IDH2
		IARS1
		IVD
		IST1
		JUP
		JPH2
		JPT1
		KLKB1
		LOC100359600
		KPNA1
		KPNA3
		KPNA4
		KPNA6
		KPNB1
		KDELR2
		KLHL31
		KLHL41
		KRT1
		KRT10
		KRT13
		KRT14
		KRT15
		KRT16
		KRT17
		KRT17
		KRT19
		KRT2
		KRT42
		KRT5
		KRT5
		KRT73
		KRT75
		KRT76
		KRT77
		KRT78
		KRT8
		KRT80
		KRT84
		KRTDAP
		KHDRBS1
		KHSRP
		KTN1
		KIF11
		KIF13A
		KIF13B
		KIF15
		KIF1B
		KIF1C
		KIF4A
		KIF5B
		KLC1
		KLC2
		KLC4
		KNTC1
		KNG1
		KNG2
		KNG2L1
		KANK1
		KANK2
		KRAS
		KTI12
		LARP1
		LARP4B
		LDHA
		LDHB
		LMNA
		LAMB1
		LAMB2
		LAMC1
		LAMTOR1
		LAMTOR2
		LAMTOR3
		LTBP4
		LBH
		LRP1
		LMAN2
		LMAN1
		LMAN1
		LOC100909784
		LAP3
		LRRC40
		LRRC41
		LRRC47
		LRRC57
		LRRC59
		LRCH3
		LZIC
		LETM1
		LRPPRC
		LNPEP
		LARS1
		LMCD1
		LASP1
		LMO7
		LIMA1
		LDB3
		LIMD1
		LPP
		LIMS1
		LIPE
		LPIN1
		LBP
		LPL
		LRBA
		LRRFIP1
		LSM14B
		LSM12
		LSM14A
		LSM2
		LTV1
		LUC7L2
		LUC7L3
		LUM
		LCP1
		KDM3B
		LYSMD2
		LPCAT3
		LYPLA1
		LYPLA2
		LAMP1
		LAMP2
		LYZ2
		LOXL1
		KARS1
		MIF
		MAGED1
		MAGED2
		MDP1
		MVP
		MDH1
		MDH2
		A0A140UHW8_RAT
		MBL1
		MPI
		MRC1
		MRC2
		M6PR
		MAP7D1
		MAPKAPK2
		MCRIP2
		MATR3
		MMP2
		MXRA7
		MASP1
		MASP2
		MCTS1
		MTOR
		MCAM
		MME
		MPST
		MESD
		MAT2A
		MAT2B
		MSRB3
		METAP1
		METAP2
		METAP2
		MARS1
		MTHFD1
		MTAP
		MRI1
		METTL3
		MVK
		MICALL1
		MFAP4
		MGST3
		MARK2
		MARK3
		MICAL1
		MAST4
		MACF1
		MAP1A
		MAP1A
		MAP1B
		MAP1S
		MAP4
		MAP4
		MAPRE1
		MAPRE2
		MDK
		MFGE8
		MCM2
		MCM3
		MCM4
		MCM5
		MCM6
		MCM7
		MSTO1
		MTCH2
		MTFR1L
		MAPK1
		MAPK14
		MAPK3
		MAP2K1
		MAP2K2
		MAP2K3
		MAP2K4
		MAP3K3
		MAPK1IP1L
		MAPK9
		MAP2K6
		MAP3K20
		MAP4K4
		MAD2L1
		MZT2B
		MMS19
		MOB4
		MOB1B
		MOB2
		MSN
		MOCS3
		MON2
		MACROD1
		MGLL
		MORF4L1
		MLST8
		MTSS1
		MUC1
		MMRN1
		MUG1
		MSI2
		MBNL1
		MLIP
		MLH1
		MSH2
		MYCBP2
		MYCBP
		MLF1
		MLF2
		MYADM
		MYZAP
		MRTFA
		MEF2A
		MB
		MYPN
		MYO1C
		MYBPC1
		MYBPC3
		MYH10
		MYH11
		MYH14
		MYH4
		MYH6
		MYH7
		MYO1B
		MYO1E
		MYO9B
		MYL12A
		MYL12B
		MYL2
		MYL3
		MYL6
		MYL7
		MYL9
		MYLK3
		MYLK
		MPRIP
		MYO6
		MYO18A
		MYO18B
		MYH9
		MYL4
		MTPN
		MTMR2
		MARCKS
		NAA11
		NAA15
		NPL
		NANS
		ASAH1
		LOC679739
		MT-ND5
		NDUFS1
		NDUFS2
		NDUFS3
		NDUFS7
		NDUFS8
		NDUFV1
		NDUFV2
		NDUFA10
		NDUFA11
		NDUFA12
		NDUFA13
		NDUFA2
		NDUFA5
		NDUFA6
		NDUFA7
		NDUFA8
		NDUFA9
		NDUFAB1
		NDUFB10
		NDUFB11
		NDUFB4
		NDUFB5
		NDUFB7
		NDUFS4
		NDOR1
		LOC102553099
		NRDC
		NACA
		NPPA
		NPPB
		NPR3
		NCKAP1
		NDRG2
		NDRG4
		NDUFA4
		NEBL
		NRAP
		NECAP2
		NEDD4
		NUB1
		NSF
		NENF
		NCAM1
		NAV1
		NAV2
		NCS1
		NRP1
		NPTN
		NRADD
		NCEH1
		NHS
		NHSL1
		NIBAN2
		NCSTN
		NNT
		NAMPT
		NID1
		NEK7
		NEK9
		NIPSNAP2
		NISCH
		NOS3
		NOSIP
		NIT2
		NMD3
		NME1
		NME2
		NMRAL1
		NDRG1
		NOMO1
		NONO
		NCAPG
		NCAPH
		NPLOC4
		NAPA
		NAPG
		NSFL1C
		NTMT1
		NASP
		NUDC
		NFIA
		NFIB
		NFKB1
		NUFIP2
		NRBP1
		NR3C1
		NUTF2
		NUCB1
		NUCB2
		NCL
		NPM1
		NUP214
		NUP54
		NUP58
		NUP62
		NUP88
		NUP93
		NTPCR
		NAP1L1
		NAP1L4
		NUBP1
		NUBP2
		NUDCD1
		NUDCD2
		NUDT3
		NUDT4
		NUDT5
		NUF2
		OLA1
		OBSL1
		OBSCN
		OCIAD1
		OGA
		OSTC
		OGT
		OIT3
		ORM1
		OSGEP
		OTUB1
		OAF
		OXSR1
		OGDH
		OSBP
		OSBPL11
		OSBPL1A
		OSBPL2
		OSBPL3
		OSBPL9
		PAK2
		PAK4
		PALLDL1
		PANK4
		PALM2
		PALM
		PON1
		PTMS
		PARK7
		PARVA
		PARVB
		PATL1
		PXN
		PBXIP1
		PDAP1
		PDLIM1
		PDLIM3
		PDLIM5
		PBK
		PEF1
		PGLYRP2
		PAM
		PIN1
		PPIA
		PPIB
		PPIC
		PPID
		PTRH2
		PCM1
		PLIN2
		PLIN3
		PLIN4
		POSTN
		PXDN
		PRDX1
		PRDX2
		PRDX3
		PRDX4
		PRDX5
		PRDX6
		PRXL2B
		PEX19
		PEX5
		PECR
		PCNP
		PHF5A
		FARSA
		FARSB
		PDCL3
		PALD1
		PCYT1A
		PCYT2
		PEBP1
		PI4K2A
		PICALM
		PITPNA
		PITPNB
		PDE3A
		PDE4D
		PDE8B
		PFKL
		PFKM
		PFKP
		PACS1
		PGM1
		PGD
		PHGDH
		PGK1
		PGAM1
		PGAM2
		PLN
		PLA2G2A
		PLA2G7
		PLAA
		PLA2G12B
		PLCD3
		PLCG1
		PLTP
		PMM2
		PRPSAP1
		PRPSAP2
		PAICS
		GART
		PHKG2
		PHKB
		PHYH
		PLAC8
		PKP2
		PLG
		PLS3
		PECAM1
		PF4
		PAFAH2
		PLEKHF1
		PLEKHA2
		PLEKHO2
		PHLDB1
		PHLDB2
		PLEK
		PLEC
		PTN
		PLXNB2
		PODN
		POF1B
		PAPOLA
		PARP1
		PAIP1
		PABPC1
		PABPC4
		PCBP2
		PCBP3
		PCBP4
		PTBP1
		PBDC1
		PUF60
		POPDC2
		KCMF1
		PPFIBP1
		PPFIBP1
		PRAMEL3
		PFDN2
		PFDN4
		PFDN5
		PFDN6
		PZP
		PRPF19
		PRPF31
		PCYOX1
		PCOLCE
		PFN1
		PGRMC1
		PGRMC2
		PDCD10
		PDCD2
		PDCD2L
		PDCD6IP
		PDCD6
		PHB1
		PHB2
		PCNA
		PEA15
		PA2G4
		PRRC1
		PRRC2A
		P4HB
		PREP
		PSAP
		PTGES3
		PTGIS
		PTGR1
		PTGR2
		PARM1
		PSMA1
		PSMA2
		PSMA3
		PSMA4
		PSMA5
		PSMA6
		PSMA7
		PSMB1
		PSMB2
		PSMB3
		PSMB4
		PSMB5
		PSMB7
		PSMD2
		PSMD4
		PSMC1
		PSMC2
		PSMC3
		PSMC4
		PSMC5
		PSMC6
		PSMD1
		PSMD10
		PSMD11
		PSMD12
		PSMD13
		PSMD14
		PSMD3
		PSMD5
		PSMD6
		PSMD7
		PSMD8
		PSMD9
		PSME1
		PSME2
		PSME3
		PSMG1
		PSMF1
		POMP
		LOC100360846
		PRKRA
		LOC100361025
		PRMT3
		PRMT5
		PDIA3
		PDIA4
		PDIA6
		PGGT1B
		PRKAA1
		PRKAA2
		PRKAB1
		PRKAB2
		PRKAG1
		PRKAG2
		PACSIN2
		PRKCSH
		PRKCA
		PRKCD
		PRKCE
		PRKACA
		PRKACB
		PRKAR1A
		PRKAR2A
		PRKAR2B
		PRKD1
		PKN1
		PKN2
		PPP1CA
		PPP1CB
		PPP1R11
		PPP1R14B
		PPP1R14C
		PPP1R12A
		PPP1R12B
		PPP1R12C
		PPP1R13L
		PPP1R36
		PPP1R3B
		PPP1R3D
		PPP1R7
		PTPA
		PPP2R1A
		PPP2R2A
		PPP2R3A
		PPP2R3A
		PPP2R5A
		PPP2R5D
		PPP3CA
		PPP4R1
		PPP5C
		PPP6C
		PPP6R1
		PPP6R3
		PPME1
		PPM1A
		PPM1B
		PPM1F
		PPM1G
		PROS1
		PTK2
		PTK7
		PTPN11
		PTPN12
		PTPN21
		PTPN23
		PTPRA
		PROZ
		PCMT1
		PLP2
		PTMA
		PCDH12
		PRUNE1
		PPFIA1
		PUM1
		PNP
		PURB
		PYM1
		PDXDC1
		PYCR3
		PDHX
		PDHA1
		PDHB
		PKLR
		PKM
		PKM
		QK
		QSOX1
		QDPR
		R3HDM2
		RABGGTA
		RABGGTB
		RABGAP1
		RABGAP1L
		RILPL1
		RABL6
		RAB10
		RAB11FIP5
		RAB11A
		RAB11B
		RAB12
		RAB13
		RAB14
		RAB18
		RAB1A
		RAB1B
		RAB21
		RAB22A
		RAB28
		RAB2A
		RAB2B
		RAB34
		RAB35
		RAB3A
		RAB4A
		RAB5A
		RAB5B
		RAB5C
		RAB6A
		RAB7A
		RAB8A
		RAB8B
		RAB9A
		RABEP2
		RAC1
		RAC2
		ARHGEF6
		RAD23A
		RAD23B
		RDX
		RAF1
		RALGAPB
		RGL2
		RANBP1
		RANBP3
		RANGAP1
		RAN
		RBCK1
		RAPGEF1
		RAP1GAP2
		RAP1GDS1
		RAP1A
		RAP1B
		RAPH1
		RHOA
		RHOC
		RHOG
		RHEB
		RALA
		RALB
		RASA1
		RASAL2
		RRAS2
		RRAS
		RSU1
		RBBP7
		RCSD1
		ROMO1
		REEP5
		RACK1
		RELN
		RPRD1A
		RPRD1B
		RCAN1
		RPTOR
		RELA
		RFC2
		RFC5
		RPA1
		RPA2
		RETN
		RER1
		RCN1
		RTN3
		RTN4
		RAI14
		RBP4
		RIPOR1
		RIPOR2
		ARHGDIA
		ARHGAP1
		ARHGAP17
		ARHGAP18
		ARHGAP35
		ARHGEF1
		ARHGEF12
		NEWGENE_1309890
		ARHGEF7
		ARHGEF2
		ROCK1
		ROCK2
		RNH1
		RRM1
		LOC100359539
		RPN1
		RPN2
		LOC314140
		RPL10
		RPL10A
		RPL11
		RPL12
		RPL13A
		RPL14
		RPL15
		RPL17
		RPL18
		RPL18A
		RPL19
		RPL22L1
		LOC100360057
		RPL23
		RPL24
		RPL26
		RPL27
		RPL29
		RPL3
		RPL30
		RPL31
		RPL32
		RPL34
		RPL35
		RPL35AL1
		RPL36A
		LOC100361060
		D4A7Z2_RAT
		RPL37A
		RPL4
		RPL5
		RPL6-PS1
		RPL7
		RPL9
		RPLP0
		RPLP1
		RPLP2
		RPS10
		RPS11
		RPS12
		RPS13
		RPS14
		RPS15
		RPS15A
		RPS16
		LOC100362298
		RPS19
		RPS2
		RPS21
		RPS23
		LOC100363469
		RPS25
		RPS26
		RPS27A
		LOC100362987
		RPS27L
		RPS28
		RPS29
[truncated: 631 more rows]
