# Supplementary material for: Lim Domain Binding 3 (Ldb3) Identified as a Potential Marker of Cardiac Extracellular Vesicles
Source: Int J Mol Sci. 2022 Jul 1;23(13):7374. doi: 10.3390/ijms23137374 (PMC9266879; doi:10.3390/ijms23137374)
Supplement: Supplementary file 1 [file ijms-23-07374-s001.zip › Table S5 reviewing-1.xlsx]

## Sheet: Sheet1
Analysis Type:	PANTHER Overrepresentation Test (Released 20220202)
Annotation Version and Release Date:	GO Ontology database DOI: 10.5281/zenodo.5725227 Released 2020-11-01
Analyzed List:	upload_1 (Rattus norvegicus)
Reference List:	Rattus norvegicus (all genes in database)
Test Type:	FISHER
Correction:	FDR
GO cellular component complete	Rattus norvegicus - REFLIST (21585)	upload_1 (2546)	upload_1 (expected)	upload_1 (over/under)	upload_1 (fold Enrichment)	upload_1 (raw P-value)	upload_1 (FDR)
cellular_component (GO:0005575)	18939	2464	2233.9	+	1.1	2.14e-54	3.31e-52
cellular anatomical entity (GO:0110165)	18742	2445	2210.66	+	1.11	1.19e-51	1.6e-49
intracellular anatomical structure (GO:0005622)	13803	2251	1628.1	+	1.38	6.1e-158	6.14e-155
cytoplasm (GO:0005737)	10986	2085	1295.82	+	1.61	1.2e-210	2.42e-207
organelle (GO:0043226)	12499	1992	1474.29	+	1.35	1.39e-93	4.65e-91
intracellular organelle (GO:0043229)	12168	1967	1435.24	+	1.37	4.87e-97	2.45e-94
membrane-bounded organelle (GO:0043227)	11264	1751	1328.61	+	1.32	2.39e-58	4.81e-56
intracellular membrane-bounded organelle (GO:0043231)	10817	1719	1275.89	+	1.35	2.57e-63	7.39e-61
protein-containing complex (GO:0032991)	5722	1198	674.92	+	1.78	3.7e-96	1.49e-93
membrane (GO:0016020)	9463	1192	1116.18	+	1.07	0.00439	0.0233
nucleus (GO:0005634)	6777	1081	799.36	+	1.35	2.42e-28	1.52e-26
cytosol (GO:0005829)	4027	1057	474.99	+	2.23	1.3e-136	8.74e-134
intracellular non-membrane-bounded organelle (GO:0043232)	4560	888	537.86	+	1.65	7.99e-51	1.01e-48
non-membrane-bounded organelle (GO:0043228)	4560	888	537.86	+	1.65	7.99e-51	9.47e-49
endomembrane system (GO:0012505)	3916	754	461.9	+	1.63	8.4e-40	7.36e-38
organelle lumen (GO:0043233)	4258	705	502.24	+	1.4	8.79e-20	3.62e-18
membrane-enclosed lumen (GO:0031974)	4258	705	502.24	+	1.4	8.79e-20	3.54e-18
intracellular organelle lumen (GO:0070013)	4257	704	502.12	+	1.4	1.39e-19	5.47e-18
nuclear lumen (GO:0031981)	3817	620	450.22	+	1.38	1.9e-15	5.55e-14
organelle membrane (GO:0031090)	2837	567	334.63	+	1.69	3.68e-32	2.65e-30
cell junction (GO:0030054)	2131	548	251.36	+	2.18	9.18e-59	2.06e-56
nucleoplasm (GO:0005654)	3394	544	400.33	+	1.36	1.8e-12	3.66e-11
cell projection (GO:0042995)	2529	527	298.3	+	1.77	1.26e-33	9.39e-32
cytoskeleton (GO:0005856)	2124	518	250.53	+	2.07	2.42e-49	2.71e-47
plasma membrane bounded cell projection (GO:0120025)	2451	509	289.1	+	1.76	5.78e-32	4.02e-30
vesicle (GO:0031982)	2044	486	241.09	+	2.02	2.15e-43	1.97e-41
intracellular vesicle (GO:0097708)	1903	448	224.46	+	2	1.05e-38	8.49e-37
cytoplasmic vesicle (GO:0031410)	1898	447	223.87	+	2	9.58e-39	8.05e-37
synapse (GO:0045202)	1535	413	181.06	+	2.28	3.52e-47	3.74e-45
intrinsic component of membrane (GO:0031224)	6319	383	745.34	-	0.51	1.32e-57	2.42e-55
supramolecular complex (GO:0099080)	1219	377	143.78	+	2.62	5.29e-55	8.88e-53
extracellular region (GO:0005576)	2359	370	278.25	+	1.33	1.38e-07	1.72e-06
neuron projection (GO:0043005)	1652	365	194.86	+	1.87	1.28e-26	7.58e-25
integral component of membrane (GO:0016021)	6174	358	728.24	-	0.49	1.73e-61	4.35e-59
bounding membrane of organelle (GO:0098588)	1487	351	175.4	+	2	3.8e-30	2.47e-28
mitochondrion (GO:0005739)	1619	334	190.96	+	1.75	4.27e-20	1.83e-18
endoplasmic reticulum (GO:0005783)	1701	319	200.64	+	1.59	3.74e-14	9.91e-13
extracellular space (GO:0005615)	1776	315	209.48	+	1.5	2.17e-11	3.95e-10
catalytic complex (GO:1902494)	1504	307	177.4	+	1.73	6.82e-18	2.22e-16
supramolecular polymer (GO:0099081)	904	294	106.63	+	2.76	8.23e-46	7.9e-44
supramolecular fiber (GO:0099512)	896	293	105.69	+	2.77	3.75e-46	3.77e-44
membrane protein complex (GO:0098796)	1194	281	140.84	+	2	8.21e-24	4.24e-22
Golgi apparatus (GO:0005794)	1396	277	164.66	+	1.68	8.02e-15	2.28e-13
microtubule cytoskeleton (GO:0015630)	1272	274	150.04	+	1.83	1.24e-18	4.62e-17
envelope (GO:0031975)	1107	247	130.57	+	1.89	2.22e-18	7.97e-17
organelle envelope (GO:0031967)	1107	247	130.57	+	1.89	2.22e-18	7.83e-17
plasma membrane region (GO:0098590)	1324	243	156.17	+	1.56	4.43e-10	6.92e-09
perinuclear region of cytoplasm (GO:0048471)	754	240	88.94	+	2.7	4.41e-36	3.42e-34
somatodendritic compartment (GO:0036477)	1132	228	133.52	+	1.71	6.76e-13	1.48e-11
organelle subcompartment (GO:0031984)	1227	214	144.73	+	1.48	1.66e-07	2.06e-06
vesicle membrane (GO:0012506)	765	210	90.23	+	2.33	1.58e-24	8.37e-23
endosome (GO:0005768)	863	206	101.79	+	2.02	4.21e-18	1.44e-16
axon (GO:0030424)	838	204	98.84	+	2.06	9.63e-19	3.66e-17
cytoplasmic vesicle membrane (GO:0030659)	739	203	87.17	+	2.33	8.44e-24	4.25e-22
ribonucleoprotein complex (GO:1990904)	1036	200	122.2	+	1.64	5.11e-10	7.91e-09
postsynapse (GO:0098794)	776	199	91.53	+	2.17	2.08e-20	9.31e-19
polymeric cytoskeletal fiber (GO:0099513)	671	193	79.15	+	2.44	1.44e-24	7.82e-23
cell body (GO:0044297)	854	193	100.73	+	1.92	6.07e-15	1.75e-13
anchoring junction (GO:0070161)	661	184	77.97	+	2.36	3.84e-22	1.8e-20
actin cytoskeleton (GO:0015629)	498	177	58.74	+	3.01	2.47e-31	1.66e-29
intracellular protein-containing complex (GO:0140535)	755	168	89.05	+	1.89	1.08e-12	2.27e-11
secretory vesicle (GO:0099503)	657	163	77.49	+	2.1	8.75e-16	2.63e-14
neuronal cell body (GO:0043025)	759	162	89.53	+	1.81	5.14e-11	9.08e-10
dendrite (GO:0030425)	808	162	95.31	+	1.7	2.52e-09	3.6e-08
dendritic tree (GO:0097447)	810	162	95.54	+	1.7	3.57e-09	5.03e-08
presynapse (GO:0098793)	672	160	79.26	+	2.02	3.82e-14	9.99e-13
cell surface (GO:0009986)	1082	160	127.62	+	1.25	0.00784	0.0394
nuclear outer membrane-endoplasmic reticulum membrane network (GO:0042175)	960	159	113.23	+	1.4	9.73e-05	0.000784
microtubule organizing center (GO:0005815)	785	158	92.59	+	1.71	3.03e-09	4.3e-08
mitochondrial envelope (GO:0005740)	675	154	79.62	+	1.93	1.93e-12	3.9e-11
endoplasmic reticulum subcompartment (GO:0098827)	942	154	111.11	+	1.39	0.000192	0.00147
endoplasmic reticulum membrane (GO:0005789)	932	151	109.93	+	1.37	0.000321	0.00231
cell leading edge (GO:0031252)	434	144	51.19	+	2.81	2.51e-23	1.23e-21
mitochondrial membrane (GO:0031966)	621	144	73.25	+	1.97	3.54e-12	6.99e-11
side of membrane (GO:0098552)	784	138	92.47	+	1.49	2.39e-05	0.00022
cell-cell junction (GO:0005911)	522	132	61.57	+	2.14	2.03e-13	4.86e-12
glutamatergic synapse (GO:0098978)	515	130	60.75	+	2.14	3.79e-13	8.68e-12
centrosome (GO:0005813)	617	125	72.78	+	1.72	1.08e-07	1.38e-06
transport vesicle (GO:0030133)	419	120	49.42	+	2.43	1.43e-15	4.22e-14
neuron to neuron synapse (GO:0098984)	456	119	53.79	+	2.21	5.76e-13	1.28e-11
postsynaptic specialization (GO:0099572)	458	118	54.02	+	2.18	1.13e-12	2.34e-11
vacuole (GO:0005773)	586	118	69.12	+	1.71	3.79e-07	4.44e-06
postsynaptic density (GO:0014069)	422	117	49.78	+	2.35	2.74e-14	7.36e-13
asymmetric synapse (GO:0032279)	428	117	50.48	+	2.32	6.98e-14	1.76e-12
cell cortex (GO:0005938)	332	115	39.16	+	2.94	5.27e-20	2.21e-18
distal axon (GO:0150034)	440	114	51.9	+	2.2	1.98e-12	3.95e-11
contractile fiber (GO:0043292)	238	111	28.07	+	3.95	1.27e-27	7.73e-26
microtubule (GO:0005874)	401	108	47.3	+	2.28	1.02e-12	2.16e-11
myofibril (GO:0030016)	228	106	26.89	+	3.94	2.39e-26	1.38e-24
membrane raft (GO:0045121)	406	106	47.89	+	2.21	9.66e-12	1.82e-10
membrane microdomain (GO:0098857)	407	106	48.01	+	2.21	1.03e-11	1.93e-10
early endosome (GO:0005769)	345	99	40.69	+	2.43	3.98e-13	9.01e-12
endosome membrane (GO:0010008)	361	99	42.58	+	2.32	3.7e-12	7.18e-11
organelle inner membrane (GO:0019866)	453	99	53.43	+	1.85	1.16e-07	1.47e-06
nuclear envelope (GO:0005635)	453	98	53.43	+	1.83	2.35e-07	2.9e-06
sarcomere (GO:0030017)	202	97	23.83	+	4.07	5.06e-25	2.83e-23
apical part of cell (GO:0045177)	495	95	58.39	+	1.63	3.13e-05	0.000277
mitochondrial inner membrane (GO:0005743)	395	94	46.59	+	2.02	1.02e-08	1.39e-07
exocytic vesicle (GO:0070382)	303	92	35.74	+	2.57	2.76e-13	6.54e-12
secretory granule (GO:0030141)	416	92	49.07	+	1.87	2.43e-07	2.99e-06
lytic vacuole (GO:0000323)	484	92	57.09	+	1.61	4.81e-05	0.000417
lysosome (GO:0005764)	484	92	57.09	+	1.61	4.81e-05	0.000416
ribosome (GO:0005840)	533	92	62.87	+	1.46	0.000949	0.00623
intrinsic component of plasma membrane (GO:0031226)	1441	92	169.97	-	0.54	1.69e-10	2.84e-09
coated vesicle (GO:0030135)	211	91	24.89	+	3.66	4.63e-21	2.12e-19
spindle (GO:0005819)	373	91	44	+	2.07	6.37e-09	8.79e-08
plasma membrane protein complex (GO:0098797)	547	89	64.52	+	1.38	0.00589	0.0307
ribonucleoprotein granule (GO:0035770)	255	85	30.08	+	2.83	2.18e-14	6.01e-13
Golgi membrane (GO:0000139)	422	84	49.78	+	1.69	2.72e-05	0.000245
cell-substrate junction (GO:0030055)	195	83	23	+	3.61	4.71e-19	1.83e-17
extrinsic component of membrane (GO:0019898)	342	83	40.34	+	2.06	2.68e-08	3.55e-07
lamellipodium (GO:0030027)	195	82	23	+	3.57	1.37e-18	5.01e-17
cytoplasmic ribonucleoprotein granule (GO:0036464)	237	82	27.95	+	2.93	1.16e-14	3.24e-13
mitochondrial protein-containing complex (GO:0098798)	300	82	35.39	+	2.32	3.87e-10	6.09e-09
Unclassified (UNCLASSIFIED)	2646	82	312.1	-	0.26	2.14e-54	3.07e-52
integral component of plasma membrane (GO:0005887)	1355	81	159.83	-	0.51	2.34e-11	4.21e-10
focal adhesion (GO:0005925)	183	78	21.59	+	3.61	5.14e-18	1.72e-16
endocytic vesicle (GO:0030139)	198	77	23.35	+	3.3	4.82e-16	1.47e-14
late endosome (GO:0005770)	261	75	30.79	+	2.44	2.76e-10	4.56e-09
synaptic vesicle (GO:0008021)	261	74	30.79	+	2.4	8.07e-10	1.24e-08
extracellular matrix (GO:0031012)	410	74	48.36	+	1.53	0.00124	0.00782
external encapsulating structure (GO:0030312)	412	74	48.6	+	1.52	0.00128	0.00798
cytosolic ribosome (GO:0022626)	388	73	45.77	+	1.6	0.000406	0.00288
apical plasma membrane (GO:0016324)	392	72	46.24	+	1.56	0.000975	0.00638
cytoplasmic side of membrane (GO:0098562)	217	70	25.6	+	2.73	2.04e-11	3.73e-10
Golgi apparatus subcompartment (GO:0098791)	324	69	38.22	+	1.81	2.12e-05	0.000197
cell projection membrane (GO:0031253)	346	69	40.81	+	1.69	0.000138	0.00107
I band (GO:0031674)	142	68	16.75	+	4.06	6.7e-18	2.21e-16
site of polarized growth (GO:0030427)	233	68	27.48	+	2.47	1.11e-09	1.67e-08
peptidase complex (GO:1905368)	131	66	15.45	+	4.27	2.8e-18	9.74e-17
ruffle (GO:0001726)	174	66	20.52	+	3.22	1.5e-13	3.64e-12
endopeptidase complex (GO:1905369)	100	65	11.8	+	5.51	2.45e-22	1.17e-20
Z disc (GO:0030018)	131	64	15.45	+	4.14	2.93e-17	9.36e-16
inner mitochondrial membrane protein complex (GO:0098800)	161	64	18.99	+	3.37	6.37e-14	1.62e-12
growth cone (GO:0030426)	226	64	26.66	+	2.4	1.12e-08	1.52e-07
collagen-containing extracellular matrix (GO:0062023)	245	62	28.9	+	2.15	4.88e-07	5.65e-06
vacuolar membrane (GO:0005774)	269	62	31.73	+	1.95	7.86e-06	8.04e-05
transport vesicle membrane (GO:0030658)	194	61	22.88	+	2.67	8.31e-10	1.26e-08
neuron projection terminus (GO:0044306)	256	61	30.2	+	2.02	3.25e-06	3.54e-05
cytoplasmic region (GO:0099568)	283	61	33.38	+	1.83	5.89e-05	0.000503
midbody (GO:0030496)	184	60	21.7	+	2.76	3.17e-10	5.03e-09
actin-based cell projection (GO:0098858)	234	60	27.6	+	2.17	4.79e-07	5.57e-06
sarcolemma (GO:0042383)	175	59	20.64	+	2.86	1.39e-10	2.37e-09
basal part of cell (GO:0045178)	319	58	37.63	+	1.54	0.00388	0.0211
mitochondrial matrix (GO:0005759)	321	58	37.86	+	1.53	0.00399	0.0216
axon terminus (GO:0043679)	232	57	27.36	+	2.08	2.92e-06	3.2e-05
neuron spine (GO:0044309)	231	56	27.25	+	2.06	6.39e-06	6.67e-05
oxidoreductase complex (GO:1990204)	134	55	15.81	+	3.48	1.32e-12	2.72e-11
extrinsic component of plasma membrane (GO:0019897)	190	55	22.41	+	2.45	5.16e-08	6.7e-07
dendritic spine (GO:0043197)	228	54	26.89	+	2.01	1.42e-05	0.000138
cortical cytoskeleton (GO:0030863)	121	53	14.27	+	3.71	4.59e-13	1.03e-11
melanosome (GO:0042470)	93	52	10.97	+	4.74	4.13e-16	1.3e-14
pigment granule (GO:0048770)	93	52	10.97	+	4.74	4.13e-16	1.28e-14
actin filament (GO:0005884)	130	52	15.33	+	3.39	1.16e-11	2.14e-10
cytoplasmic side of plasma membrane (GO:0009898)	180	52	21.23	+	2.45	1.32e-07	1.66e-06
proteasome complex (GO:0000502)	66	51	7.78	+	6.55	3.91e-20	1.71e-18
trans-Golgi network (GO:0005802)	226	51	26.66	+	1.91	7.19e-05	0.000601
coated vesicle membrane (GO:0030662)	94	49	11.09	+	4.42	2.26e-14	6.15e-13
plasma membrane bounded cell projection cytoplasm (GO:0032838)	242	49	28.54	+	1.72	0.00101	0.00649
actin filament bundle (GO:0032432)	92	48	10.85	+	4.42	4.04e-14	1.04e-12
membrane coat (GO:0030117)	94	48	11.09	+	4.33	7.47e-14	1.86e-12
coated membrane (GO:0048475)	94	48	11.09	+	4.33	7.47e-14	1.84e-12
clathrin-coated vesicle (GO:0030136)	119	47	14.04	+	3.35	1.56e-10	2.64e-09
actomyosin (GO:0042641)	91	46	10.73	+	4.29	3.24e-13	7.5e-12
respiratory chain complex (GO:0098803)	102	46	12.03	+	3.82	7.17e-12	1.38e-10
mitochondrial respirasome (GO:0005746)	102	46	12.03	+	3.82	7.17e-12	1.36e-10
respirasome (GO:0070469)	108	46	12.74	+	3.61	3.31e-11	5.91e-10
intermediate filament cytoskeleton (GO:0045111)	181	46	21.35	+	2.15	1.64e-05	0.000157
lytic vacuole membrane (GO:0098852)	211	45	24.89	+	1.81	0.000654	0.0045
lysosomal membrane (GO:0005765)	211	45	24.89	+	1.81	0.000654	0.00448
polysome (GO:0005844)	83	44	9.79	+	4.49	3.03e-13	7.09e-12
phagocytic vesicle (GO:0045335)	107	44	12.62	+	3.49	2.15e-10	3.58e-09
outer membrane (GO:0019867)	198	44	23.35	+	1.88	0.000309	0.00226
organelle outer membrane (GO:0031968)	198	44	23.35	+	1.88	0.000309	0.00225
cluster of actin-based cell projections (GO:0098862)	201	44	23.71	+	1.86	0.000488	0.00342
contractile actin filament bundle (GO:0097517)	83	43	9.79	+	4.39	1.01e-12	2.19e-11
stress fiber (GO:0001725)	83	43	9.79	+	4.39	1.01e-12	2.17e-11
recycling endosome (GO:0055037)	179	43	21.11	+	2.04	9.65e-05	0.000781
adherens junction (GO:0005912)	153	42	18.05	+	2.33	6.01e-06	6.31e-05
filopodium (GO:0030175)	108	41	12.74	+	3.22	5.67e-09	7.87e-08
extracellular exosome (GO:0070062)	87	40	10.26	+	3.9	1.04e-10	1.8e-09
extracellular vesicle (GO:1903561)	97	40	11.44	+	3.5	1.31e-09	1.94e-08
extracellular organelle (GO:0043230)	99	40	11.68	+	3.43	2.1e-09	3.06e-08
extracellular membrane-bounded organelle (GO:0065010)	99	40	11.68	+	3.43	2.1e-09	3.04e-08
rough endoplasmic reticulum (GO:0005791)	123	40	14.51	+	2.76	2.74e-07	3.3e-06
mitochondrial outer membrane (GO:0005741)	171	40	20.17	+	1.98	0.000261	0.00193
leading edge membrane (GO:0031256)	179	40	21.11	+	1.89	0.00054	0.00378
perikaryon (GO:0043204)	199	40	23.47	+	1.7	0.00295	0.0168
cytoplasmic stress granule (GO:0010494)	78	38	9.2	+	4.13	8.3e-11	1.44e-09
plasma membrane raft (GO:0044853)	139	38	16.4	+	2.32	1.99e-05	0.000186
Golgi-associated vesicle (GO:0005798)	96	37	11.32	+	3.27	2.25e-08	3e-07
early endosome membrane (GO:0031901)	125	37	14.74	+	2.51	7.26e-06	7.47e-05
exocytic vesicle membrane (GO:0099501)	134	37	15.81	+	2.34	2.45e-05	0.000223
synaptic vesicle membrane (GO:0030672)	134	37	15.81	+	2.34	2.45e-05	0.000222
brush border (GO:0005903)	137	37	16.16	+	2.29	3.08e-05	0.000275
neuron projection cytoplasm (GO:0120111)	108	36	12.74	+	2.83	7.3e-07	8.18e-06
intermediate filament (GO:0005882)	142	36	16.75	+	2.15	0.000118	0.000929
vesicle coat (GO:0030120)	57	35	6.72	+	5.21	3.6e-12	7.05e-11
cell-cell contact zone (GO:0044291)	86	35	10.14	+	3.45	1.8e-08	2.43e-07
cortical actin cytoskeleton (GO:0030864)	88	35	10.38	+	3.37	2.85e-08	3.73e-07
terminal bouton (GO:0043195)	131	35	15.45	+	2.27	6.16e-05	0.00052
small ribosomal subunit (GO:0015935)	168	35	19.82	+	1.77	0.00379	0.0206
transcription regulator complex (GO:0005667)	485	35	57.21	-	0.61	0.00303	0.0171
late endosome membrane (GO:0031902)	120	34	14.15	+	2.4	2.92e-05	0.000262
endoplasmic reticulum protein-containing complex (GO:0140534)	130	34	15.33	+	2.22	0.000104	0.000828
microbody (GO:0042579)	149	34	17.57	+	1.93	0.000989	0.00643
peroxisome (GO:0005777)	149	34	17.57	+	1.93	0.000989	0.00641
spindle pole (GO:0000922)	155	34	18.28	+	1.86	0.00182	0.0111
mitotic spindle (GO:0072686)	162	34	19.11	+	1.78	0.00334	0.0187
clathrin-coated pit (GO:0005905)	67	33	7.9	+	4.18	1.15e-09	1.71e-08
sarcoplasm (GO:0016528)	79	33	9.32	+	3.54	2.77e-08	3.65e-07
cytosolic small ribosomal subunit (GO:0022627)	133	33	15.69	+	2.1	0.00032	0.00232
endoplasmic reticulum-Golgi intermediate compartment (GO:0005793)	94	32	11.09	+	2.89	2.55e-06	2.81e-05
caveola (GO:0005901)	104	32	12.27	+	2.61	1.44e-05	0.00014
Schaffer collateral - CA1 synapse (GO:0098685)	116	32	13.68	+	2.34	7.2e-05	0.0006
intercalated disc (GO:0014704)	63	31	7.43	+	4.17	3.69e-09	5.16e-08
condensed chromosome, centromeric region (GO:0000779)	138	31	16.28	+	1.9	0.00227	0.0133
lipid droplet (GO:0005811)	101	30	11.91	+	2.52	4.01e-05	0.000352
extrinsic component of cytoplasmic side of plasma membrane (GO:0031234)	108	30	12.74	+	2.36	0.000122	0.000958
nuclear periphery (GO:0034399)	121	30	14.27	+	2.1	0.000723	0.00486
COPII-coated ER to Golgi transport vesicle (GO:0030134)	61	29	7.2	+	4.03	2.1e-08	2.83e-07
sarcoplasmic reticulum (GO:0016529)	67	29	7.9	+	3.67	1.04e-07	1.33e-06
P-body (GO:0000932)	84	29	9.91	+	2.93	4.28e-06	4.59e-05
ruffle membrane (GO:0032587)	85	29	10.03	+	2.89	8.1e-06	8.24e-05
kinetochore (GO:0000776)	129	29	15.22	+	1.91	0.00266	0.0152
respiratory chain complex I (GO:0045271)	63	27	7.43	+	3.63	3.3e-07	3.96e-06
NADH dehydrogenase complex (GO:0030964)	63	27	7.43	+	3.63	3.3e-07	3.94e-06
mitochondrial respiratory chain complex I (GO:0005747)	63	27	7.43	+	3.63	3.3e-07	3.91e-06
nuclear matrix (GO:0016363)	99	27	11.68	+	2.31	0.000354	0.00253
basement membrane (GO:0005604)	114	27	13.45	+	2.01	0.00216	0.0128
axon cytoplasm (GO:1904115)	66	26	7.78	+	3.34	1.92e-06	2.12e-05
neuromuscular junction (GO:0031594)	98	26	11.56	+	2.25	0.000591	0.0041
receptor complex (GO:0043235)	406	26	47.89	-	0.54	0.00116	0.00737
protein-lipid complex (GO:0032994)	34	25	4.01	+	6.23	2.86e-10	4.68e-09
chaperone complex (GO:0101031)	34	25	4.01	+	6.23	2.86e-10	4.65e-09
A band (GO:0031672)	39	25	4.6	+	5.43	2.24e-09	3.22e-08
cell division site (GO:0032153)	70	25	8.26	+	3.03	1.2e-05	0.000118
microvillus (GO:0005902)	100	25	11.8	+	2.12	0.00179	0.0109
lipoprotein particle (GO:1990777)	31	24	3.66	+	6.56	3.1e-10	4.99e-09
plasma lipoprotein particle (GO:0034358)	31	24	3.66	+	6.56	3.1e-10	4.95e-09
proton-transporting two-sector ATPase complex (GO:0016469)	53	24	6.25	+	3.84	6.76e-07	7.65e-06
intrinsic component of synaptic vesicle membrane (GO:0098563)	67	24	7.9	+	3.04	1.71e-05	0.000163
secretory granule membrane (GO:0030667)	97	24	11.44	+	2.1	0.00252	0.0145
autophagosome (GO:0005776)	104	24	12.27	+	1.96	0.00543	0.0286
proteasome accessory complex (GO:0022624)	25	23	2.95	+	7.8	6.96e-11	1.22e-09
polysomal ribosome (GO:0042788)	41	23	4.84	+	4.76	6.14e-08	7.94e-07
clathrin coat (GO:0030118)	49	23	5.78	+	3.98	7.06e-07	7.94e-06
endocytic vesicle membrane (GO:0030666)	50	23	5.9	+	3.9	9.28e-07	1.03e-05
recycling endosome membrane (GO:0055038)	72	23	8.49	+	2.71	0.000132	0.00104
myosin complex (GO:0016459)	52	22	6.13	+	3.59	4.67e-06	4.95e-05
inclusion body (GO:0016234)	80	22	9.44	+	2.33	0.000986	0.00643
endoplasmic reticulum lumen (GO:0005788)	84	22	9.91	+	2.22	0.00209	0.0124
high-density lipoprotein particle (GO:0034364)	25	21	2.95	+	7.12	1.44e-09	2.12e-08
multivesicular body (GO:0005771)	59	21	6.96	+	3.02	6.05e-05	0.000512
lateral plasma membrane (GO:0016328)	73	21	8.61	+	2.44	0.00101	0.00649
spindle microtubule (GO:0005876)	78	21	9.2	+	2.28	0.00156	0.00965
proteasome regulatory particle (GO:0005838)	21	20	2.48	+	8.07	8.13e-10	1.24e-08
COPI-coated vesicle (GO:0030137)	34	20	4.01	+	4.99	2.5e-07	3.05e-06
clathrin-coated vesicle membrane (GO:0030665)	45	20	5.31	+	3.77	7.03e-06	7.3e-05
T-tubule (GO:0030315)	71	20	8.37	+	2.39	0.00156	0.00967
nuclear pore (GO:0005643)	72	20	8.49	+	2.36	0.00169	0.0104
podosome (GO:0002102)	33	19	3.89	+	4.88	6.35e-07	7.23e-06
Golgi-associated vesicle membrane (GO:0030660)	46	19	5.43	+	3.5	2.67e-05	0.000241
myelin sheath (GO:0043209)	67	19	7.9	+	2.4	0.00212	0.0126
COP9 signalosome (GO:0008180)	27	18	3.18	+	5.65	2.56e-07	3.11e-06
ER to Golgi transport vesicle membrane (GO:0012507)	29	18	3.42	+	5.26	5.54e-07	6.38e-06
cytochrome complex (GO:0070069)	39	18	4.6	+	3.91	1.34e-05	0.000131
rough endoplasmic reticulum membrane (GO:0030867)	47	18	5.54	+	3.25	9.43e-05	0.000766
cleavage furrow (GO:0032154)	48	18	5.66	+	3.18	0.000117	0.000928
keratin filament (GO:0045095)	72	18	8.49	+	2.12	0.0085	0.0422
filamentous actin (GO:0031941)	37	17	4.36	+	3.9	2.42e-05	0.000221
smooth endoplasmic reticulum (GO:0005790)	39	17	4.6	+	3.7	4.09e-05	0.000357
cytosolic region (GO:0099522)	45	17	5.31	+	3.2	0.000167	0.00128
SNARE complex (GO:0031201)	48	17	5.66	+	3	0.00031	0.00226
pore complex (GO:0046930)	36	16	4.25	+	3.77	5.7e-05	0.000489
collagen trimer (GO:0005581)	59	16	6.96	+	2.3	0.00682	0.0347
very-low-density lipoprotein particle (GO:0034361)	18	15	2.12	+	7.07	3.49e-07	4.11e-06
triglyceride-rich plasma lipoprotein particle (GO:0034385)	19	15	2.24	+	6.69	5.63e-07	6.45e-06
ESCRT complex (GO:0036452)	26	15	3.07	+	4.89	9.39e-06	9.46e-05
endoplasmic reticulum exit site (GO:0070971)	27	15	3.18	+	4.71	1.32e-05	0.00013
cytoplasmic side of endoplasmic reticulum membrane (GO:0098554)	28	15	3.3	+	4.54	1.83e-05	0.000173
cytoplasmic side of rough endoplasmic reticulum membrane (GO:0098556)	20	14	2.36	+	5.93	3.67e-06	3.97e-05
proteasome core complex (GO:0005839)	21	14	2.48	+	5.65	5.52e-06	5.82e-05
mitochondrial proton-transporting ATP synthase complex (GO:0005753)	22	14	2.59	+	5.4	8.15e-06	8.26e-05
proton-transporting ATP synthase complex (GO:0045259)	23	14	2.71	+	5.16	1.18e-05	0.000118
clathrin vesicle coat (GO:0030125)	28	14	3.3	+	4.24	6.17e-05	0.000518
sarcoplasmic reticulum membrane (GO:0033017)	31	14	3.66	+	3.83	0.000144	0.00111
phagocytic vesicle membrane (GO:0030670)	34	14	4.01	+	3.49	0.000306	0.00225
GTPase complex (GO:1905360)	37	14	4.36	+	3.21	0.000607	0.00419
AP-type membrane coat adaptor complex (GO:0030119)	38	14	4.48	+	3.12	0.00075	0.00502
autophagosome membrane (GO:0000421)	44	14	5.19	+	2.7	0.00389	0.0211
protein serine/threonine phosphatase complex (GO:0008287)	50	14	5.9	+	2.37	0.00688	0.0349
phosphatase complex (GO:1903293)	51	14	6.02	+	2.33	0.00773	0.039
proton-transporting two-sector ATPase complex, catalytic domain (GO:0033178)	20	13	2.36	+	5.51	1.45e-05	0.00014
translation preinitiation complex (GO:0070993)	21	13	2.48	+	5.25	2.13e-05	0.000197
mitochondrial respiratory chain complex IV (GO:0005751)	24	13	2.83	+	4.59	6.03e-05	0.000513
respiratory chain complex IV (GO:0045277)	27	13	3.18	+	4.08	0.00015	0.00116
postsynaptic cytosol (GO:0099524)	30	13	3.54	+	3.67	0.000338	0.00242
trans-Golgi network transport vesicle (GO:0030140)	32	13	3.77	+	3.44	0.000552	0.00385
heterotrimeric G-protein complex (GO:0005834)	35	13	4.13	+	3.15	0.00108	0.00688
postsynaptic specialization, intracellular component (GO:0099091)	38	13	4.48	+	2.9	0.00197	0.0119
mitochondrial nucleoid (GO:0042645)	46	13	5.43	+	2.4	0.00895	0.0442
nucleoid (GO:0009295)	46	13	5.43	+	2.4	0.00895	0.0441
eukaryotic 48S preinitiation complex (GO:0033290)	14	12	1.65	+	7.27	4.33e-06	4.62e-05
COPII vesicle coat (GO:0030127)	15	12	1.77	+	6.78	7.05e-06	7.28e-05
myosin II complex (GO:0016460)	16	12	1.89	+	6.36	1.11e-05	0.000112
eukaryotic translation initiation factor 3 complex (GO:0005852)	16	12	1.89	+	6.36	1.11e-05	0.000111
clathrin coat of coated pit (GO:0030132)	17	12	2.01	+	5.98	1.72e-05	0.000163
anchored component of synaptic vesicle membrane (GO:0098993)	19	12	2.24	+	5.35	3.82e-05	0.000336
eukaryotic 43S preinitiation complex (GO:0016282)	20	12	2.36	+	5.09	5.53e-05	0.000476
COPI-coated vesicle membrane (GO:0030663)	21	12	2.48	+	4.84	7.86e-05	0.000652
platelet alpha granule (GO:0031091)	21	12	2.48	+	4.84	7.86e-05	0.000649
clathrin-coated endocytic vesicle (GO:0045334)	25	12	2.95	+	4.07	0.000275	0.00203
postsynaptic density, intracellular component (GO:0099092)	32	12	3.77	+	3.18	0.00156	0.00967
proteasome regulatory particle, base subcomplex (GO:0008540)	11	11	1.3	+	8.48	4.11e-06	4.43e-05
fascia adherens (GO:0005916)	14	11	1.65	+	6.66	1.92e-05	0.000181
serine-type peptidase complex (GO:1905286)	18	11	2.12	+	5.18	0.0001	0.000803
serine-type endopeptidase complex (GO:1905370)	18	11	2.12	+	5.18	0.0001	0.0008
retromer complex (GO:0030904)	19	11	2.24	+	4.91	0.000143	0.00111
M band (GO:0031430)	22	11	2.59	+	4.24	0.000376	0.00268
clathrin adaptor complex (GO:0030131)	25	11	2.95	+	3.73	0.000866	0.00574
Flemming body (GO:0090543)	29	11	3.42	+	3.22	0.00224	0.0132
ion channel complex (GO:0034702)	281	11	33.14	-	0.33	3.11e-05	0.000276
chylomicron (GO:0042627)	11	10	1.3	+	7.71	1.98e-05	0.000185
myosin filament (GO:0032982)	14	10	1.65	+	6.06	8.16e-05	0.000671
postsynaptic cytoskeleton (GO:0099571)	20	10	2.36	+	4.24	0.000691	0.00472
myofilament (GO:0036379)	22	10	2.59	+	3.85	0.00122	0.00772
apicolateral plasma membrane (GO:0016327)	24	10	2.83	+	3.53	0.00203	0.0122
proton-transporting two-sector ATPase complex, proton-transporting domain (GO:0033177)	25	10	2.95	+	3.39	0.00258	0.0148
zymogen granule (GO:0042588)	26	10	3.07	+	3.26	0.00324	0.0182
cytoplasmic dynein complex (GO:0005868)	27	10	3.18	+	3.14	0.00403	0.0217
proton-transporting V-type ATPase complex (GO:0033176)	29	10	3.42	+	2.92	0.00605	0.0313
catenin complex (GO:0016342)	30	10	3.54	+	2.83	0.00733	0.0371
nucleotide-activated protein kinase complex (GO:0031588)	11	9	1.3	+	6.94	9.05e-05	0.000739
presynaptic endocytic zone (GO:0098833)	13	9	1.53	+	5.87	0.00022	0.00168
aminoacyl-tRNA synthetase multienzyme complex (GO:0017101)	13	9	1.53	+	5.87	0.00022	0.00168
zona pellucida receptor complex (GO:0002199)	13	9	1.53	+	5.87	0.00022	0.00167
COPI vesicle coat (GO:0030126)	14	9	1.65	+	5.45	0.000328	0.00236
vacuolar proton-transporting V-type ATPase complex (GO:0016471)	20	9	2.36	+	3.82	0.00224	0.0132
costamere (GO:0043034)	20	9	2.36	+	3.82	0.00224	0.0132
microbody lumen (GO:0031907)	22	9	2.59	+	3.47	0.00372	0.0204
peroxisomal matrix (GO:0005782)	22	9	2.59	+	3.47	0.00372	0.0203
sperm head (GO:0061827)	26	9	3.07	+	2.93	0.00886	0.0438
eukaryotic translation initiation factor 3 complex, eIF3m (GO:0071541)	8	8	0.94	+	8.48	8.95e-05	0.000733
chaperonin-containing T-complex (GO:0005832)	10	8	1.18	+	6.78	0.000251	0.00189
endoplasmic reticulum chaperone complex (GO:0034663)	12	8	1.42	+	5.65	0.000595	0.00412
mitochondrial proton-transporting ATP synthase complex, coupling factor F(o) (GO:0000276)	13	8	1.53	+	5.22	0.000873	0.00577
insulin-responsive compartment (GO:0032593)	13	8	1.53	+	5.22	0.000873	0.00575
postsynaptic actin cytoskeleton (GO:0098871)	14	8	1.65	+	4.84	0.00125	0.00782
clathrin-coated endocytic vesicle membrane (GO:0030669)	14	8	1.65	+	4.84	0.00125	0.00779
proton-transporting ATP synthase complex, coupling factor F(o) (GO:0045263)	15	8	1.77	+	4.52	0.00173	0.0106
kinetochore microtubule (GO:0005828)	15	8	1.77	+	4.52	0.00173	0.0106
messenger ribonucleoprotein complex (GO:1990124)	16	8	1.89	+	4.24	0.00236	0.0136
tricarboxylic acid cycle enzyme complex (GO:0045239)	17	8	2.01	+	3.99	0.00316	0.0178
striated muscle thin filament (GO:0005865)	19	8	2.24	+	3.57	0.00535	0.0283
cation channel complex (GO:0034703)	212	8	25.01	-	0.32	0.000241	0.00182
cytosolic proteasome complex (GO:0031597)	7	7	0.83	+	8.48	0.000253	0.0019
membrane attack complex (GO:0005579)	7	7	0.83	+	8.48	0.000253	0.00189
spherical high-density lipoprotein particle (GO:0034366)	7	7	0.83	+	8.48	0.000253	0.00188
proteasome core complex, alpha-subunit complex (GO:0019773)	8	7	0.94	+	7.42	0.000431	0.00305
proteasome regulatory particle, lid subcomplex (GO:0008541)	8	7	0.94	+	7.42	0.000431	0.00304
presynaptic endocytic zone membrane (GO:0098835)	9	7	1.06	+	6.59	0.000697	0.00474
Arp2/3 protein complex (GO:0005885)	9	7	1.06	+	6.59	0.000697	0.00473
cardiac myofibril (GO:0097512)	9	7	1.06	+	6.59	0.000697	0.00471
blood microparticle (GO:0072562)	10	7	1.18	+	5.93	0.00108	0.00691
low-density lipoprotein particle (GO:0034362)	10	7	1.18	+	5.93	0.00108	0.00689
haptoglobin-hemoglobin complex (GO:0031838)	11	7	1.3	+	5.4	0.0016	0.00988
proton-transporting V-type ATPase, V1 domain (GO:0033180)	12	7	1.42	+	4.95	0.00231	0.0135
respiratory chain complex III (GO:0045275)	12	7	1.42	+	4.95	0.00231	0.0134
nucleocytoplasmic transport complex (GO:0031074)	12	7	1.42	+	4.95	0.00231	0.0134
mitochondrial respiratory chain complex III (GO:0005750)	12	7	1.42	+	4.95	0.00231	0.0134
proteasome core complex, beta-subunit complex (GO:0019774)	13	7	1.53	+	4.57	0.00323	0.0182
pseudopodium (GO:0031143)	13	7	1.53	+	4.57	0.00323	0.0181
cell pole (GO:0060187)	14	7	1.65	+	4.24	0.00441	0.0234
RISC complex (GO:0016442)	15	7	1.77	+	3.96	0.00589	0.0306
RNAi effector complex (GO:0031332)	15	7	1.77	+	3.96	0.00589	0.0305
lamellipodium membrane (GO:0031258)	16	7	1.89	+	3.71	0.00771	0.0389
fibrinogen complex (GO:0005577)	6	6	0.71	+	8.48	0.000721	0.00486
proton-transporting ATP synthase complex, catalytic core F(1) (GO:0045261)	7	6	0.83	+	7.27	0.00122	0.00771
vacuolar proton-transporting V-type ATPase, V1 domain (GO:0000221)	8	6	0.94	+	6.36	0.00194	0.0118
glycogen granule (GO:0042587)	8	6	0.94	+	6.36	0.00194	0.0117
cAMP-dependent protein kinase complex (GO:0005952)	9	6	1.06	+	5.65	0.00295	0.0169
MCM complex (GO:0042555)	9	6	1.06	+	5.65	0.00295	0.0168
ESCRT III complex (GO:0000815)	10	6	1.18	+	5.09	0.00431	0.0232
AP-2 adaptor complex (GO:0030122)	10	6	1.18	+	5.09	0.00431	0.0231
hemoglobin complex (GO:0005833)	10	6	1.18	+	5.09	0.00431	0.023
cell tip (GO:0051286)	10	6	1.18	+	5.09	0.00431	0.023
ESCRT I complex (GO:0000813)	11	6	1.3	+	4.62	0.00607	0.0313
clathrin coat of endocytic vesicle (GO:0030128)	11	6	1.3	+	4.62	0.00607	0.0312
CMG complex (GO:0071162)	11	6	1.3	+	4.62	0.00607	0.0311
DNA replication preinitiation complex (GO:0031261)	12	6	1.42	+	4.24	0.0083	0.0415
clathrin coat of trans-Golgi network vesicle (GO:0030130)	12	6	1.42	+	4.24	0.0083	0.0414
extrinsic component of endosome membrane (GO:0031313)	12	6	1.42	+	4.24	0.0083	0.0413
mCRD-mediated mRNA stability complex (GO:0106002)	5	5	0.59	+	8.48	0.00208	0.0124
mitochondrial proton-transporting ATP synthase complex, catalytic sector F(1) (GO:0000275)	6	5	0.71	+	7.07	0.00348	0.0194
prefoldin complex (GO:0016272)	6	5	0.71	+	7.07	0.00348	0.0193
sarcoplasmic reticulum lumen (GO:0033018)	6	5	0.71	+	7.07	0.00348	0.0193
eukaryotic translation initiation factor 2B complex (GO:0005851)	6	5	0.71	+	7.07	0.00348	0.0192
intermediate-density lipoprotein particle (GO:0034363)	6	5	0.71	+	7.07	0.00348	0.0192
CRD-mediated mRNA stability complex (GO:0070937)	6	5	0.71	+	7.07	0.00348	0.0191
spectrin (GO:0008091)	7	5	0.83	+	6.06	0.00546	0.0287
mitochondrial pyruvate dehydrogenase complex (GO:0005967)	7	5	0.83	+	6.06	0.00546	0.0286
VCP-NPL4-UFD1 AAA ATPase complex (GO:0034098)	7	5	0.83	+	6.06	0.00546	0.0286
basal cortex (GO:0045180)	7	5	0.83	+	6.06	0.00546	0.0285
pyruvate dehydrogenase complex (GO:0045254)	8	5	0.94	+	5.3	0.0081	0.0406
FAR/SIN/STRIPAK complex (GO:0090443)	4	4	0.47	+	8.48	0.0061	0.0312
GAIT complex (GO:0097452)	4	4	0.47	+	8.48	0.0061	0.0311
tubular endosome (GO:0097422)	5	4	0.59	+	6.78	0.0101	0.0495
BRISC complex (GO:0070552)	5	4	0.59	+	6.78	0.0101	0.0494
ER membrane insertion complex (GO:0072379)	5	4	0.59	+	6.78	0.0101	0.0492
CIA complex (GO:0097361)	5	4	0.59	+	6.78	0.0101	0.0491
MMXD complex (GO:0071817)	5	4	0.59	+	6.78	0.0101	0.049
dendritic filopodium (GO:1902737)	5	4	0.59	+	6.78	0.0101	0.0489
organellar ribosome (GO:0000313)	88	1	10.38	-	0.1	0.000863	0.00576
mitochondrial ribosome (GO:0005761)	88	1	10.38	-	0.1	0.000863	0.00574
