# Supplementary material for: Lim Domain Binding 3 (Ldb3) Identified as a Potential Marker of Cardiac Extracellular Vesicles
Source: Int J Mol Sci. 2022 Jul 1;23(13):7374. doi: 10.3390/ijms23137374 (PMC9266879; doi:10.3390/ijms23137374)
Supplement: Supplementary file 1 [file ijms-23-07374-s001.zip › Table S6 reviewing-1.xlsx]

## Sheet: Sheet1
Analysis Type:	PANTHER Overrepresentation Test (Released 20220202)
Annotation Version and Release Date:	GO Ontology database DOI: 10.5281/zenodo.5725227 Released 2020-11-01
Analyzed List:	upload_1 (Rattus norvegicus)
Reference List:	Rattus norvegicus (all genes in database)
Test Type:	FISHER
Correction:	FDR
GO molecular function complete	Rattus norvegicus - REFLIST (21585)	upload_1 (2546)	upload_1 (expected)	upload_1 (over/under)	upload_1 (fold Enrichment)	upload_1 (raw P-value)	upload_1 (FDR)
molecular_function (GO:0003674)	17083	2315	2014.98	+	1.15	7.2e-53	3.46e-50
binding (GO:0005488)	12729	2042	1501.41	+	1.36	2.93e-104	7.03e-101
protein binding (GO:0005515)	7540	1510	889.36	+	1.7	6.12e-123	2.94e-119
catalytic activity (GO:0003824)	5484	927	646.85	+	1.43	8.86e-31	1.64e-28
ion binding (GO:0043167)	5052	918	595.89	+	1.54	1.78e-41	5.02e-39
organic cyclic compound binding (GO:0097159)	5373	855	633.76	+	1.35	2.36e-20	2.36e-18
heterocyclic compound binding (GO:1901363)	5312	834	626.56	+	1.33	3.19e-18	2.84e-16
enzyme binding (GO:0019899)	2188	593	258.08	+	2.3	1.81e-71	1.73e-68
small molecule binding (GO:0036094)	2391	561	282.02	+	1.99	2.49e-49	9.97e-47
cation binding (GO:0043169)	3389	554	399.74	+	1.39	4.07e-14	2.92e-12
metal ion binding (GO:0046872)	3293	533	388.42	+	1.37	7.95e-13	5.46e-11
identical protein binding (GO:0042802)	2218	514	261.62	+	1.96	2.12e-43	6.79e-41
anion binding (GO:0043168)	2291	511	270.23	+	1.89	4.43e-39	1.06e-36
carbohydrate derivative binding (GO:0097367)	2117	495	249.7	+	1.98	2.02e-42	6.05e-40
nucleoside phosphate binding (GO:1901265)	2036	490	240.15	+	2.04	5.24e-45	1.94e-42
nucleotide binding (GO:0000166)	2036	490	240.15	+	2.04	5.24e-45	1.8e-42
protein-containing complex binding (GO:0044877)	1528	459	180.23	+	2.55	1.18e-64	7.06e-62
purine nucleotide binding (GO:0017076)	1787	432	210.78	+	2.05	1.17e-39	2.95e-37
ribonucleotide binding (GO:0032553)	1791	430	211.25	+	2.04	8.63e-39	1.97e-36
purine ribonucleotide binding (GO:0032555)	1772	425	209.01	+	2.03	2.83e-38	6.17e-36
purine ribonucleoside triphosphate binding (GO:0035639)	1694	404	199.81	+	2.02	8.81e-36	1.84e-33
hydrolase activity (GO:0016787)	2212	395	260.91	+	1.51	1.11e-14	8.17e-13
molecular function regulator (GO:0098772)	1818	359	214.44	+	1.67	6.92e-19	6.52e-17
catalytic activity, acting on a protein (GO:0140096)	2222	358	262.09	+	1.37	2.05e-08	9.94e-07
adenyl nucleotide binding (GO:0030554)	1448	330	170.79	+	1.93	5.2e-26	8.06e-24
adenyl ribonucleotide binding (GO:0032559)	1435	323	169.26	+	1.91	1.35e-24	1.97e-22
transferase activity (GO:0016740)	2213	317	261.03	+	1.21	0.000796	0.0162
ATP binding (GO:0005524)	1368	303	161.36	+	1.88	3.75e-22	4.74e-20
cytoskeletal protein binding (GO:0008092)	992	298	117.01	+	2.55	4.98e-41	1.33e-38
RNA binding (GO:0003723)	1251	284	147.56	+	1.92	5.21e-22	6.25e-20
enzyme regulator activity (GO:0030234)	1143	278	134.82	+	2.06	1.88e-25	2.82e-23
signaling receptor binding (GO:0005102)	1614	261	190.37	+	1.37	2.06e-06	7.93e-05
Unclassified (UNCLASSIFIED)	4502	231	531.02	-	0.44	7.2e-53	3.15e-50
kinase binding (GO:0019900)	833	227	98.25	+	2.31	3.23e-26	5.35e-24
protein kinase binding (GO:0019901)	745	204	87.87	+	2.32	7.88e-24	1.08e-21
protein domain specific binding (GO:0019904)	800	196	94.36	+	2.08	2.91e-18	2.64e-16
protein dimerization activity (GO:0046983)	999	194	117.83	+	1.65	6.56e-10	3.42e-08
structural molecule activity (GO:0005198)	793	183	93.54	+	1.96	5.9e-15	4.57e-13
lipid binding (GO:0008289)	787	181	92.83	+	1.95	1.1e-14	8.22e-13
oxidoreductase activity (GO:0016491)	779	167	91.88	+	1.82	2.05e-11	1.15e-09
transferase activity, transferring phosphorus-containing groups (GO:0016772)	904	160	106.63	+	1.5	4e-06	0.000147
pyrophosphatase activity (GO:0016462)	531	157	62.63	+	2.51	3.86e-21	4.21e-19
hydrolase activity, acting on acid anhydrides, in phosphorus-containing anhydrides (GO:0016818)	536	157	63.22	+	2.48	1.01e-20	1.07e-18
hydrolase activity, acting on acid anhydrides (GO:0016817)	536	157	63.22	+	2.48	1.01e-20	1.05e-18
protein homodimerization activity (GO:0042803)	697	155	82.21	+	1.89	8.84e-12	5.37e-10
actin binding (GO:0003779)	421	151	49.66	+	3.04	2.93e-27	5.02e-25
nucleoside-triphosphatase activity (GO:0017111)	476	149	56.15	+	2.65	4.51e-22	5.56e-20
DNA binding (GO:0003677)	2108	141	248.64	-	0.57	1.99e-13	1.4e-11
calcium ion binding (GO:0005509)	667	137	78.67	+	1.74	1.21e-08	5.98e-07
kinase activity (GO:0016301)	764	136	90.12	+	1.51	1.51e-05	0.0005
phospholipid binding (GO:0005543)	473	119	55.79	+	2.13	3.69e-12	2.33e-10
enzyme activator activity (GO:0008047)	462	118	54.49	+	2.17	2.11e-12	1.37e-10
mRNA binding (GO:0003729)	346	117	40.81	+	2.87	1.35e-19	1.32e-17
guanyl ribonucleotide binding (GO:0032561)	384	116	45.29	+	2.56	1.74e-16	1.49e-14
guanyl nucleotide binding (GO:0019001)	385	116	45.41	+	2.55	1.97e-16	1.66e-14
phosphotransferase activity, alcohol group as acceptor (GO:0016773)	674	116	79.5	+	1.46	0.000249	0.00608
GTP binding (GO:0005525)	360	113	42.46	+	2.66	4.2e-17	3.67e-15
molecular adaptor activity (GO:0060090)	355	108	41.87	+	2.58	1.25e-15	9.99e-14
peptidase activity (GO:0008233)	641	104	75.61	+	1.38	0.00294	0.0496
ATP-dependent activity (GO:0140657)	501	103	59.09	+	1.74	8.31e-07	3.38e-05
GTPase binding (GO:0051020)	309	101	36.45	+	2.77	2.22e-16	1.84e-14
enzyme inhibitor activity (GO:0004857)	384	101	45.29	+	2.23	2.17e-11	1.2e-09
protein kinase activity (GO:0004672)	564	98	66.53	+	1.47	0.000519	0.0116
GTPase activity (GO:0003924)	302	96	35.62	+	2.69	5.57e-15	4.39e-13
amide binding (GO:0033218)	433	96	51.07	+	1.88	1.3e-07	5.88e-06
ubiquitin-like protein ligase binding (GO:0044389)	331	95	39.04	+	2.43	1.33e-12	8.89e-11
transcription regulator activity (GO:0140110)	1650	92	194.62	-	0.47	9.6e-16	7.82e-14
actin filament binding (GO:0051015)	221	90	26.07	+	3.45	1.51e-19	1.45e-17
GTPase regulator activity (GO:0030695)	426	90	50.25	+	1.79	2.04e-06	8.02e-05
nucleoside-triphosphatase regulator activity (GO:0060589)	426	90	50.25	+	1.79	2.04e-06	7.95e-05
ubiquitin protein ligase binding (GO:0031625)	312	89	36.8	+	2.42	1.04e-11	6.18e-10
small GTPase binding (GO:0031267)	271	88	31.97	+	2.75	2.77e-14	2.01e-12
protein-macromolecule adaptor activity (GO:0030674)	286	86	33.73	+	2.55	1.7e-12	1.12e-10
cell adhesion molecule binding (GO:0050839)	292	85	34.44	+	2.47	1.38e-11	7.92e-10
protein serine/threonine kinase activity (GO:0004674)	413	85	48.71	+	1.74	8.33e-06	0.000286
tubulin binding (GO:0015631)	384	82	45.29	+	1.81	4e-06	0.000146
phosphatase binding (GO:0019902)	232	71	27.36	+	2.59	8.6e-11	4.64e-09
peptide binding (GO:0042277)	355	71	41.87	+	1.7	0.000119	0.00336
translation regulator activity (GO:0045182)	141	69	16.63	+	4.15	1.58e-18	1.46e-16
protein C-terminus binding (GO:0008022)	228	67	26.89	+	2.49	1.29e-09	6.65e-08
phosphatidylinositol binding (GO:0035091)	280	66	33.03	+	2	2.19e-06	8.37e-05
protein serine kinase activity (GO:0106310)	243	64	28.66	+	2.23	9.73e-08	4.49e-06
peptidase regulator activity (GO:0061134)	247	64	29.13	+	2.2	1.96e-07	8.55e-06
sequence-specific DNA binding (GO:0043565)	1468	64	173.15	-	0.37	1.45e-20	1.48e-18
ribonucleoprotein complex binding (GO:0043021)	173	62	20.41	+	3.04	9.44e-12	5.67e-10
double-stranded DNA binding (GO:0003690)	1462	62	172.45	-	0.36	3.25e-21	3.63e-19
protein phosphatase binding (GO:0019903)	184	61	21.7	+	2.81	1.51e-10	7.96e-09
magnesium ion binding (GO:0000287)	220	59	25.95	+	2.27	1.98e-07	8.59e-06
sulfur compound binding (GO:1901681)	260	59	30.67	+	1.92	1.96e-05	0.000639
heat shock protein binding (GO:0031072)	150	58	17.69	+	3.28	2.35e-12	1.5e-10
ligase activity (GO:0016874)	173	55	20.41	+	2.7	3.41e-09	1.72e-07
endopeptidase regulator activity (GO:0061135)	221	55	26.07	+	2.11	4.08e-06	0.000147
carbohydrate binding (GO:0030246)	262	55	30.9	+	1.78	0.000209	0.00523
translation regulator activity, nucleic acid binding (GO:0090079)	110	54	12.97	+	4.16	7.44e-15	5.67e-13
ATP hydrolysis activity (GO:0016887)	170	53	20.05	+	2.64	1.59e-08	7.79e-07
GTPase activator activity (GO:0005096)	217	53	25.6	+	2.07	8.65e-06	0.000295
microtubule binding (GO:0008017)	273	53	32.2	+	1.65	0.00141	0.0263
sequence-specific double-stranded DNA binding (GO:1990837)	1374	53	162.07	-	0.33	2.5e-22	3.24e-20
calmodulin binding (GO:0005516)	177	51	20.88	+	2.44	1.88e-07	8.27e-06
transcription regulatory region nucleic acid binding (GO:0001067)	1329	51	156.76	-	0.33	8.26e-22	9.45e-20
endopeptidase inhibitor activity (GO:0004866)	207	50	24.42	+	2.05	2.16e-05	0.0007
peptidase inhibitor activity (GO:0030414)	212	50	25.01	+	2	4.12e-05	0.0013
integrin binding (GO:0005178)	147	49	17.34	+	2.83	6.79e-09	3.4e-07
chaperone binding (GO:0051087)	112	48	13.21	+	3.63	1.05e-11	6.16e-10
transcription cis-regulatory region binding (GO:0000976)	1324	48	156.17	-	0.31	3.99e-23	5.32e-21
molecular transducer activity (GO:0060089)	2437	48	287.45	-	0.17	2.43e-68	1.94e-65
signaling receptor activity (GO:0038023)	2437	48	287.45	-	0.17	2.43e-68	1.66e-65
kinase regulator activity (GO:0019207)	226	47	26.66	+	1.76	0.000703	0.0147
translation factor activity, RNA binding (GO:0008135)	93	46	10.97	+	4.19	5.87e-13	4.08e-11
glycosaminoglycan binding (GO:0005539)	216	45	25.48	+	1.77	0.00107	0.0211
unfolded protein binding (GO:0051082)	94	44	11.09	+	3.97	7.79e-12	4.86e-10
protease binding (GO:0002020)	148	44	17.46	+	2.52	6.69e-07	2.77e-05
mRNA 3'-UTR binding (GO:0003730)	96	42	11.32	+	3.71	1.22e-10	6.49e-09
protein N-terminus binding (GO:0047485)	131	41	15.45	+	2.65	5.24e-07	2.21e-05
isomerase activity (GO:0016853)	168	41	19.82	+	2.07	9.46e-05	0.00277
phosphatidylinositol phosphate binding (GO:1901981)	186	41	21.94	+	1.87	0.000666	0.0145
molecular carrier activity (GO:0140104)	72	40	8.49	+	4.71	1.17e-12	7.89e-11
protein kinase regulator activity (GO:0019887)	193	40	22.76	+	1.76	0.0018	0.0322
GDP binding (GO:0019003)	79	39	9.32	+	4.19	3.46e-11	1.89e-09
transmembrane transporter binding (GO:0044325)	149	39	17.57	+	2.22	3.65e-05	0.00117
ubiquitin-like protein binding (GO:0032182)	117	38	13.8	+	2.75	5.59e-07	2.33e-05
primary active transmembrane transporter activity (GO:0015399)	153	37	18.05	+	2.05	0.000208	0.00523
structural constituent of cytoskeleton (GO:0005200)	63	36	7.43	+	4.84	8.41e-12	5.18e-10
ubiquitin binding (GO:0043130)	96	36	11.32	+	3.18	6.04e-08	2.85e-06
antioxidant activity (GO:0016209)	88	35	10.38	+	3.37	2.85e-08	1.36e-06
ATPase binding (GO:0051117)	99	35	11.68	+	3	2.9e-07	1.24e-05
SNARE binding (GO:0000149)	121	35	14.27	+	2.45	1.72e-05	0.000567
single-stranded DNA binding (GO:0003697)	127	35	14.98	+	2.34	4.71e-05	0.00145
signaling receptor regulator activity (GO:0030545)	509	34	60.04	-	0.57	0.000658	0.0144
proton transmembrane transporter activity (GO:0015078)	109	33	12.86	+	2.57	1.21e-05	0.000404
calcium-dependent protein binding (GO:0048306)	94	32	11.09	+	2.89	2.55e-06	9.65e-05
signaling receptor activator activity (GO:0030546)	473	32	55.79	-	0.57	0.00123	0.0238
RNA polymerase II transcription regulatory region sequence-specific DNA binding (GO:0000977)	1227	32	144.73	-	0.22	2.27e-28	4.05e-26
transmembrane signaling receptor activity (GO:0004888)	2249	32	265.27	-	0.12	4.03e-73	4.84e-70
translation initiation factor activity (GO:0003743)	60	31	7.08	+	4.38	1.5e-09	7.67e-08
ribosome binding (GO:0043022)	73	30	8.61	+	3.48	1.55e-07	6.95e-06
SH3 domain binding (GO:0017124)	111	30	13.09	+	2.29	0.00016	0.00421
single-stranded RNA binding (GO:0003727)	123	30	14.51	+	2.07	0.000808	0.0163
receptor ligand activity (GO:0048018)	464	30	54.73	-	0.55	0.00063	0.0138
electron transfer activity (GO:0009055)	61	29	7.2	+	4.03	2.1e-08	1.01e-06
cytoskeletal motor activity (GO:0003774)	104	29	12.27	+	2.36	0.000161	0.00422
cis-regulatory region sequence-specific DNA binding (GO:0000987)	1083	29	127.74	-	0.23	1.4e-24	1.98e-22
NAD binding (GO:0051287)	69	28	8.14	+	3.44	4.87e-07	2.07e-05
exopeptidase activity (GO:0008238)	97	28	11.44	+	2.45	0.000103	0.003
phosphatase regulator activity (GO:0019208)	97	27	11.44	+	2.36	0.000313	0.00748
protein serine/threonine/tyrosine kinase activity (GO:0004712)	99	27	11.68	+	2.31	0.000354	0.00834
metal ion transmembrane transporter activity (GO:0046873)	424	27	50.01	-	0.54	0.00084	0.0169
monosaccharide binding (GO:0048029)	86	26	10.14	+	2.56	0.000137	0.00377
steroid binding (GO:0005496)	101	26	11.91	+	2.18	0.00116	0.0226
protein kinase C binding (GO:0005080)	60	25	7.08	+	3.53	1.34e-06	5.32e-05
myosin binding (GO:0017022)	74	25	8.73	+	2.86	4.15e-05	0.0013
scaffold protein binding (GO:0097110)	85	25	10.03	+	2.49	0.000228	0.00562
rRNA binding (GO:0019843)	88	25	10.38	+	2.41	0.000303	0.00727
RNA polymerase II cis-regulatory region sequence-specific DNA binding (GO:0000978)	1059	25	124.91	-	0.2	3.44e-26	5.52e-24
oxidoreductase activity, acting on the aldehyde or oxo group of donors, NAD or NADP as acceptor (GO:0016620)	65	24	7.67	+	3.13	1.14e-05	0.000384
oxidoreductase activity, acting on the aldehyde or oxo group of donors (GO:0016903)	76	24	8.96	+	2.68	0.000103	0.00299
oxidoreductase activity, acting on peroxide as acceptor (GO:0016684)	56	23	6.61	+	3.48	4.24e-06	0.000152
double-stranded RNA binding (GO:0003725)	77	23	9.08	+	2.53	0.000258	0.00626
protein folding chaperone (GO:0044183)	45	22	5.31	+	4.14	7.21e-07	2.96e-05
peroxidase activity (GO:0004601)	52	22	6.13	+	3.59	4.67e-06	0.000166
Hsp70 protein binding (GO:0030544)	52	22	6.13	+	3.59	4.67e-06	0.000165
clathrin binding (GO:0030276)	68	22	8.02	+	2.74	0.000172	0.00448
oxidoreductase activity, acting on NAD(P)H (GO:0016651)	69	22	8.14	+	2.7	0.000192	0.00497
signaling adaptor activity (GO:0035591)	70	22	8.26	+	2.66	0.000217	0.00536
syntaxin binding (GO:0019905)	79	22	9.32	+	2.36	0.000892	0.0178
alcohol binding (GO:0043178)	86	22	10.14	+	2.17	0.00238	0.0406
ADP binding (GO:0043531)	43	21	5.07	+	4.14	1.3e-06	5.2e-05
Hsp90 protein binding (GO:0051879)	49	21	5.78	+	3.63	6.52e-06	0.000227
extracellular matrix binding (GO:0050840)	61	21	7.2	+	2.92	8.93e-05	0.00265
collagen binding (GO:0005518)	69	21	8.14	+	2.58	0.000405	0.00936
DNA-binding transcription factor activity (GO:0003700)	1212	21	142.96	-	0.15	1.42e-35	2.84e-33
nucleocytoplasmic carrier activity (GO:0140142)	31	20	3.66	+	5.47	8.25e-08	3.85e-06
protein kinase A binding (GO:0051018)	54	20	6.37	+	3.14	5.75e-05	0.00176
polyubiquitin modification-dependent protein binding (GO:0031593)	55	20	6.49	+	3.08	7.07e-05	0.00212
metalloexopeptidase activity (GO:0008235)	66	20	7.78	+	2.57	0.000585	0.013
DNA-binding transcription factor activity, RNA polymerase II-specific (GO:0000981)	1164	20	137.3	-	0.15	2.02e-34	3.88e-32
metal cluster binding (GO:0051540)	61	19	7.2	+	2.64	0.000667	0.0144
iron-sulfur cluster binding (GO:0051536)	61	19	7.2	+	2.64	0.000667	0.0144
aminopeptidase activity (GO:0004177)	34	18	4.01	+	4.49	3.09e-06	0.000115
translation initiation factor binding (GO:0031369)	37	18	4.36	+	4.12	7.64e-06	0.000264
signal sequence binding (GO:0005048)	45	18	5.31	+	3.39	6.02e-05	0.00182
ATPase-coupled cation transmembrane transporter activity (GO:0019829)	48	18	5.66	+	3.18	0.000117	0.00331
sterol binding (GO:0032934)	56	18	6.61	+	2.73	0.000804	0.0163
G protein activity (GO:0003925)	29	17	3.42	+	4.97	2.05e-06	7.92e-05
lipoprotein particle receptor binding (GO:0070325)	30	17	3.54	+	4.8	2.89e-06	0.000108
mRNA 5'-UTR binding (GO:0048027)	32	17	3.77	+	4.5	5.58e-06	0.000196
oxidoreduction-driven active transmembrane transporter activity (GO:0015453)	39	17	4.6	+	3.7	4.09e-05	0.0013
oxidoreductase activity, acting on a sulfur group of donors (GO:0016667)	55	17	6.49	+	2.62	0.00143	0.0264
oxidoreductase activity, acting on the CH-CH group of donors (GO:0016627)	58	17	6.84	+	2.48	0.00201	0.0352
fatty acid binding (GO:0005504)	59	17	6.96	+	2.44	0.00228	0.0395
disordered domain specific binding (GO:0097718)	39	16	4.6	+	3.48	0.00012	0.00336
quaternary ammonium group binding (GO:0050997)	42	16	4.95	+	3.23	0.000238	0.00584
gated channel activity (GO:0022836)	334	16	39.4	-	0.41	7.17e-05	0.00214
poly-purine tract binding (GO:0070717)	31	15	3.66	+	4.1	4.54e-05	0.00141
SNAP receptor activity (GO:0005484)	37	15	4.36	+	3.44	0.000216	0.00538
protein phosphatase 2A binding (GO:0051721)	41	15	4.84	+	3.1	0.000522	0.0116
beta-tubulin binding (GO:0048487)	43	15	5.07	+	2.96	0.000781	0.016
cholesterol binding (GO:0015485)	46	15	5.43	+	2.76	0.00137	0.026
ligase activity, forming carbon-oxygen bonds (GO:0016875)	46	15	5.43	+	2.76	0.00137	0.0258
aminoacyl-tRNA ligase activity (GO:0004812)	46	15	5.43	+	2.76	0.00137	0.0257
proton-transporting ATP synthase activity, rotational mechanism (GO:0046933)	17	14	2.01	+	6.98	9.49e-07	3.83e-05
nuclear import signal receptor activity (GO:0061608)	20	14	2.36	+	5.93	3.67e-06	0.000135
proton channel activity (GO:0015252)	23	14	2.71	+	5.16	1.18e-05	0.000398
phosphatidylcholine binding (GO:0031210)	30	14	3.54	+	3.96	0.000109	0.00315
protein-lipid complex binding (GO:0071814)	31	14	3.66	+	3.83	0.000144	0.0039
lipoprotein particle binding (GO:0071813)	31	14	3.66	+	3.83	0.000144	0.00388
microfilament motor activity (GO:0000146)	31	14	3.66	+	3.83	0.000144	0.00385
poly-pyrimidine tract binding (GO:0008187)	31	14	3.66	+	3.83	0.000144	0.00383
peptidase activator activity (GO:0016504)	36	14	4.25	+	3.3	0.000487	0.011
4 iron, 4 sulfur cluster binding (GO:0051539)	36	14	4.25	+	3.3	0.000487	0.011
pre-mRNA binding (GO:0036002)	37	14	4.36	+	3.21	0.000607	0.0134
molecular function activator activity (GO:0140677)	38	14	4.48	+	3.12	0.00075	0.0154
cis-trans isomerase activity (GO:0016859)	40	14	4.72	+	2.97	0.00113	0.0221
actinin binding (GO:0042805)	41	14	4.84	+	2.89	0.00137	0.0261
disulfide oxidoreductase activity (GO:0015036)	41	14	4.84	+	2.89	0.00137	0.026
tau protein binding (GO:0048156)	22	13	2.59	+	5.01	3.06e-05	0.000986
NADH dehydrogenase activity (GO:0003954)	23	13	2.71	+	4.79	4.33e-05	0.00135
low-density lipoprotein particle receptor binding (GO:0050750)	26	13	3.07	+	4.24	0.000112	0.00319
actin monomer binding (GO:0003785)	28	13	3.3	+	3.94	0.000199	0.00512
14-3-3 protein binding (GO:0071889)	33	13	3.89	+	3.34	0.000696	0.0147
oxidoreductase activity, acting on NAD(P)H, quinone or similar compound as acceptor (GO:0016655)	33	13	3.89	+	3.34	0.000696	0.0147
peptidyl-prolyl cis-trans isomerase activity (GO:0003755)	36	13	4.25	+	3.06	0.00133	0.0255
DNA-binding transcription activator activity, RNA polymerase II-specific (GO:0001228)	485	13	57.21	-	0.23	1.58e-11	8.91e-10
DNA-binding transcription activator activity (GO:0001216)	491	13	57.91	-	0.22	1.14e-11	6.61e-10
translation elongation factor activity (GO:0003746)	22	12	2.59	+	4.62	0.00011	0.00314
metalloaminopeptidase activity (GO:0070006)	23	12	2.71	+	4.42	0.000151	0.00401
complement binding (GO:0001848)	23	12	2.71	+	4.42	0.000151	0.00399
ATPase activator activity (GO:0001671)	24	12	2.83	+	4.24	0.000205	0.00522
poly(A) binding (GO:0008143)	24	12	2.83	+	4.24	0.000205	0.00519
nuclear localization sequence binding (GO:0008139)	26	12	3.07	+	3.91	0.000363	0.00851
poly(U) RNA binding (GO:0008266)	27	12	3.18	+	3.77	0.000475	0.0108
sterol transporter activity (GO:0015248)	33	12	3.89	+	3.08	0.00192	0.034
proteasome binding (GO:0070628)	19	11	2.24	+	4.91	0.000143	0.00393
NADH dehydrogenase (ubiquinone) activity (GO:0008137)	19	11	2.24	+	4.91	0.000143	0.0039
NADH dehydrogenase (quinone) activity (GO:0050136)	20	11	2.36	+	4.66	0.000201	0.00513
GTPase activating protein binding (GO:0032794)	21	11	2.48	+	4.44	0.000277	0.00668
NAD(P)H dehydrogenase (quinone) activity (GO:0003955)	22	11	2.59	+	4.24	0.000376	0.00872
nitric-oxide synthase binding (GO:0050998)	23	11	2.71	+	4.05	0.000503	0.0113
oxygen binding (GO:0019825)	27	11	3.18	+	3.45	0.00142	0.0265
fatty acid derivative binding (GO:1901567)	28	11	3.3	+	3.33	0.0018	0.0322
ankyrin binding (GO:0030506)	21	10	2.48	+	4.04	0.000924	0.0183
oxidoreductase activity, acting on paired donors, with incorporation or reduction of molecular oxygen (GO:0016705)	218	10	25.71	-	0.39	0.00108	0.0213
lipase inhibitor activity (GO:0055102)	14	9	1.65	+	5.45	0.000328	0.00777
ATPase-coupled ion transmembrane transporter activity (GO:0042625)	16	9	1.89	+	4.77	0.000675	0.0145
proton-transporting ATPase activity, rotational mechanism (GO:0046961)	16	9	1.89	+	4.77	0.000675	0.0144
ATPase activity, coupled to transmembrane movement of ions, rotational mechanism (GO:0044769)	16	9	1.89	+	4.77	0.000675	0.0143
pyrophosphate hydrolysis-driven proton transmembrane transporter activity (GO:0009678)	18	9	2.12	+	4.24	0.00127	0.0246
clathrin adaptor activity (GO:0035615)	19	9	2.24	+	4.02	0.0017	0.0309
cargo adaptor activity (GO:0140312)	20	9	2.36	+	3.82	0.00224	0.039
structural constituent of muscle (GO:0008307)	21	9	2.48	+	3.63	0.00291	0.0492
oxygen carrier activity (GO:0005344)	13	8	1.53	+	5.22	0.000873	0.0175
1-phosphatidylinositol binding (GO:0005545)	14	8	1.65	+	4.84	0.00125	0.0241
threonine-type endopeptidase activity (GO:0004298)	15	8	1.77	+	4.52	0.00173	0.0313
protein kinase A catalytic subunit binding (GO:0034236)	15	8	1.77	+	4.52	0.00173	0.0312
opsonin binding (GO:0001846)	16	8	1.89	+	4.24	0.00236	0.0408
S100 protein binding (GO:0044548)	16	8	1.89	+	4.24	0.00236	0.0407
sequence-specific mRNA binding (GO:1990825)	16	8	1.89	+	4.24	0.00236	0.0406
RNA cap binding (GO:0000339)	16	8	1.89	+	4.24	0.00236	0.0404
DNA-binding transcription repressor activity, RNA polymerase II-specific (GO:0001227)	300	8	35.39	-	0.23	1.79e-07	7.95e-06
DNA-binding transcription repressor activity (GO:0001217)	302	8	35.62	-	0.22	1.26e-07	5.77e-06
G protein-coupled receptor activity (GO:0004930)	1781	8	210.07	-	0.04	2.43e-76	3.89e-73
AMP-activated protein kinase activity (GO:0004679)	8	7	0.94	+	7.42	0.000431	0.00991
GDP-dissociation inhibitor binding (GO:0051021)	8	7	0.94	+	7.42	0.000431	0.00986
peroxiredoxin activity (GO:0051920)	9	7	1.06	+	6.59	0.000697	0.0146
ubiquitin-like modifier activating enzyme activity (GO:0008641)	11	7	1.3	+	5.4	0.0016	0.0293
profilin binding (GO:0005522)	11	7	1.3	+	5.4	0.0016	0.0292
cytokine activity (GO:0005125)	197	7	23.24	-	0.3	0.000324	0.0077
RNA strand annealing activity (GO:0033592)	6	6	0.71	+	8.48	0.000721	0.0149
proteasome-activating activity (GO:0036402)	6	6	0.71	+	8.48	0.000721	0.0149
nitric-oxide synthase regulator activity (GO:0030235)	8	6	0.94	+	6.36	0.00194	0.0344
thioredoxin peroxidase activity (GO:0008379)	8	6	0.94	+	6.36	0.00194	0.0342
phosphatidylcholine-sterol O-acyltransferase activator activity (GO:0060228)	5	5	0.59	+	8.48	0.00208	0.0363
voltage-gated cation channel activity (GO:0022843)	145	5	17.1	-	0.29	0.00192	0.0341
G protein-coupled peptide receptor activity (GO:0008528)	147	5	17.34	-	0.29	0.00138	0.0258
peptide receptor activity (GO:0001653)	156	5	18.4	-	0.27	0.000716	0.0149
methylation-dependent protein binding (GO:0140034)	116	3	13.68	-	0.22	0.00154	0.0284
methylated histone binding (GO:0035064)	116	3	13.68	-	0.22	0.00154	0.0283
immune receptor activity (GO:0140375)	132	3	15.57	-	0.19	0.000375	0.00874
cytokine receptor activity (GO:0004896)	95	2	11.21	-	0.18	0.00256	0.0435
potassium channel activity (GO:0005267)	126	2	14.86	-	0.13	0.000134	0.00372
pheromone receptor activity (GO:0016503)	94	0	11.09	-	< 0.01	5.8e-05	0.00176
steroid hydroxylase activity (GO:0008395)	64	0	7.55	-	< 0.01	0.00158	0.029
odorant binding (GO:0005549)	440	0	51.9	-	< 0.01	6.71e-22	7.87e-20
olfactory receptor activity (GO:0004984)	1208	0	142.49	-	< 0.01	1.54e-60	8.24e-58
voltage-gated potassium channel activity (GO:0005249)	91	0	10.73	-	< 0.01	9.11e-05	0.00268
