# Supplementary material for: Lim Domain Binding 3 (Ldb3) Identified as a Potential Marker of Cardiac Extracellular Vesicles
Source: Int J Mol Sci. 2022 Jul 1;23(13):7374. doi: 10.3390/ijms23137374 (PMC9266879; doi:10.3390/ijms23137374)
Supplement: Supplementary file 1 [file ijms-23-07374-s001.zip › Table S7 reviewing-1.xlsx]

## Sheet: Sheet1
Analysis Type:	PANTHER Overrepresentation Test (Released 20220202)
Annotation Version and Release Date:	GO Ontology database DOI: 10.5281/zenodo.5725227 Released 2020-11-01
Analyzed List:	upload_1 (Rattus norvegicus)
Reference List:	Rattus norvegicus (all genes in database)
Test Type:	FISHER
Correction:	FDR
GO biological process complete	Rattus norvegicus - REFLIST (21585)	upload_1 (2546)	upload_1 (expected)	upload_1 (over/under)	upload_1 (fold Enrichment)	upload_1 (raw P-value)	upload_1 (FDR)
biological_process (GO:0008150)	18177	2434	2144.02	+	1.14	7.46e-68	5.94e-64
cellular process (GO:0009987)	15611	2222	1841.35	+	1.21	2.51e-67	9.99e-64
biological regulation (GO:0065007)	12849	1739	1515.57	+	1.15	5.01e-18	5.91e-16
regulation of biological process (GO:0050789)	12133	1634	1431.12	+	1.14	1.02e-14	7.44e-13
regulation of cellular process (GO:0050794)	11676	1552	1377.21	+	1.13	4.2e-11	2.12e-09
metabolic process (GO:0008152)	7887	1347	930.29	+	1.45	2.03e-56	3.6e-53
response to stimulus (GO:0050896)	8829	1287	1041.4	+	1.24	2.08e-20	2.89e-18
organic substance metabolic process (GO:0071704)	7433	1241	876.74	+	1.42	1.89e-44	1.12e-41
cellular metabolic process (GO:0044237)	6945	1218	819.18	+	1.49	7.05e-54	8.03e-51
primary metabolic process (GO:0044238)	6836	1149	806.32	+	1.42	9.87e-41	4.25e-38
nitrogen compound metabolic process (GO:0006807)	6306	1081	743.81	+	1.45	8.82e-41	3.9e-38
positive regulation of biological process (GO:0048518)	6361	1079	750.29	+	1.44	9.21e-39	3.41e-36
cellular component organization or biogenesis (GO:0071840)	5336	1052	629.39	+	1.67	1.52e-66	4.85e-63
multicellular organismal process (GO:0032501)	7482	1041	882.52	+	1.18	8.03e-10	3.51e-08
cellular component organization (GO:0016043)	5114	1030	603.21	+	1.71	3.36e-69	5.35e-65
positive regulation of cellular process (GO:0048522)	5879	992	693.44	+	1.43	1.7e-33	4.83e-31
developmental process (GO:0032502)	5777	990	681.41	+	1.45	5.94e-36	1.97e-33
regulation of metabolic process (GO:0019222)	6466	981	762.68	+	1.29	3.13e-18	3.75e-16
cellular response to stimulus (GO:0051716)	7182	961	847.13	+	1.13	7.54e-06	0.000171
localization (GO:0051179)	5035	946	593.89	+	1.59	6.61e-49	5.01e-46
macromolecule metabolic process (GO:0043170)	5749	941	678.11	+	1.39	6.93e-27	1.43e-24
negative regulation of biological process (GO:0048519)	5324	924	627.98	+	1.47	1.42e-34	4.19e-32
organonitrogen compound metabolic process (GO:1901564)	4889	922	576.67	+	1.6	8.56e-48	5.68e-45
anatomical structure development (GO:0048856)	5299	919	625.03	+	1.47	2.83e-34	8.19e-32
regulation of macromolecule metabolic process (GO:0060255)	5972	897	704.41	+	1.27	4.49e-15	3.41e-13
regulation of cellular metabolic process (GO:0031323)	5771	887	680.7	+	1.3	2.7e-17	2.84e-15
negative regulation of cellular process (GO:0048523)	4885	854	576.2	+	1.48	3.88e-32	1.03e-29
multicellular organism development (GO:0007275)	4880	848	575.61	+	1.47	5e-31	1.29e-28
regulation of primary metabolic process (GO:0080090)	5574	848	657.47	+	1.29	2.55e-15	2.01e-13
response to chemical (GO:0042221)	5377	828	634.23	+	1.31	4.61e-16	4.04e-14
regulation of nitrogen compound metabolic process (GO:0051171)	5401	815	637.06	+	1.28	8.3e-14	5.58e-12
system development (GO:0048731)	4546	800	536.21	+	1.49	2.01e-30	4.92e-28
regulation of biological quality (GO:0065008)	3945	792	465.32	+	1.7	1.5e-48	1.09e-45
establishment of localization (GO:0051234)	3778	755	445.62	+	1.69	5.25e-45	3.22e-42
cellular macromolecule metabolic process (GO:0044260)	4374	755	515.92	+	1.46	4.03e-26	7.93e-24
transport (GO:0006810)	3617	729	426.63	+	1.71	3e-44	1.71e-41
protein metabolic process (GO:0019538)	3942	719	464.97	+	1.55	6.74e-31	1.7e-28
response to organic substance (GO:0010033)	3303	682	389.6	+	1.75	5.6e-44	3.08e-41
organelle organization (GO:0006996)	3136	676	369.9	+	1.83	2.59e-49	2.06e-46
response to stress (GO:0006950)	3386	675	399.39	+	1.69	4.48e-39	1.7e-36
regulation of response to stimulus (GO:0048583)	3902	661	460.25	+	1.44	1.93e-20	2.7e-18
animal organ development (GO:0048513)	3598	631	424.39	+	1.49	1.47e-22	2.47e-20
regulation of localization (GO:0032879)	2978	620	351.26	+	1.77	2.15e-40	9.02e-38
cellular developmental process (GO:0048869)	3553	619	419.08	+	1.48	1.79e-21	2.71e-19
positive regulation of metabolic process (GO:0009893)	3809	618	449.28	+	1.38	2.78e-15	2.14e-13
regulation of molecular function (GO:0065009)	2972	617	350.55	+	1.76	8.54e-40	3.49e-37
regulation of gene expression (GO:0010468)	4572	614	539.28	+	1.14	0.000757	0.0104
cell differentiation (GO:0030154)	3505	608	413.42	+	1.47	1.19e-20	1.69e-18
cellular protein metabolic process (GO:0044267)	3303	606	389.6	+	1.56	8.98e-26	1.72e-23
signaling (GO:0023052)	5567	589	656.64	-	0.9	0.00363	0.0385
cellular response to chemical stimulus (GO:0070887)	2858	574	337.11	+	1.7	4.55e-33	1.25e-30
cellular localization (GO:0051641)	2326	565	274.36	+	2.06	7.29e-54	7.75e-51
regulation of signaling (GO:0023051)	3352	563	395.38	+	1.42	2.18e-16	1.97e-14
positive regulation of macromolecule metabolic process (GO:0010604)	3493	559	412.01	+	1.36	9.52e-13	5.66e-11
regulation of cell communication (GO:0010646)	3339	558	393.84	+	1.42	7.9e-16	6.69e-14
cellular nitrogen compound metabolic process (GO:0034641)	3080	554	363.29	+	1.52	1.44e-21	2.22e-19
regulation of protein metabolic process (GO:0051246)	2581	552	304.43	+	1.81	3.67e-38	1.27e-35
signal transduction (GO:0007165)	5248	551	619.01	-	0.89	0.00277	0.0312
cellular component biogenesis (GO:0044085)	2513	546	296.41	+	1.84	2.49e-39	9.9e-37
regulation of cellular component organization (GO:0051128)	2417	544	285.09	+	1.91	5.42e-43	2.7e-40
positive regulation of cellular metabolic process (GO:0031325)	3316	538	391.13	+	1.38	3.99e-13	2.48e-11
macromolecule localization (GO:0033036)	2227	537	262.68	+	2.04	4.77e-50	4.23e-47
regulation of biosynthetic process (GO:0009889)	3943	527	465.09	+	1.13	0.00327	0.0355
cellular component assembly (GO:0022607)	2257	518	266.22	+	1.95	8.81e-43	4.25e-40
regulation of cellular protein metabolic process (GO:0032268)	2408	515	284.03	+	1.81	2.76e-35	8.98e-33
negative regulation of metabolic process (GO:0009892)	2973	505	350.67	+	1.44	2.71e-15	2.1e-13
regulation of catalytic activity (GO:0050790)	2263	504	266.93	+	1.89	2.41e-38	8.52e-36
positive regulation of nitrogen compound metabolic process (GO:0051173)	3090	498	364.47	+	1.37	1.12e-11	6.11e-10
regulation of multicellular organismal process (GO:0051239)	2829	483	333.69	+	1.45	6.57e-15	4.89e-13
regulation of signal transduction (GO:0009966)	2897	482	341.71	+	1.41	2.91e-13	1.84e-11
protein localization (GO:0008104)	1835	472	216.44	+	2.18	6.45e-50	5.41e-47
cellular response to organic substance (GO:0071310)	2249	464	265.27	+	1.75	2.36e-28	5.23e-26
response to oxygen-containing compound (GO:1901700)	2046	452	241.33	+	1.87	2.26e-33	6.31e-31
negative regulation of macromolecule metabolic process (GO:0010605)	2754	450	324.84	+	1.39	2.8e-11	1.46e-09
organic cyclic compound metabolic process (GO:1901360)	2717	448	320.48	+	1.4	9.32e-12	5.15e-10
establishment of localization in cell (GO:0051649)	1653	443	194.98	+	2.27	1.73e-50	1.62e-47
response to external stimulus (GO:0009605)	2603	435	307.03	+	1.42	3.96e-12	2.27e-10
regulation of developmental process (GO:0050793)	2554	432	301.25	+	1.43	8.68e-13	5.2e-11
negative regulation of cellular metabolic process (GO:0031324)	2533	431	298.77	+	1.44	4.53e-13	2.81e-11
biosynthetic process (GO:0009058)	2325	427	274.24	+	1.56	1.24e-17	1.39e-15
nervous system development (GO:0007399)	2361	418	278.49	+	1.5	5.62e-15	4.22e-13
organic substance transport (GO:0071702)	1777	416	209.6	+	1.98	3.27e-35	1.04e-32
regulation of transport (GO:0051049)	1965	416	231.78	+	1.79	2.94e-27	6.24e-25
organic substance biosynthetic process (GO:1901576)	2263	416	266.93	+	1.56	2.97e-17	3.01e-15
cellular aromatic compound metabolic process (GO:0006725)	2487	413	293.35	+	1.41	3.47e-11	1.78e-09
catabolic process (GO:0009056)	1822	403	214.91	+	1.88	1.14e-29	2.7e-27
heterocycle metabolic process (GO:0046483)	2424	403	285.92	+	1.41	5.15e-11	2.55e-09
cellular biosynthetic process (GO:0044249)	2202	401	259.73	+	1.54	4.99e-16	4.34e-14
negative regulation of nitrogen compound metabolic process (GO:0051172)	2375	401	280.14	+	1.43	9.21e-12	5.11e-10
macromolecule modification (GO:0043412)	2733	400	322.36	+	1.24	2.52e-05	0.000514
response to endogenous stimulus (GO:0009719)	1694	395	199.81	+	1.98	4.92e-33	1.33e-30
positive regulation of response to stimulus (GO:0048584)	2247	392	265.04	+	1.48	3.34e-13	2.09e-11
anatomical structure morphogenesis (GO:0009653)	2283	390	269.29	+	1.45	5.16e-12	2.94e-10
intracellular transport (GO:0046907)	1280	386	150.98	+	2.56	6.2e-54	7.59e-51
cellular protein modification process (GO:0006464)	2540	385	299.6	+	1.29	1.95e-06	5.01e-05
protein modification process (GO:0036211)	2540	385	299.6	+	1.29	1.95e-06	5e-05
nucleobase-containing compound metabolic process (GO:0006139)	2275	383	268.34	+	1.43	4.69e-11	2.36e-09
cellular macromolecule localization (GO:0070727)	1390	376	163.95	+	2.29	3.62e-43	1.86e-40
cellular protein localization (GO:0034613)	1380	375	162.77	+	2.3	1.97e-43	1.05e-40
nitrogen compound transport (GO:0071705)	1425	370	168.08	+	2.2	3.27e-39	1.27e-36
immune system process (GO:0002376)	2122	358	250.29	+	1.43	1.9e-10	8.84e-09
regulation of cell death (GO:0010941)	1730	355	204.06	+	1.74	4e-21	5.96e-19
cellular catabolic process (GO:0044248)	1564	354	184.48	+	1.92	1.86e-27	4.06e-25
organic substance catabolic process (GO:1901575)	1574	351	185.66	+	1.89	3.15e-26	6.28e-24
cell development (GO:0048468)	1829	349	215.73	+	1.62	1.76e-16	1.6e-14
phosphorus metabolic process (GO:0006793)	1794	347	211.61	+	1.64	3.89e-17	3.82e-15
phosphate-containing compound metabolic process (GO:0006796)	1777	345	209.6	+	1.65	2.92e-17	3e-15
establishment of protein localization (GO:0045184)	1138	344	134.23	+	2.56	4.56e-48	3.16e-45
response to nitrogen compound (GO:1901698)	1406	343	165.84	+	2.07	1.32e-31	3.45e-29
gene expression (GO:0010467)	2040	343	240.62	+	1.43	7.04e-10	3.11e-08
small molecule metabolic process (GO:0044281)	1531	334	180.58	+	1.85	1.69e-23	3e-21
vesicle-mediated transport (GO:0016192)	1255	328	148.03	+	2.22	5.61e-35	1.72e-32
regulation of intracellular signal transduction (GO:1902531)	1656	327	195.33	+	1.67	2.93e-17	2.99e-15
tissue development (GO:0009888)	1774	327	209.25	+	1.56	1.08e-13	7.23e-12
response to organonitrogen compound (GO:0010243)	1316	325	155.23	+	2.09	8.15e-31	2.03e-28
protein transport (GO:0015031)	1039	324	122.55	+	2.64	1.54e-47	9.79e-45
protein-containing complex subunit organization (GO:0043933)	1318	321	155.46	+	2.06	1.59e-29	3.72e-27
response to abiotic stimulus (GO:0009628)	1421	320	167.61	+	1.91	2e-24	3.61e-22
positive regulation of molecular function (GO:0044093)	1527	319	180.11	+	1.77	6.1e-20	8.1e-18
cytoskeleton organization (GO:0007010)	1147	317	135.29	+	2.34	1.04e-37	3.54e-35
positive regulation of protein metabolic process (GO:0051247)	1519	316	179.17	+	1.76	2.05e-19	2.66e-17
positive regulation of signaling (GO:0023056)	1801	313	212.43	+	1.47	2.01e-10	9.3e-09
regulation of programmed cell death (GO:0043067)	1555	310	183.42	+	1.69	7.62e-17	7.31e-15
response to organic cyclic compound (GO:0014070)	1323	309	156.05	+	1.98	1.01e-25	1.92e-23
positive regulation of cell communication (GO:0010647)	1794	308	211.61	+	1.46	9.67e-10	4.14e-08
homeostatic process (GO:0042592)	1721	305	203	+	1.5	5.29e-11	2.61e-09
regulation of apoptotic process (GO:0042981)	1526	304	180	+	1.69	1.62e-16	1.49e-14
negative regulation of response to stimulus (GO:0048585)	1637	303	193.09	+	1.57	7.75e-13	4.7e-11
cellular response to stress (GO:0033554)	1567	299	184.83	+	1.62	3.71e-14	2.59e-12
positive regulation of cellular protein metabolic process (GO:0032270)	1435	295	169.26	+	1.74	1.64e-17	1.78e-15
positive regulation of biosynthetic process (GO:0009891)	2064	295	243.45	+	1.21	0.00148	0.0185
regulation of organelle organization (GO:0033043)	1147	292	135.29	+	2.16	2.15e-29	4.96e-27
regulation of protein modification process (GO:0031399)	1564	291	184.48	+	1.58	1.47e-12	8.63e-11
cellular response to oxygen-containing compound (GO:1901701)	1277	289	150.63	+	1.92	2.47e-22	4.05e-20
positive regulation of cellular biosynthetic process (GO:0031328)	2015	288	237.67	+	1.21	0.00169	0.0204
biological process involved in interspecies interaction between organisms (GO:0044419)	1533	285	180.82	+	1.58	2.88e-12	1.67e-10
positive regulation of cellular component organization (GO:0051130)	1166	283	137.53	+	2.06	1.12e-25	2.11e-23
neurogenesis (GO:0022008)	1572	282	185.42	+	1.52	9.43e-11	4.57e-09
cellular nitrogen compound biosynthetic process (GO:0044271)	1272	280	150.04	+	1.87	3.85e-20	5.24e-18
regulation of response to stress (GO:0080134)	1321	279	155.81	+	1.79	6.37e-18	7.41e-16
regulation of phosphate metabolic process (GO:0019220)	1441	278	169.97	+	1.64	1.2e-13	7.98e-12
regulation of phosphorus metabolic process (GO:0051174)	1442	278	170.09	+	1.63	1.24e-13	8.14e-12
protein-containing complex assembly (GO:0065003)	1146	276	135.17	+	2.04	1.22e-24	2.24e-22
organonitrogen compound biosynthetic process (GO:1901566)	1285	276	151.57	+	1.82	1.23e-18	1.5e-16
movement of cell or subcellular component (GO:0006928)	1469	275	173.27	+	1.59	3.5e-12	2.01e-10
response to hormone (GO:0009725)	1084	274	127.86	+	2.14	3.02e-27	6.32e-25
positive regulation of multicellular organismal process (GO:0051240)	1625	274	191.67	+	1.43	3.77e-08	1.28e-06
cellular response to endogenous stimulus (GO:0071495)	1265	273	149.21	+	1.83	1.47e-18	1.77e-16
intracellular signal transduction (GO:0035556)	1378	271	162.54	+	1.67	3.86e-14	2.66e-12
positive regulation of signal transduction (GO:0009967)	1579	271	186.25	+	1.46	1.27e-08	4.68e-07
negative regulation of protein metabolic process (GO:0051248)	1078	269	127.15	+	2.12	6.27e-26	1.22e-23
regulation of cell population proliferation (GO:0042127)	1746	265	205.94	+	1.29	0.000108	0.0019
system process (GO:0003008)	2816	265	332.15	-	0.8	0.000126	0.00218
regulation of catabolic process (GO:0009894)	941	258	110.99	+	2.32	5.02e-30	1.21e-27
positive regulation of transport (GO:0051050)	1096	258	129.28	+	2	8.24e-22	1.31e-19
reproductive process (GO:0022414)	1656	256	195.33	+	1.31	4.51e-05	0.000867
reproduction (GO:0000003)	1659	256	195.68	+	1.31	5.38e-05	0.00101
negative regulation of molecular function (GO:0044092)	1142	253	134.7	+	1.88	1.43e-18	1.74e-16
proteolysis (GO:0006508)	1255	251	148.03	+	1.7	8.66e-14	5.79e-12
generation of neurons (GO:0048699)	1417	251	167.14	+	1.5	3.89e-09	1.54e-07
response to biotic stimulus (GO:0009607)	1442	251	170.09	+	1.48	1.36e-08	5e-07
regulation of protein localization (GO:0032880)	962	250	113.47	+	2.2	2.92e-26	5.9e-24
regulation of cellular component biogenesis (GO:0044087)	984	250	116.07	+	2.15	4.19e-25	7.76e-23
response to lipid (GO:0033993)	1205	250	142.13	+	1.76	2.78e-15	2.15e-13
regulation of cell differentiation (GO:0045595)	1627	250	191.91	+	1.3	7.64e-05	0.00139
negative regulation of cellular protein metabolic process (GO:0032269)	1016	249	119.84	+	2.08	3.46e-23	6.06e-21
positive regulation of developmental process (GO:0051094)	1454	248	171.5	+	1.45	9.43e-08	3.04e-06
response to other organism (GO:0051707)	1398	247	164.9	+	1.5	6.57e-09	2.51e-07
response to external biotic stimulus (GO:0043207)	1402	247	165.37	+	1.49	7.02e-09	2.66e-07
regulation of hydrolase activity (GO:0051336)	1023	243	120.67	+	2.01	4.25e-21	6.27e-19
negative regulation of cell death (GO:0060548)	1116	243	131.63	+	1.85	4.62e-17	4.52e-15
regulation of cellular localization (GO:0060341)	899	242	106.04	+	2.28	2.67e-27	5.75e-25
regulation of cellular component movement (GO:0051270)	1115	241	131.52	+	1.83	1.38e-16	1.28e-14
regulation of phosphorylation (GO:0042325)	1291	241	152.28	+	1.58	1.23e-10	5.83e-09
negative regulation of cell communication (GO:0010648)	1376	241	162.3	+	1.48	1.77e-08	6.35e-07
negative regulation of signaling (GO:0023057)	1379	241	162.66	+	1.48	2.28e-08	8.07e-07
positive regulation of gene expression (GO:0010628)	1211	233	142.84	+	1.63	1.96e-11	1.05e-09
macromolecule biosynthetic process (GO:0009059)	1367	232	161.24	+	1.44	3.21e-07	9.55e-06
regulation of immune system process (GO:0002682)	1479	232	174.45	+	1.33	5.14e-05	0.000975
cell projection organization (GO:0030030)	1196	230	141.07	+	1.63	2.77e-11	1.45e-09
cellular macromolecule biosynthetic process (GO:0034645)	1353	230	159.59	+	1.44	3.5e-07	1.04e-05
regulation of locomotion (GO:0040012)	1082	229	127.62	+	1.79	6.8e-15	5.04e-13
regulation of multicellular organismal development (GO:2000026)	1462	229	172.45	+	1.33	5.63e-05	0.00105
organonitrogen compound catabolic process (GO:1901565)	1019	228	120.19	+	1.9	3.73e-17	3.72e-15
positive regulation of catalytic activity (GO:0043085)	1121	227	132.22	+	1.72	5.33e-13	3.28e-11
intracellular protein transport (GO:0006886)	653	226	77.02	+	2.93	2.19e-38	7.93e-36
negative regulation of signal transduction (GO:0009968)	1247	225	147.09	+	1.53	6.57e-09	2.51e-07
regulation of anatomical structure morphogenesis (GO:0022603)	983	224	115.95	+	1.93	1.17e-17	1.31e-15
regulation of cell motility (GO:2000145)	1034	221	121.96	+	1.81	8.41e-15	6.15e-13
chemical homeostasis (GO:0048878)	1248	221	147.2	+	1.5	3.82e-08	1.3e-06
regulation of cellular catabolic process (GO:0031329)	788	220	92.95	+	2.37	1.56e-26	3.19e-24
central nervous system development (GO:0007417)	1195	220	140.95	+	1.56	2.52e-09	1.02e-07
plasma membrane bounded cell projection organization (GO:0120036)	1156	216	136.35	+	1.58	1.11e-09	4.69e-08
macromolecule catabolic process (GO:0009057)	917	214	108.16	+	1.98	9.05e-18	1.03e-15
locomotion (GO:0040011)	1247	214	147.09	+	1.45	5.05e-07	1.45e-05
cellular amide metabolic process (GO:0043603)	880	213	103.8	+	2.05	2.43e-19	3.1e-17
defense response (GO:0006952)	1263	211	148.97	+	1.42	3.31e-06	8.15e-05
regulation of cell migration (GO:0030334)	977	210	115.24	+	1.82	2.44e-14	1.73e-12
negative regulation of programmed cell death (GO:0043069)	989	210	116.65	+	1.8	6.99e-14	4.72e-12
circulatory system development (GO:0072359)	956	209	112.76	+	1.85	6.4e-15	4.79e-13
regulation of protein phosphorylation (GO:0001932)	1138	209	134.23	+	1.56	7.58e-09	2.86e-07
regulation of transcription by RNA polymerase II (GO:0006357)	2393	209	282.26	-	0.74	5.8e-06	0.000136
actin filament-based process (GO:0030029)	590	205	69.59	+	2.95	3.54e-35	1.11e-32
response to inorganic substance (GO:0010035)	767	205	90.47	+	2.27	7.9e-23	1.35e-20
negative regulation of apoptotic process (GO:0043066)	967	205	114.06	+	1.8	1.67e-13	1.08e-11
organic acid metabolic process (GO:0006082)	872	202	102.85	+	1.96	1.25e-16	1.18e-14
positive regulation of intracellular signal transduction (GO:1902533)	1027	201	121.14	+	1.66	1.75e-10	8.25e-09
cellular protein-containing complex assembly (GO:0034622)	781	199	92.12	+	2.16	4.35e-20	5.82e-18
membrane organization (GO:0061024)	762	198	89.88	+	2.2	6.5e-21	9.49e-19
oxoacid metabolic process (GO:0043436)	844	197	99.55	+	1.98	1.6e-16	1.48e-14
negative regulation of catalytic activity (GO:0043086)	768	196	90.59	+	2.16	6.17e-20	8.13e-18
carboxylic acid metabolic process (GO:0019752)	828	196	97.66	+	2.01	5.66e-17	5.5e-15
actin cytoskeleton organization (GO:0030036)	537	193	63.34	+	3.05	9.38e-35	2.82e-32
regulation of proteolysis (GO:0030162)	787	193	92.83	+	2.08	4.3e-18	5.12e-16
negative regulation of multicellular organismal process (GO:0051241)	1111	191	131.04	+	1.46	2.07e-06	5.29e-05
neuron differentiation (GO:0030182)	1140	191	134.47	+	1.42	8.12e-06	0.000183
cellular response to nitrogen compound (GO:1901699)	780	190	92	+	2.07	1.93e-17	2.05e-15
immune response (GO:0006955)	1259	190	148.5	+	1.28	0.00147	0.0184
cellular macromolecule catabolic process (GO:0044265)	819	189	96.6	+	1.96	1.87e-15	1.5e-13
localization of cell (GO:0051674)	1045	188	123.26	+	1.53	1.9e-07	5.86e-06
cell motility (GO:0048870)	1045	188	123.26	+	1.53	1.9e-07	5.85e-06
epithelium development (GO:0060429)	1121	186	132.22	+	1.41	1.95e-05	0.000413
negative regulation of cellular component organization (GO:0051129)	716	185	84.45	+	2.19	2.35e-19	3.02e-17
head development (GO:0060322)	993	185	117.13	+	1.58	2.53e-08	8.9e-07
response to cytokine (GO:0034097)	936	184	110.4	+	1.67	7.19e-10	3.17e-08
organophosphate metabolic process (GO:0019637)	812	180	95.78	+	1.88	1.95e-13	1.26e-11
protein localization to organelle (GO:0033365)	690	179	81.39	+	2.2	7.13e-19	8.94e-17
regulation of cell projection organization (GO:0031344)	763	179	90	+	1.99	3.04e-15	2.33e-13
positive regulation of protein modification process (GO:0031401)	1030	179	121.49	+	1.47	2.34e-06	5.93e-05
regulation of vesicle-mediated transport (GO:0060627)	629	178	74.19	+	2.4	4.28e-22	6.89e-20
regulation of response to external stimulus (GO:0032101)	933	177	110.05	+	1.61	1.77e-08	6.35e-07
brain development (GO:0007420)	940	177	110.88	+	1.6	2.63e-08	9.23e-07
multi-organism reproductive process (GO:0044703)	1140	176	134.47	+	1.31	0.000878	0.0118
supramolecular fiber organization (GO:0097435)	520	175	61.34	+	2.85	9.1e-29	2.07e-26
protein catabolic process (GO:0030163)	706	175	83.27	+	2.1	7.6e-17	7.34e-15
regulation of plasma membrane bounded cell projection organization (GO:0120035)	745	175	87.87	+	1.99	5.61e-15	4.24e-13
cell migration (GO:0016477)	890	175	104.98	+	1.67	1.93e-09	7.96e-08
cellular response to organonitrogen compound (GO:0071417)	710	174	83.75	+	2.08	2.31e-16	2.08e-14
cell cycle (GO:0007049)	853	174	100.61	+	1.73	1.84e-10	8.57e-09
anatomical structure formation involved in morphogenesis (GO:0048646)	947	174	111.7	+	1.56	1.51e-07	4.71e-06
phosphorylation (GO:0016310)	957	174	112.88	+	1.54	2.91e-07	8.73e-06
carbohydrate derivative metabolic process (GO:1901135)	881	173	103.92	+	1.66	2.96e-09	1.19e-07
neuron development (GO:0048666)	917	173	108.16	+	1.6	3.27e-08	1.12e-06
regulation of cell cycle (GO:0051726)	1028	173	121.25	+	1.43	2.11e-05	0.000441
peptide metabolic process (GO:0006518)	633	172	74.66	+	2.3	7.93e-20	1.04e-17
lipid metabolic process (GO:0006629)	1152	172	135.88	+	1.27	0.00371	0.0392
regulation of transferase activity (GO:0051338)	869	170	102.5	+	1.66	4.5e-09	1.76e-07
negative regulation of gene expression (GO:0010629)	916	170	108.04	+	1.57	1.27e-07	4.02e-06
positive regulation of phosphorus metabolic process (GO:0010562)	941	170	110.99	+	1.53	5.22e-07	1.49e-05
positive regulation of phosphate metabolic process (GO:0045937)	941	170	110.99	+	1.53	5.22e-07	1.49e-05
tube development (GO:0035295)	978	170	115.36	+	1.47	4.38e-06	0.000105
developmental process involved in reproduction (GO:0003006)	1111	168	131.04	+	1.28	0.00272	0.0307
response to xenobiotic stimulus (GO:0009410)	694	167	81.86	+	2.04	4.26e-15	3.24e-13
regulation of cytoskeleton organization (GO:0051493)	539	165	63.58	+	2.6	1.64e-23	2.94e-21
cellular homeostasis (GO:0019725)	931	165	109.81	+	1.5	2.1e-06	5.33e-05
positive regulation of cell population proliferation (GO:0008284)	1028	164	121.25	+	1.35	0.00034	0.00518
cell death (GO:0008219)	797	161	94.01	+	1.71	1.97e-09	8.12e-08
cellular response to cytokine stimulus (GO:0071345)	799	160	94.24	+	1.7	3.92e-09	1.55e-07
positive regulation of cellular component movement (GO:0051272)	629	159	74.19	+	2.14	5.92e-16	5.12e-14
positive regulation of locomotion (GO:0040017)	631	159	74.43	+	2.14	6.6e-16	5.68e-14
response to peptide (GO:1901652)	630	158	74.31	+	2.13	1.06e-15	8.82e-14
amide biosynthetic process (GO:0043604)	605	157	71.36	+	2.2	1.1e-16	1.05e-14
cellular protein catabolic process (GO:0044257)	647	157	76.32	+	2.06	1.44e-14	1.04e-12
neuron projection development (GO:0031175)	744	156	87.76	+	1.78	3.11e-10	1.41e-08
regulation of cell adhesion (GO:0030155)	774	156	91.3	+	1.71	4.45e-09	1.75e-07
positive regulation of cell motility (GO:2000147)	612	155	72.19	+	2.15	1.1e-15	9.16e-14
positive regulation of cell differentiation (GO:0045597)	950	155	112.05	+	1.38	0.000202	0.00329
response to wounding (GO:0009611)	489	154	57.68	+	2.67	5.56e-23	9.63e-21
programmed cell death (GO:0012501)	757	154	89.29	+	1.72	3.09e-09	1.24e-07
microtubule-based process (GO:0007017)	785	154	92.59	+	1.66	2.66e-08	9.3e-07
negative regulation of developmental process (GO:0051093)	979	154	115.48	+	1.33	0.00105	0.0139
cell morphogenesis (GO:0000902)	764	153	90.12	+	1.7	7.19e-09	2.72e-07
biological adhesion (GO:0022610)	811	153	95.66	+	1.6	2.42e-07	7.31e-06
apoptotic process (GO:0006915)	718	152	84.69	+	1.79	3.17e-10	1.43e-08
organelle assembly (GO:0070925)	756	152	89.17	+	1.7	8.04e-09	3.01e-07
cell cycle process (GO:0022402)	771	152	90.94	+	1.67	2.09e-08	7.38e-07
cell adhesion (GO:0007155)	800	152	94.36	+	1.61	1.57e-07	4.87e-06
proteolysis involved in cellular protein catabolic process (GO:0051603)	618	151	72.89	+	2.07	3.82e-14	2.64e-12
positive regulation of immune system process (GO:0002684)	959	151	113.12	+	1.33	0.00112	0.0147
organelle localization (GO:0051640)	489	150	57.68	+	2.6	1.56e-21	2.38e-19
positive regulation of cell migration (GO:0030335)	585	150	69	+	2.17	1.27e-15	1.04e-13
organic cyclic compound biosynthetic process (GO:1901362)	810	150	95.54	+	1.57	7.34e-07	2.03e-05
regulation of establishment of protein localization (GO:0070201)	610	149	71.95	+	2.07	4.48e-14	3.06e-12
defense response to other organism (GO:0098542)	893	149	105.33	+	1.41	0.000107	0.00189
regulation of cellular response to stress (GO:0080135)	694	148	81.86	+	1.81	3.48e-10	1.56e-08
regulation of secretion (GO:0051046)	786	148	92.71	+	1.6	3.85e-07	1.14e-05
positive regulation of phosphorylation (GO:0042327)	853	148	100.61	+	1.47	1.98e-05	0.000417
posttranscriptional regulation of gene expression (GO:0010608)	486	147	57.32	+	2.56	1.33e-20	1.88e-18
regulation of anatomical structure size (GO:0090066)	570	147	67.23	+	2.19	1.6e-15	1.3e-13
heart development (GO:0007507)	621	147	73.25	+	2.01	6.17e-13	3.76e-11
regulation of immune response (GO:0050776)	901	147	106.28	+	1.38	0.000311	0.00479
response to extracellular stimulus (GO:0009991)	750	146	88.46	+	1.65	8.69e-08	2.81e-06
nucleobase-containing small molecule metabolic process (GO:0055086)	475	145	56.03	+	2.59	1.09e-20	1.56e-18
positive regulation of protein localization (GO:1903829)	517	143	60.98	+	2.34	2.8e-17	2.93e-15
muscle structure development (GO:0061061)	517	143	60.98	+	2.34	2.8e-17	2.91e-15
cellular component morphogenesis (GO:0032989)	637	143	75.14	+	1.9	3.14e-11	1.61e-09
cellular lipid metabolic process (GO:0044255)	916	143	108.04	+	1.32	0.0021	0.0247
positive regulation of cellular component biogenesis (GO:0044089)	532	141	62.75	+	2.25	9.49e-16	7.95e-14
response to peptide hormone (GO:0043434)	537	141	63.34	+	2.23	1.98e-15	1.58e-13
response to nutrient levels (GO:0031667)	718	141	84.69	+	1.66	8.91e-08	2.88e-06
cellular chemical homeostasis (GO:0055082)	841	141	99.2	+	1.42	0.000159	0.00268
regulation of cellular amide metabolic process (GO:0034248)	438	140	51.66	+	2.71	2.22e-21	3.34e-19
peptide biosynthetic process (GO:0043043)	496	140	58.5	+	2.39	1.87e-17	2e-15
regulation of protein transport (GO:0051223)	584	140	68.88	+	2.03	8.7e-13	5.19e-11
cellular response to hormone stimulus (GO:0032870)	605	140	71.36	+	1.96	1e-11	5.49e-10
generation of precursor metabolites and energy (GO:0006091)	352	139	41.52	+	3.35	1.82e-28	4.09e-26
response to growth factor (GO:0070848)	586	139	69.12	+	2.01	2.17e-12	1.27e-10
cellular response to organic cyclic compound (GO:0071407)	650	139	76.67	+	1.81	1.32e-09	5.56e-08
translation (GO:0006412)	478	138	56.38	+	2.45	5.53e-18	6.48e-16
localization within membrane (GO:0051668)	532	138	62.75	+	2.2	1.12e-14	8.1e-13
regulation of growth (GO:0040008)	688	138	81.15	+	1.7	4.88e-08	1.64e-06
regulation of kinase activity (GO:0043549)	755	138	89.05	+	1.55	3.79e-06	9.24e-05
endomembrane system organization (GO:0010256)	462	137	54.49	+	2.51	1.02e-18	1.26e-16
modification-dependent protein catabolic process (GO:0019941)	538	137	63.46	+	2.16	4.02e-14	2.76e-12
modification-dependent macromolecule catabolic process (GO:0043632)	549	137	64.76	+	2.12	1.21e-13	8.03e-12
positive regulation of catabolic process (GO:0009896)	505	136	59.57	+	2.28	1.5e-15	1.23e-13
mitotic cell cycle (GO:0000278)	561	136	66.17	+	2.06	1.18e-12	6.97e-11
positive regulation of organelle organization (GO:0010638)	519	135	61.22	+	2.21	1.53e-14	1.1e-12
heterocycle biosynthetic process (GO:0018130)	683	135	80.56	+	1.68	1.17e-07	3.74e-06
regulation of secretion by cell (GO:1903530)	702	135	82.8	+	1.63	5.4e-07	1.53e-05
regulation of MAPK cascade (GO:0043408)	721	135	85.04	+	1.59	1.74e-06	4.52e-05
positive regulation of protein phosphorylation (GO:0001934)	771	135	90.94	+	1.48	3.37e-05	0.000663
regulation of actin filament-based process (GO:0032970)	406	134	47.89	+	2.8	1.33e-21	2.08e-19
regulation of protein-containing complex assembly (GO:0043254)	418	134	49.3	+	2.72	1.02e-20	1.48e-18
ubiquitin-dependent protein catabolic process (GO:0006511)	524	134	61.81	+	2.17	5.4e-14	3.66e-12
positive regulation of cell death (GO:0010942)	697	133	82.21	+	1.62	8.91e-07	2.42e-05
regulation of supramolecular fiber organization (GO:1902903)	382	131	45.06	+	2.91	3.68e-22	5.97e-20
aromatic compound biosynthetic process (GO:0019438)	689	131	81.27	+	1.61	1.38e-06	3.66e-05
ion homeostasis (GO:0050801)	829	131	97.78	+	1.34	0.0022	0.0257
chordate embryonic development (GO:0043009)	811	130	95.66	+	1.36	0.00137	0.0173
embryo development ending in birth or egg hatching (GO:0009792)	827	130	97.55	+	1.33	0.00259	0.0294
nucleoside phosphate metabolic process (GO:0006753)	418	129	49.3	+	2.62	8.77e-19	1.09e-16
cellular response to growth factor stimulus (GO:0071363)	546	129	64.4	+	2	2.14e-11	1.14e-09
regulation of system process (GO:0044057)	648	129	76.43	+	1.69	2e-07	6.13e-06
nucleotide metabolic process (GO:0009117)	408	128	48.12	+	2.66	3.65e-19	4.62e-17
response to oxidative stress (GO:0006979)	453	127	53.43	+	2.38	8.61e-16	7.26e-14
response to metal ion (GO:0010038)	520	127	61.34	+	2.07	4.8e-12	2.74e-10
regulation of neuron projection development (GO:0010975)	555	127	65.46	+	1.94	1.61e-10	7.6e-09
positive regulation of hydrolase activity (GO:0051345)	560	127	66.05	+	1.92	2.82e-10	1.29e-08
regulation of translation (GO:0006417)	380	126	44.82	+	2.81	2.09e-20	2.87e-18
monocarboxylic acid metabolic process (GO:0032787)	532	126	62.75	+	2.01	2.95e-11	1.52e-09
negative regulation of protein modification process (GO:0031400)	528	125	62.28	+	2.01	3.87e-11	1.97e-09
nervous system process (GO:0050877)	2263	123	266.93	-	0.46	1.16e-22	1.96e-20
protein localization to membrane (GO:0072657)	466	122	54.97	+	2.22	2.19e-13	1.39e-11
regulation of cell development (GO:0060284)	597	122	70.42	+	1.73	1.3e-07	4.11e-06
regulation of cell cycle process (GO:0010564)	669	122	78.91	+	1.55	1.62e-05	0.000348
regulation of protein catabolic process (GO:0042176)	399	121	47.06	+	2.57	2.89e-17	2.99e-15
cell junction organization (GO:0034330)	532	121	62.75	+	1.93	5.71e-10	2.53e-08
nucleobase-containing compound biosynthetic process (GO:0034654)	613	121	72.3	+	1.67	6.54e-07	1.84e-05
cellular response to lipid (GO:0071396)	630	121	74.31	+	1.63	2.2e-06	5.58e-05
regulation of protein kinase activity (GO:0045859)	634	119	74.78	+	1.59	7.35e-06	0.000167
tube morphogenesis (GO:0035239)	698	119	82.33	+	1.45	0.000256	0.00406
negative regulation of transport (GO:0051051)	521	118	61.45	+	1.92	1.28e-09	5.39e-08
regulation of ion transport (GO:0043269)	754	118	88.94	+	1.33	0.00491	0.0494
positive regulation of cellular catabolic process (GO:0031331)	437	117	51.55	+	2.27	1.99e-13	1.28e-11
circulatory system process (GO:0003013)	472	117	55.67	+	2.1	1.41e-11	7.54e-10
endocytosis (GO:0006897)	478	117	56.38	+	2.08	2.9e-11	1.5e-09
gland development (GO:0048732)	614	117	72.42	+	1.62	4.1e-06	9.94e-05
positive regulation of apoptotic process (GO:0043065)	610	116	71.95	+	1.61	5.08e-06	0.00012
positive regulation of programmed cell death (GO:0043068)	621	116	73.25	+	1.58	1.06e-05	0.000236
protein phosphorylation (GO:0006468)	716	116	84.45	+	1.37	0.00188	0.0226
regulation of actin cytoskeleton organization (GO:0032956)	359	115	42.34	+	2.72	8.87e-18	1.02e-15
positive regulation of cell projection organization (GO:0031346)	443	115	52.25	+	2.2	1.42e-12	8.35e-11
negative regulation of intracellular signal transduction (GO:1902532)	538	115	63.46	+	1.81	3.15e-08	1.08e-06
innate immune response (GO:0045087)	641	115	75.61	+	1.52	5.29e-05	0.000997
cell activation (GO:0001775)	653	115	77.02	+	1.49	0.000125	0.00217
purine-containing compound metabolic process (GO:0072521)	357	114	42.11	+	2.71	1.4e-17	1.54e-15
aging (GO:0007568)	464	114	54.73	+	2.08	3.93e-11	1.99e-09
response to oxygen levels (GO:0070482)	479	114	56.5	+	2.02	1.87e-10	8.71e-09
regulation of peptidase activity (GO:0052547)	485	114	57.21	+	1.99	3.6e-10	1.61e-08
regulation of cellular component size (GO:0032535)	400	113	47.18	+	2.4	2.07e-14	1.48e-12
ribose phosphate metabolic process (GO:0019693)	346	112	40.81	+	2.74	9.71e-18	1.1e-15
regulation of body fluid levels (GO:0050878)	396	112	46.71	+	2.4	2.66e-14	1.87e-12
Unclassified (UNCLASSIFIED)	3408	112	401.98	-	0.28	7.46e-68	3.96e-64
blood circulation (GO:0008015)	442	111	52.13	+	2.13	2.29e-11	1.21e-09
negative regulation of phosphorus metabolic process (GO:0010563)	449	111	52.96	+	2.1	5.07e-11	2.53e-09
negative regulation of phosphate metabolic process (GO:0045936)	449	111	52.96	+	2.1	5.07e-11	2.52e-09
wound healing (GO:0042060)	338	110	39.87	+	2.76	1.57e-17	1.71e-15
regulation of intracellular transport (GO:0032386)	366	110	43.17	+	2.55	1.51e-15	1.23e-13
epithelial cell differentiation (GO:0030855)	589	110	69.47	+	1.58	1.95e-05	0.000413
regulation of transmembrane transport (GO:0034762)	604	110	71.24	+	1.54	5.39e-05	0.00101
mitotic cell cycle process (GO:1903047)	482	109	56.85	+	1.92	5.77e-09	2.22e-07
cell morphogenesis involved in differentiation (GO:0000904)	590	109	69.59	+	1.57	3.41e-05	0.000671
purine nucleotide metabolic process (GO:0006163)	331	108	39.04	+	2.77	2.98e-17	3.01e-15
regulation of endopeptidase activity (GO:0052548)	462	108	54.49	+	1.98	1.3e-09	5.49e-08
ribonucleotide metabolic process (GO:0009259)	335	107	39.51	+	2.71	1.06e-16	1.01e-14
regulation of defense response (GO:0031347)	604	107	71.24	+	1.5	0.000151	0.00257
microtubule cytoskeleton organization (GO:0000226)	523	106	61.69	+	1.72	1.32e-06	3.52e-05
cell part morphogenesis (GO:0032990)	539	106	63.58	+	1.67	3.52e-06	8.65e-05
establishment of organelle localization (GO:0051656)	348	105	41.05	+	2.56	7.24e-15	5.32e-13
response to steroid hormone (GO:0048545)	449	105	52.96	+	1.98	2.65e-09	1.07e-07
Golgi vesicle transport (GO:0048193)	263	104	31.02	+	3.35	1.26e-21	1.99e-19
regulation of cell morphogenesis (GO:0022604)	331	103	39.04	+	2.64	1.76e-15	1.41e-13
regulation of apoptotic signaling pathway (GO:2001233)	406	103	47.89	+	2.15	7.11e-11	3.46e-09
organophosphate biosynthetic process (GO:0090407)	445	103	52.49	+	1.96	5.4e-09	2.09e-07
purine ribonucleotide metabolic process (GO:0009150)	316	102	37.27	+	2.74	3.79e-16	3.38e-14
establishment of protein localization to organelle (GO:0072594)	327	102	38.57	+	2.64	2.22e-15	1.76e-13
positive regulation of establishment of protein localization (GO:1904951)	364	102	42.93	+	2.38	7.75e-13	4.68e-11
response to decreased oxygen levels (GO:0036293)	438	102	51.66	+	1.97	6.25e-09	2.4e-07
positive regulation of cell adhesion (GO:0045785)	477	102	56.26	+	1.81	2.19e-07	6.68e-06
non-membrane-bounded organelle assembly (GO:0140694)	336	101	39.63	+	2.55	1.97e-14	1.41e-12
negative regulation of hydrolase activity (GO:0051346)	389	101	45.88	+	2.2	4.73e-11	2.37e-09
cell projection morphogenesis (GO:0048858)	512	101	60.39	+	1.67	5.31e-06	0.000125
secretion (GO:0046903)	536	101	63.22	+	1.6	3.47e-05	0.000681
positive regulation of transferase activity (GO:0051347)	562	101	66.29	+	1.52	0.000148	0.00253
energy derivation by oxidation of organic compounds (GO:0015980)	232	99	27.36	+	3.62	1.56e-22	2.59e-20
regulation of protein stability (GO:0031647)	303	99	35.74	+	2.77	4.55e-16	4e-14
cellular response to peptide (GO:1901653)	389	99	45.88	+	2.16	1.36e-10	6.43e-09
response to hypoxia (GO:0001666)	417	99	49.19	+	2.01	4.28e-09	1.68e-07
vasculature development (GO:0001944)	537	99	63.34	+	1.56	8.04e-05	0.00146
reproductive structure development (GO:0048608)	555	99	65.46	+	1.51	0.000224	0.00359
reproductive system development (GO:0061458)	560	99	66.05	+	1.5	0.000303	0.00468
muscle cell differentiation (GO:0042692)	291	98	34.32	+	2.86	1.26e-16	1.18e-14
plasma membrane bounded cell projection morphogenesis (GO:0120039)	507	98	59.8	+	1.64	1.61e-05	0.000347
negative regulation of proteolysis (GO:0045861)	377	97	44.47	+	2.18	1.82e-10	8.52e-09
blood vessel development (GO:0001568)	504	97	59.45	+	1.63	2.06e-05	0.000432
muscle tissue development (GO:0060537)	357	96	42.11	+	2.28	2.22e-11	1.18e-09
positive regulation of proteolysis (GO:0045862)	379	96	44.7	+	2.15	3.37e-10	1.52e-08
regulation of cell growth (GO:0001558)	442	96	52.13	+	1.84	2.51e-07	7.58e-06
mitochondrion organization (GO:0007005)	449	96	52.96	+	1.81	4.48e-07	1.3e-05
enzyme linked receptor protein signaling pathway (GO:0007167)	578	96	68.18	+	1.41	0.00223	0.0261
positive regulation of immune response (GO:0050778)	584	96	68.88	+	1.39	0.00289	0.0321
regulation of actin filament organization (GO:0110053)	270	95	31.85	+	2.98	3.82e-17	3.78e-15
cellular response to abiotic stimulus (GO:0071214)	379	95	44.7	+	2.13	8.33e-10	3.63e-08
cellular response to environmental stimulus (GO:0104004)	379	95	44.7	+	2.13	8.33e-10	3.62e-08
striated muscle tissue development (GO:0014706)	335	94	39.51	+	2.38	5.39e-12	3.06e-10
positive regulation of protein transport (GO:0051222)	348	94	41.05	+	2.29	3.63e-11	1.85e-09
carbohydrate metabolic process (GO:0005975)	442	94	52.13	+	1.8	7.54e-07	2.08e-05
neuron projection morphogenesis (GO:0048812)	501	94	59.09	+	1.59	6.28e-05	0.00116
actin filament organization (GO:0007015)	268	93	31.61	+	2.94	2.66e-16	2.39e-14
positive regulation of secretion (GO:0051047)	424	93	50.01	+	1.86	3.1e-07	9.24e-06
cell-cell adhesion (GO:0098609)	471	93	55.56	+	1.67	1.5e-05	0.000324
mRNA metabolic process (GO:0016071)	513	93	60.51	+	1.54	0.000217	0.0035
vesicle organization (GO:0016050)	262	92	30.9	+	2.98	1.34e-16	1.24e-14
negative regulation of catabolic process (GO:0009895)	319	92	37.63	+	2.45	3.17e-12	1.83e-10
in utero embryonic development (GO:0001701)	518	92	61.1	+	1.51	0.000491	0.00714
ribonucleoprotein complex biogenesis (GO:0022613)	481	91	56.74	+	1.6	7.88e-05	0.00143
response to radiation (GO:0009314)	531	91	62.63	+	1.45	0.00145	0.0181
negative regulation of phosphorylation (GO:0042326)	392	90	46.24	+	1.95	7.46e-08	2.45e-06
developmental growth (GO:0048589)	481	90	56.74	+	1.59	0.000105	0.00186
growth (GO:0040007)	485	90	57.21	+	1.57	0.000146	0.0025
cell division (GO:0051301)	365	89	43.05	+	2.07	7.31e-09	2.76e-07
carbohydrate derivative biosynthetic process (GO:1901137)	492	89	58.03	+	1.53	0.000356	0.00539
proteasomal protein catabolic process (GO:0010498)	362	88	42.7	+	2.06	1.01e-08	3.74e-07
cellular response to external stimulus (GO:0071496)	397	88	46.83	+	1.88	4.28e-07	1.25e-05
positive regulation of MAPK cascade (GO:0043410)	525	88	61.92	+	1.42	0.00269	0.0304
ATP metabolic process (GO:0046034)	225	87	26.54	+	3.28	7.98e-18	9.21e-16
negative regulation of organelle organization (GO:0010639)	345	87	40.69	+	2.14	2.86e-09	1.15e-07
response to ketone (GO:1901654)	365	87	43.05	+	2.02	2.74e-08	9.52e-07
positive regulation of response to external stimulus (GO:0032103)	440	87	51.9	+	1.68	2.83e-05	0.000568
forebrain development (GO:0030900)	490	87	57.8	+	1.51	0.000589	0.00839
striated muscle cell differentiation (GO:0051146)	224	86	26.42	+	3.25	1.74e-17	1.88e-15
positive regulation of cell development (GO:0010720)	375	86	44.23	+	1.94	1.43e-07	4.47e-06
regulation of metal ion transport (GO:0010959)	448	86	52.84	+	1.63	6.24e-05	0.00116
positive regulation of secretion by cell (GO:1903532)	369	85	43.52	+	1.95	1.69e-07	5.25e-06
regulation of ion transmembrane transport (GO:0034765)	501	85	59.09	+	1.44	0.00265	0.03
response to mechanical stimulus (GO:0009612)	321	84	37.86	+	2.22	1.32e-09	5.55e-08
regulation of cellular protein catabolic process (GO:1903362)	257	83	30.31	+	2.74	1.94e-13	1.26e-11
cellular response to peptide hormone stimulus (GO:0071375)	314	83	37.04	+	2.24	9.61e-10	4.13e-08
small molecule biosynthetic process (GO:0044283)	409	83	48.24	+	1.72	1.52e-05	0.000329
protein folding (GO:0006457)	181	82	21.35	+	3.84	3.9e-20	5.26e-18
regeneration (GO:0031099)	276	82	32.55	+	2.52	1.31e-11	7.07e-10
negative regulation of response to external stimulus (GO:0032102)	387	82	45.65	+	1.8	4.41e-06	0.000106
response to alcohol (GO:0097305)	412	82	48.6	+	1.69	3.12e-05	0.00062
export from cell (GO:0140352)	435	82	51.31	+	1.6	0.00016	0.00268
inflammatory response (GO:0006954)	447	82	52.72	+	1.56	0.000425	0.00629
response to molecule of bacterial origin (GO:0002237)	461	82	54.38	+	1.51	0.000863	0.0117
response to insulin (GO:0032868)	291	81	34.32	+	2.36	2.19e-10	1.01e-08
cellular response to chemical stress (GO:0062197)	317	81	37.39	+	2.17	7.71e-09	2.9e-07
response to reactive oxygen species (GO:0000302)	240	80	28.31	+	2.83	1.3e-13	8.55e-12
regulation of mRNA metabolic process (GO:1903311)	298	80	35.15	+	2.28	1.06e-09	4.54e-08
fatty acid metabolic process (GO:0006631)	352	80	41.52	+	1.93	5.06e-07	1.45e-05
regulation of developmental growth (GO:0048638)	394	80	46.47	+	1.72	2.12e-05	0.000442
regulation of binding (GO:0051098)	397	80	46.83	+	1.71	3.04e-05	0.000608
response to lipopolysaccharide (GO:0032496)	442	80	52.13	+	1.53	0.000673	0.00941
regulation of neurogenesis (GO:0050767)	444	80	52.37	+	1.53	0.000699	0.0097
organic hydroxy compound metabolic process (GO:1901615)	465	80	54.85	+	1.46	0.00235	0.027
muscle system process (GO:0003012)	271	79	31.97	+	2.47	5.44e-11	2.67e-09
regulation of GTPase activity (GO:0043087)	350	79	41.28	+	1.91	9.97e-07	2.68e-05
regulation of DNA metabolic process (GO:0051052)	422	79	49.78	+	1.59	0.000295	0.00457
cell morphogenesis involved in neuron differentiation (GO:0048667)	460	79	54.26	+	1.46	0.0028	0.0315
regulation of mitotic cell cycle (GO:0007346)	466	79	54.97	+	1.44	0.00372	0.0391
regulation of cell-substrate adhesion (GO:0010810)	232	78	27.36	+	2.85	1.99e-13	1.27e-11
negative regulation of cellular catabolic process (GO:0031330)	253	78	29.84	+	2.61	7e-12	3.92e-10
response to carbohydrate (GO:0009743)	277	78	32.67	+	2.39	2.73e-10	1.25e-08
regulation of small molecule metabolic process (GO:0062012)	366	78	43.17	+	1.81	7.27e-06	0.000166
axon development (GO:0061564)	414	78	48.83	+	1.6	0.00026	0.00412
regulation of protein polymerization (GO:0032271)	206	77	24.3	+	3.17	2.69e-15	2.1e-13
regulation of lipid metabolic process (GO:0019216)	368	77	43.41	+	1.77	1.56e-05	0.000335
immune effector process (GO:0002252)	412	77	48.6	+	1.58	0.000338	0.00516
endosomal transport (GO:0016197)	206	76	24.3	+	3.13	7.11e-15	5.24e-13
response to nutrient (GO:0007584)	307	76	36.21	+	2.1	5.35e-08	1.79e-06
negative regulation of protein phosphorylation (GO:0001933)	347	76	40.93	+	1.86	4.27e-06	0.000103
cellular respiration (GO:0045333)	174	75	20.52	+	3.65	1.37e-17	1.52e-15
synapse organization (GO:0050808)	324	75	38.22	+	1.96	6.35e-07	1.79e-05
regulation of cation transmembrane transport (GO:1904062)	380	75	44.82	+	1.67	0.000105	0.00186
secretion by cell (GO:0032940)	386	75	45.53	+	1.65	0.00016	0.00269
blood vessel morphogenesis (GO:0048514)	401	75	47.3	+	1.59	0.00038	0.0057
protein localization to cell periphery (GO:1990778)	259	74	30.55	+	2.42	4.38e-10	1.96e-08
small molecule catabolic process (GO:0044282)	328	74	38.69	+	1.91	1.69e-06	4.4e-05
regulation of proteolysis involved in cellular protein catabolic process (GO:1903050)	222	73	26.19	+	2.79	2.57e-12	1.49e-10
sulfur compound metabolic process (GO:0006790)	327	73	38.57	+	1.89	3.38e-06	8.3e-05
rhythmic process (GO:0048511)	336	73	39.63	+	1.84	6.75e-06	0.000155
muscle cell development (GO:0055001)	177	72	20.88	+	3.45	6.77e-16	5.77e-14
nucleotide biosynthetic process (GO:0009165)	199	71	23.47	+	3.02	2.75e-13	1.75e-11
nucleoside phosphate biosynthetic process (GO:1901293)	203	71	23.94	+	2.97	4.91e-13	3.03e-11
regulation of muscle system process (GO:0090257)	259	71	30.55	+	2.32	4.22e-09	1.67e-07
negative regulation of peptidase activity (GO:0010466)	284	71	33.5	+	2.12	1.14e-07	3.66e-06
regulation of angiogenesis (GO:0045765)	298	71	35.15	+	2.02	5.31e-07	1.51e-05
regulation of vasculature development (GO:1901342)	302	71	35.62	+	1.99	9.31e-07	2.52e-05
positive regulation of growth (GO:0045927)	306	71	36.09	+	1.97	1.16e-06	3.09e-05
proteasome-mediated ubiquitin-dependent protein catabolic process (GO:0043161)	319	71	37.63	+	1.89	5.74e-06	0.000135
response to corticosteroid (GO:0031960)	320	71	37.74	+	1.88	5.89e-06	0.000138
regulation of protein serine/threonine kinase activity (GO:0071900)	364	71	42.93	+	1.65	0.000197	0.00322
cardiac muscle tissue development (GO:0048738)	185	70	21.82	+	3.21	3.04e-14	2.13e-12
protein stabilization (GO:0050821)	187	70	22.06	+	3.17	4.64e-14	3.16e-12
nuclear transport (GO:0051169)	232	70	27.36	+	2.56	1.79e-10	8.4e-09
response to toxic substance (GO:0009636)	296	70	34.91	+	2	7.76e-07	2.14e-05
regulation of epithelial cell proliferation (GO:0050678)	376	70	44.35	+	1.58	0.000771	0.0106
nucleocytoplasmic transport (GO:0006913)	231	69	27.25	+	2.53	4.94e-10	2.2e-08
small GTPase mediated signal transduction (GO:0007264)	237	69	27.95	+	2.47	8.75e-10	3.79e-08
regulation of endocytosis (GO:0030100)	237	69	27.95	+	2.47	8.75e-10	3.78e-08
negative regulation of endopeptidase activity (GO:0010951)	279	69	32.91	+	2.1	2.34e-07	7.12e-06
transmembrane receptor protein tyrosine kinase signaling pathway (GO:0007169)	374	69	44.11	+	1.56	0.00099	0.0132
positive regulation of protein kinase activity (GO:0045860)	396	69	46.71	+	1.48	0.00366	0.0388
regulation of neuron death (GO:1901214)	397	69	46.83	+	1.47	0.00372	0.0391
positive regulation of cellular amide metabolic process (GO:0034250)	183	68	21.59	+	3.15	1.41e-13	9.21e-12
ribonucleoprotein complex subunit organization (GO:0071826)	229	68	27.01	+	2.52	7.61e-10	3.34e-08
regulation of intracellular protein transport (GO:0033157)	254	68	29.96	+	2.27	2.31e-08	8.14e-07
negative regulation of cellular component movement (GO:0051271)	321	68	37.86	+	1.8	2.81e-05	0.000566
aerobic respiration (GO:0009060)	144	67	16.99	+	3.94	3.65e-17	3.66e-15
positive regulation of cytoskeleton organization (GO:0051495)	209	67	24.65	+	2.72	6.8e-11	3.33e-09
positive regulation of intracellular transport (GO:0032388)	217	67	25.6	+	2.62	2.81e-10	1.28e-08
response to temperature stimulus (GO:0009266)	238	67	28.07	+	2.39	5.04e-09	1.96e-07
cellular component disassembly (GO:0022411)	264	67	31.14	+	2.15	1.76e-07	5.46e-06
negative regulation of locomotion (GO:0040013)	348	67	41.05	+	1.63	0.000487	0.0071
positive regulation of protein-containing complex assembly (GO:0031334)	206	66	24.3	+	2.72	9.88e-11	4.75e-09
protein localization to plasma membrane (GO:0072659)	208	66	24.53	+	2.69	1.2e-10	5.72e-09
protein targeting (GO:0006605)	228	66	26.89	+	2.45	2.51e-09	1.02e-07
positive regulation of protein catabolic process (GO:0045732)	229	66	27.01	+	2.44	2.82e-09	1.14e-07
regulation of microtubule-based process (GO:0032886)	273	66	32.2	+	2.05	1.07e-06	2.87e-05
multi-multicellular organism process (GO:0044706)	313	66	36.92	+	1.79	4.53e-05	0.000869
ribonucleoprotein complex assembly (GO:0022618)	222	65	26.19	+	2.48	2.63e-09	1.07e-07
response to monosaccharide (GO:0034284)	239	65	28.19	+	2.31	2.72e-08	9.49e-07
cellular response to oxidative stress (GO:0034599)	263	65	31.02	+	2.1	6.94e-07	1.93e-05
negative regulation of transferase activity (GO:0051348)	266	65	31.38	+	2.07	8e-07	2.19e-05
cellular response to inorganic substance (GO:0071241)	285	65	33.62	+	1.93	6.14e-06	0.000143
negative regulation of cell motility (GO:2000146)	313	65	36.92	+	1.76	9.04e-05	0.00163
telencephalon development (GO:0021537)	333	65	39.28	+	1.65	0.000372	0.00558
mRNA processing (GO:0006397)	365	65	43.05	+	1.51	0.00324	0.0353
positive regulation of supramolecular fiber organization (GO:1902905)	187	64	22.06	+	2.9	1.4e-11	7.54e-10
regulation of proteasomal protein catabolic process (GO:0061136)	188	64	22.18	+	2.89	1.67e-11	8.92e-10
liver development (GO:0001889)	240	64	28.31	+	2.26	8.02e-08	2.61e-06
hepaticobiliary system development (GO:0061008)	243	64	28.66	+	2.23	9.73e-08	3.13e-06
organic cyclic compound catabolic process (GO:1901361)	335	64	39.51	+	1.62	0.000703	0.00974
lipid localization (GO:0010876)	348	64	41.05	+	1.56	0.00155	0.0192
negative regulation of supramolecular fiber organization (GO:1902904)	168	63	19.82	+	3.18	7.98e-13	4.8e-11
regulation of epithelial cell migration (GO:0010632)	239	63	28.19	+	2.23	1.27e-07	4.02e-06
regulation of blood circulation (GO:1903522)	269	63	31.73	+	1.99	3.59e-06	8.77e-05
response to glucocorticoid (GO:0051384)	292	63	34.44	+	1.83	3.68e-05	0.000717
regulation of transporter activity (GO:0032409)	298	63	35.15	+	1.79	6.25e-05	0.00115
regulation of ERK1 and ERK2 cascade (GO:0070372)	328	63	38.69	+	1.63	0.00063	0.00889
G protein-coupled receptor signaling pathway (GO:0007186)	2063	63	243.34	-	0.26	1.87e-42	8.77e-40
hemostasis (GO:0007599)	134	62	15.81	+	3.92	6.68e-16	5.73e-14
regulation of actin polymerization or depolymerization (GO:0008064)	160	62	18.87	+	3.29	3.84e-13	2.4e-11
regulation of actin filament length (GO:0030832)	162	62	19.11	+	3.24	5.94e-13	3.64e-11
establishment or maintenance of cell polarity (GO:0007163)	202	62	23.83	+	2.6	1.1e-09	4.66e-08
muscle contraction (GO:0006936)	206	62	24.3	+	2.55	2.45e-09	1e-07
regulation of exocytosis (GO:0017157)	261	62	30.79	+	2.01	3.79e-06	9.25e-05
female pregnancy (GO:0007565)	276	62	32.55	+	1.9	1.51e-05	0.000327
regulation of response to biotic stimulus (GO:0002831)	337	62	39.75	+	1.56	0.00175	0.0211
positive regulation of nervous system development (GO:0051962)	348	62	41.05	+	1.51	0.00345	0.0371
blood coagulation (GO:0007596)	132	61	15.57	+	3.92	1.2e-15	9.86e-14
coagulation (GO:0050817)	135	61	15.92	+	3.83	2.67e-15	2.1e-13
negative regulation of cellular amide metabolic process (GO:0034249)	187	61	22.06	+	2.77	2.21e-10	1.02e-08
regulation of protein localization to membrane (GO:1905475)	207	61	24.42	+	2.5	5.54e-09	2.14e-07
positive regulation of neuron projection development (GO:0010976)	222	61	26.19	+	2.33	4.95e-08	1.66e-06
regulation of protein modification by small protein conjugation or removal (GO:1903320)	249	61	29.37	+	2.08	1.52e-06	4e-05
positive regulation of DNA metabolic process (GO:0051054)	250	61	29.49	+	2.07	1.63e-06	4.26e-05
response to estradiol (GO:0032355)	253	61	29.84	+	2.04	2.73e-06	6.83e-05
cell junction assembly (GO:0034329)	262	61	30.9	+	1.97	6.27e-06	0.000146
regulation of autophagy (GO:0010506)	273	61	32.2	+	1.89	2.04e-05	0.000429
gliogenesis (GO:0042063)	284	61	33.5	+	1.82	6.05e-05	0.00113
activation of immune response (GO:0002253)	314	61	37.04	+	1.65	0.000649	0.00915
alcohol metabolic process (GO:0006066)	317	61	37.39	+	1.63	0.000708	0.0098
positive regulation of cell cycle (GO:0045787)	341	61	40.22	+	1.52	0.00399	0.0417
positive regulation of translation (GO:0045727)	154	60	18.16	+	3.3	7.62e-13	4.63e-11
biological process involved in symbiotic interaction (GO:0044403)	207	60	24.42	+	2.46	1.58e-08	5.76e-07
response to endoplasmic reticulum stress (GO:0034976)	221	60	26.07	+	2.3	1.25e-07	3.96e-06
autophagy (GO:0006914)	234	60	27.6	+	2.17	4.79e-07	1.38e-05
process utilizing autophagic mechanism (GO:0061919)	234	60	27.6	+	2.17	4.79e-07	1.38e-05
negative regulation of apoptotic signaling pathway (GO:2001234)	246	60	29.02	+	2.07	2.1e-06	5.33e-05
regulation of transmembrane transporter activity (GO:0022898)	285	60	33.62	+	1.78	9.42e-05	0.00168
negative regulation of cell migration (GO:0030336)	297	60	35.03	+	1.71	0.000336	0.00514
regulation of protein secretion (GO:0050708)	304	60	35.86	+	1.67	0.000534	0.00767
aromatic compound catabolic process (GO:0019439)	305	60	35.98	+	1.67	0.000546	0.00783
lipid transport (GO:0006869)	307	60	36.21	+	1.66	0.000577	0.00823
regulation of response to wounding (GO:1903034)	171	59	20.17	+	2.93	7.06e-11	3.45e-09
regulation of cell projection assembly (GO:0060491)	202	59	23.83	+	2.48	1.27e-08	4.67e-07
establishment of protein localization to membrane (GO:0090150)	207	59	24.42	+	2.42	2.94e-08	1.01e-06
response to hexose (GO:0009746)	222	59	26.19	+	2.25	2.31e-07	7.04e-06
positive regulation of neurogenesis (GO:0050769)	290	59	34.21	+	1.72	0.000287	0.00447
RNA splicing (GO:0008380)	294	59	34.68	+	1.7	0.000436	0.00642
positive regulation of ion transport (GO:0043270)	331	59	39.04	+	1.51	0.00458	0.0464
ribose phosphate biosynthetic process (GO:0046390)	158	58	18.64	+	3.11	1.28e-11	6.92e-10
regulation of plasma membrane bounded cell projection assembly (GO:0120032)	199	58	23.47	+	2.47	1.8e-08	6.44e-07
regulation of cell size (GO:0008361)	226	58	26.66	+	2.18	7.89e-07	2.16e-05
cellular amino acid metabolic process (GO:0006520)	265	58	31.26	+	1.86	5.17e-05	0.000978
muscle organ development (GO:0007517)	284	58	33.5	+	1.73	0.000258	0.00409
actomyosin structure organization (GO:0031032)	112	57	13.21	+	4.31	3.95e-16	3.5e-14
vacuolar transport (GO:0007034)	151	57	17.81	+	3.2	7.84e-12	4.38e-10
response to glucose (GO:0009749)	210	57	24.77	+	2.3	1.96e-07	6.02e-06
positive regulation of transmembrane transport (GO:0034764)	260	57	30.67	+	1.86	6.37e-05	0.00117
cellular nitrogen compound catabolic process (GO:0044270)	286	57	33.73	+	1.69	0.000518	0.00746
cellular response to extracellular stimulus (GO:0031668)	291	57	34.32	+	1.66	0.000781	0.0107
purine-containing compound biosynthetic process (GO:0072522)	152	56	17.93	+	3.12	2.56e-11	1.34e-09
regulation of small GTPase mediated signal transduction (GO:0051056)	236	56	27.84	+	2.01	1.23e-05	0.000271
regulation of ion transmembrane transporter activity (GO:0032412)	274	56	32.32	+	1.73	0.000389	0.0058
regulation of calcium ion transport (GO:0051924)	292	56	34.44	+	1.63	0.00145	0.0181
anatomical structure homeostasis (GO:0060249)	301	56	35.5	+	1.58	0.00233	0.0267
positive regulation of cell-substrate adhesion (GO:0010811)	144	55	16.99	+	3.24	1.26e-11	6.85e-10
vesicle localization (GO:0051648)	156	55	18.4	+	2.99	2.01e-10	9.29e-09
negative regulation of cytoskeleton organization (GO:0051494)	165	55	19.46	+	2.83	1.33e-09	5.55e-08
negative regulation of translation (GO:0017148)	165	55	19.46	+	2.83	1.33e-09	5.54e-08
Ras protein signal transduction (GO:0007265)	174	55	20.52	+	2.68	3.97e-09	1.57e-07
regulation of lipid localization (GO:1905952)	185	55	21.82	+	2.52	3.07e-08	1.06e-06
cellular response to insulin stimulus (GO:0032869)	195	55	23	+	2.39	1.2e-07	3.81e-06
negative regulation of kinase activity (GO:0033673)	229	55	27.01	+	2.04	9.22e-06	0.000207
vascular process in circulatory system (GO:0003018)	240	55	28.31	+	1.94	3.3e-05	0.000652
positive regulation of GTPase activity (GO:0043547)	258	55	30.43	+	1.81	0.000184	0.00303
regulation of synapse organization (GO:0050807)	262	55	30.9	+	1.78	0.000209	0.00338
regulation of synapse structure or activity (GO:0050803)	270	55	31.85	+	1.73	0.000497	0.00722
lipid catabolic process (GO:0016042)	280	55	33.03	+	1.67	0.00087	0.0118
heterocycle catabolic process (GO:0046700)	284	55	33.5	+	1.64	0.00126	0.0161
homeostasis of number of cells (GO:0048872)	286	55	33.73	+	1.63	0.00134	0.0169
humoral immune response (GO:0006959)	303	55	35.74	+	1.54	0.00415	0.0428
ribonucleotide biosynthetic process (GO:0009260)	150	54	17.69	+	3.05	1.15e-10	5.52e-09
regulation of mRNA catabolic process (GO:0061013)	170	54	20.05	+	2.69	4.87e-09	1.9e-07
regulation of organelle assembly (GO:1902115)	211	54	24.89	+	2.17	2.5e-06	6.29e-05
negative regulation of protein localization (GO:1903828)	227	54	26.78	+	2.02	1.34e-05	0.000292
pallium development (GO:0021543)	234	54	27.6	+	1.96	2.72e-05	0.000549
regulation of response to DNA damage stimulus (GO:2001020)	243	54	28.66	+	1.88	8.14e-05	0.00147
regulation of actin filament polymerization (GO:0030833)	141	53	16.63	+	3.19	4.76e-11	2.38e-09
establishment of vesicle localization (GO:0051650)	144	53	16.99	+	3.12	8.9e-11	4.32e-09
purine nucleotide biosynthetic process (GO:0006164)	145	53	17.1	+	3.1	1.09e-10	5.24e-09
viral process (GO:0016032)	152	53	17.93	+	2.96	5.42e-10	2.4e-08
regulation of ubiquitin-dependent protein catabolic process (GO:2000058)	161	53	18.99	+	2.79	3.31e-09	1.32e-07
response to hydrogen peroxide (GO:0042542)	170	53	20.05	+	2.64	1.59e-08	5.78e-07
protein localization to nucleus (GO:0034504)	189	53	22.29	+	2.38	2.42e-07	7.32e-06
regulation of protein ubiquitination (GO:0031396)	214	53	25.24	+	2.1	7.54e-06	0.00017
negative regulation of cell projection organization (GO:0031345)	222	53	26.19	+	2.02	1.66e-05	0.000357
angiogenesis (GO:0001525)	283	53	33.38	+	1.59	0.00301	0.0332
cytoplasmic translation (GO:0002181)	154	52	18.16	+	2.86	1.67e-09	6.91e-08
protein import (GO:0017038)	163	52	19.23	+	2.7	8.61e-09	3.21e-07
positive regulation of cell growth (GO:0030307)	194	52	22.88	+	2.27	9.95e-07	2.68e-05
exocytosis (GO:0006887)	224	52	26.42	+	1.97	4.27e-05	0.000827
response to purine-containing compound (GO:0014074)	225	52	26.54	+	1.96	4.4e-05	0.000849
glucose homeostasis (GO:0042593)	258	52	30.43	+	1.71	0.000747	0.0103
carbohydrate homeostasis (GO:0033500)	260	52	30.67	+	1.7	0.000804	0.011
negative regulation of neuron death (GO:1901215)	263	52	31.02	+	1.68	0.00114	0.0149
endoplasmic reticulum to Golgi vesicle-mediated transport (GO:0006888)	111	51	13.09	+	3.9	3.03e-13	1.91e-11
cytosolic transport (GO:0016482)	135	51	15.92	+	3.2	9.5e-11	4.59e-09
negative regulation of protein-containing complex assembly (GO:0031333)	144	51	16.99	+	3	9.24e-10	3.98e-08
regulation of protein localization to nucleus (GO:1900180)	162	51	19.11	+	2.67	1.64e-08	5.93e-07
positive regulation of binding (GO:0051099)	196	51	23.12	+	2.21	3.05e-06	7.56e-05
response to acid chemical (GO:0001101)	216	51	25.48	+	2	3.12e-05	0.00062
cellular response to metal ion (GO:0071248)	247	51	29.13	+	1.75	0.000571	0.00815
regulation of cysteine-type endopeptidase activity (GO:2000116)	250	51	29.49	+	1.73	0.00063	0.00889
response to ethanol (GO:0045471)	251	51	29.61	+	1.72	0.000656	0.00923
leukocyte mediated immunity (GO:0002443)	276	51	32.55	+	1.57	0.00473	0.0477
Golgi organization (GO:0007030)	125	50	14.74	+	3.39	2.86e-11	1.48e-09
regulation of microtubule cytoskeleton organization (GO:0070507)	164	50	19.34	+	2.58	6.24e-08	2.07e-06
positive regulation of intracellular protein transport (GO:0090316)	175	50	20.64	+	2.42	2.98e-07	8.91e-06
regulation of intrinsic apoptotic signaling pathway (GO:2001242)	181	50	21.35	+	2.34	7.53e-07	2.08e-05
regulation of heart contraction (GO:0008016)	195	50	23	+	2.17	4.83e-06	0.000115
carboxylic acid biosynthetic process (GO:0046394)	242	50	28.54	+	1.75	0.000528	0.0076
organic acid biosynthetic process (GO:0016053)	244	50	28.78	+	1.74	0.000749	0.0103
nucleobase-containing compound catabolic process (GO:0034655)	249	50	29.37	+	1.7	0.00117	0.0152
cellular response to nutrient levels (GO:0031669)	253	50	29.84	+	1.68	0.00131	0.0167
extracellular matrix organization (GO:0030198)	270	50	31.85	+	1.57	0.0044	0.0452
purine ribonucleotide biosynthetic process (GO:0009152)	136	49	16.04	+	3.05	8.05e-10	3.52e-08
regulation of cell shape (GO:0008360)	147	49	17.34	+	2.83	6.79e-09	2.58e-07
regulation of mRNA stability (GO:0043488)	152	49	17.93	+	2.73	1.98e-08	7.05e-07
animal organ regeneration (GO:0031100)	160	49	18.87	+	2.6	8.17e-08	2.66e-06
regulation of RNA stability (GO:0043487)	165	49	19.46	+	2.52	1.42e-07	4.47e-06
regulation of cell junction assembly (GO:1901888)	220	49	25.95	+	1.89	0.000131	0.00226
glial cell differentiation (GO:0010001)	227	49	26.78	+	1.83	0.000245	0.00391
protein maturation (GO:0051604)	249	49	29.37	+	1.67	0.00164	0.02
cardiocyte differentiation (GO:0035051)	134	48	15.81	+	3.04	1.39e-09	5.8e-08
receptor-mediated endocytosis (GO:0006898)	150	48	17.69	+	2.71	3.22e-08	1.1e-06
cellular response to reactive oxygen species (GO:0034614)	155	48	18.28	+	2.63	6.4e-08	2.11e-06
positive regulation of epithelial cell migration (GO:0010634)	157	48	18.52	+	2.59	1.18e-07	3.77e-06
negative regulation of protein kinase activity (GO:0006469)	206	48	24.3	+	1.98	7.69e-05	0.0014
carboxylic acid catabolic process (GO:0046395)	209	48	24.65	+	1.95	8.69e-05	0.00157
organic acid catabolic process (GO:0016054)	211	48	24.89	+	1.93	9.71e-05	0.00173
positive regulation of developmental growth (GO:0048639)	217	48	25.6	+	1.88	0.000177	0.00295
regulation of protein binding (GO:0043393)	218	48	25.71	+	1.87	0.00026	0.00412
epithelial cell development (GO:0002064)	245	48	28.9	+	1.66	0.00207	0.0243
lung development (GO:0030324)	251	48	29.61	+	1.62	0.00316	0.0346
respiratory tube development (GO:0030323)	254	48	29.96	+	1.6	0.00443	0.0452
oxidative phosphorylation (GO:0006119)	106	47	12.5	+	3.76	6.78e-12	3.82e-10
regulation of wound healing (GO:0061041)	128	47	15.1	+	3.11	1.08e-09	4.59e-08
response to heat (GO:0009408)	141	47	16.63	+	2.83	1.38e-08	5.07e-07
regulation of Ras protein signal transduction (GO:0046578)	200	47	23.59	+	1.99	6.21e-05	0.00115
peptidyl-serine modification (GO:0018209)	216	47	25.48	+	1.84	0.000357	0.0054
regulation of cysteine-type endopeptidase activity involved in apoptotic process (GO:0043281)	223	47	26.3	+	1.79	0.000629	0.00889
regulation of leukocyte migration (GO:0002685)	233	47	27.48	+	1.71	0.0016	0.0196
regulation of protein localization to cell periphery (GO:1904375)	146	46	17.22	+	2.67	8.55e-08	2.77e-06
cell-substrate adhesion (GO:0031589)	182	46	21.47	+	2.14	1.73e-05	0.00037
cytoskeleton-dependent intracellular transport (GO:0030705)	188	46	22.18	+	2.07	3.66e-05	0.000716
cellular response to oxygen levels (GO:0071453)	203	46	23.94	+	1.92	0.00016	0.00269
regulation of I-kappaB kinase/NF-kappaB signaling (GO:0043122)	242	46	28.54	+	1.61	0.00486	0.0488
cardiac muscle cell differentiation (GO:0055007)	105	45	12.38	+	3.63	4.6e-11	2.32e-09
electron transport chain (GO:0022900)	122	45	14.39	+	3.13	2.16e-09	8.87e-08
regulation of protein-containing complex disassembly (GO:0043244)	132	45	15.57	+	2.89	1.78e-08	6.37e-07
positive regulation of cellular protein catabolic process (GO:1903364)	152	45	17.93	+	2.51	5.21e-07	1.49e-05
positive regulation of angiogenesis (GO:0045766)	178	45	21	+	2.14	2.29e-05	0.000474
positive regulation of vasculature development (GO:1904018)	178	45	21	+	2.14	2.29e-05	0.000474
regulation of smooth muscle cell proliferation (GO:0048660)	183	45	21.59	+	2.08	3.15e-05	0.000625
regulation of lipid biosynthetic process (GO:0046890)	194	45	22.88	+	1.97	0.000116	0.00203
regulation of cell morphogenesis involved in differentiation (GO:0010769)	125	44	14.74	+	2.98	1.63e-08	5.89e-07
regulation of proteasomal ubiquitin-dependent protein catabolic process (GO:0032434)	131	44	15.45	+	2.85	3.45e-08	1.18e-06
regulation of lipid transport (GO:0032368)	155	44	18.28	+	2.41	2.04e-06	5.21e-05
positive regulation of apoptotic signaling pathway (GO:2001235)	157	44	18.52	+	2.38	2.44e-06	6.14e-05
regulation of RNA splicing (GO:0043484)	164	44	19.34	+	2.27	6.56e-06	0.000152
response to transforming growth factor beta (GO:0071559)	167	44	19.7	+	2.23	1.3e-05	0.000285
response to amino acid (GO:0043200)	184	44	21.7	+	2.03	7.72e-05	0.0014
response to alkaloid (GO:0043279)	186	44	21.94	+	2.01	8.73e-05	0.00157
peptidyl-serine phosphorylation (GO:0018105)	190	44	22.41	+	1.96	0.000151	0.00257
response to organophosphorus (GO:0046683)	192	44	22.65	+	1.94	0.000168	0.0028
cellular modified amino acid metabolic process (GO:0006575)	195	44	23	+	1.91	0.000271	0.00426
cellular component assembly involved in morphogenesis (GO:0010927)	113	43	13.33	+	3.23	2.3e-09	9.4e-08
import into nucleus (GO:0051170)	117	43	13.8	+	3.12	5.32e-09	2.07e-07
cellular response to toxic substance (GO:0097237)	123	43	14.51	+	2.96	2.61e-08	9.15e-07
vesicle-mediated transport in synapse (GO:0099003)	144	43	16.99	+	2.53	8.71e-07	2.37e-05
regulation of extrinsic apoptotic signaling pathway (GO:2001236)	168	43	19.82	+	2.17	2.28e-05	0.000474
regulation of endothelial cell migration (GO:0010594)	173	43	20.41	+	2.11	4.66e-05	0.000889
maintenance of location (GO:0051235)	183	43	21.59	+	1.99	0.00012	0.00209
placenta development (GO:0001890)	189	43	22.29	+	1.93	0.000228	0.00365
cellular lipid catabolic process (GO:0044242)	189	43	22.29	+	1.93	0.000228	0.00365
ameboidal-type cell migration (GO:0001667)	195	43	23	+	1.87	0.000416	0.00616
positive regulation of peptidase activity (GO:0010952)	196	43	23.12	+	1.86	0.000439	0.00646
microtubule-based transport (GO:0099111)	200	43	23.59	+	1.82	0.000701	0.00973
protein autophosphorylation (GO:0046777)	204	43	24.06	+	1.79	0.00112	0.0146
viral life cycle (GO:0019058)	120	42	14.15	+	2.97	3.83e-08	1.3e-06
mitochondrial transport (GO:0006839)	151	42	17.81	+	2.36	4.92e-06	0.000117
monosaccharide metabolic process (GO:0005996)	151	42	17.81	+	2.36	4.92e-06	0.000117
spindle organization (GO:0007051)	155	42	18.28	+	2.3	1.07e-05	0.000238
cellular response to transforming growth factor beta stimulus (GO:0071560)	159	42	18.75	+	2.24	1.42e-05	0.000309
positive regulation of protein secretion (GO:0050714)	163	42	19.23	+	2.18	2.82e-05	0.000568
regulation of calcium ion transmembrane transport (GO:1903169)	176	42	20.76	+	2.02	0.000133	0.00229
response to calcium ion (GO:0051592)	179	42	21.11	+	1.99	0.000154	0.00262
negative regulation of MAPK cascade (GO:0043409)	188	42	22.18	+	1.89	0.000479	0.00701
cell-cell junction organization (GO:0045216)	189	42	22.29	+	1.88	0.000494	0.00719
regulation of chromosome organization (GO:0033044)	208	42	24.53	+	1.71	0.00249	0.0284
sensory perception (GO:0007600)	1726	42	203.59	-	0.21	4.68e-42	2.13e-39
cellular detoxification (GO:1990748)	111	41	13.09	+	3.13	1.07e-08	3.95e-07
lysosomal transport (GO:0007041)	116	41	13.68	+	3	2.91e-08	1.01e-06
regulation of phagocytosis (GO:0050764)	123	41	14.51	+	2.83	1.19e-07	3.79e-06
negative regulation of protein catabolic process (GO:0042177)	124	41	14.63	+	2.8	1.39e-07	4.37e-06
detoxification (GO:0098754)	128	41	15.1	+	2.72	3.89e-07	1.14e-05
response to activity (GO:0014823)	142	41	16.75	+	2.45	2.71e-06	6.8e-05
regulation of reactive oxygen species metabolic process (GO:2000377)	163	41	19.23	+	2.13	4.79e-05	0.000913
cellular response to ketone (GO:1901655)	164	41	19.34	+	2.12	5.18e-05	0.000979
regulation of muscle contraction (GO:0006937)	165	41	19.46	+	2.11	5.63e-05	0.00105
heart process (GO:0003015)	106	40	12.5	+	3.2	9.91e-09	3.69e-07
protein import into nucleus (GO:0006606)	112	40	13.21	+	3.03	3.39e-08	1.16e-06
regulation of actin filament bundle assembly (GO:0032231)	113	40	13.33	+	3	4.13e-08	1.39e-06
regulation of protein localization to plasma membrane (GO:1903076)	120	40	14.15	+	2.83	1.71e-07	5.29e-06
positive regulation of endocytosis (GO:0045807)	126	40	14.86	+	2.69	6.15e-07	1.73e-05
membrane fusion (GO:0061025)	136	40	16.04	+	2.49	2.83e-06	7.05e-05
transport along microtubule (GO:0010970)	157	40	18.52	+	2.16	5.53e-05	0.00104
organic hydroxy compound transport (GO:0015850)	162	40	19.11	+	2.09	7.82e-05	0.00142
negative regulation of neuron projection development (GO:0010977)	168	40	19.82	+	2.02	0.000158	0.00267
regulation of axonogenesis (GO:0050770)	189	40	22.29	+	1.79	0.00155	0.0192
positive regulation of ion transmembrane transport (GO:0034767)	196	40	23.12	+	1.73	0.00265	0.03
regulation of MAP kinase activity (GO:0043405)	198	40	23.35	+	1.71	0.00284	0.0317
regulation of carbohydrate metabolic process (GO:0006109)	204	40	24.06	+	1.66	0.00452	0.046
vesicle budding from membrane (GO:0006900)	59	39	6.96	+	5.6	3.79e-14	2.64e-12
cardiac muscle cell development (GO:0055013)	73	39	8.61	+	4.53	5.54e-12	3.13e-10
cardiac cell development (GO:0055006)	78	39	9.2	+	4.24	2.58e-11	1.35e-09
striated muscle contraction (GO:0006941)	116	39	13.68	+	2.85	2.12e-07	6.48e-06
proton transmembrane transport (GO:1902600)	120	39	14.15	+	2.76	3.91e-07	1.14e-05
vesicle-mediated transport to the plasma membrane (GO:0098876)	121	39	14.27	+	2.73	4.59e-07	1.33e-05
regulation of nucleocytoplasmic transport (GO:0046822)	130	39	15.33	+	2.54	2.06e-06	5.26e-05
synaptic vesicle cycle (GO:0099504)	133	39	15.69	+	2.49	4.05e-06	9.85e-05
regulation of generation of precursor metabolites and energy (GO:0043467)	145	39	17.1	+	2.28	1.88e-05	0.000399
mitotic nuclear division (GO:0140014)	159	39	18.75	+	2.08	0.000108	0.00191
response to vitamin (GO:0033273)	175	39	20.64	+	1.89	0.000698	0.0097
lipid modification (GO:0030258)	179	39	21.11	+	1.85	0.00117	0.0152
positive regulation of endopeptidase activity (GO:0010950)	181	39	21.35	+	1.83	0.00124	0.016
alpha-amino acid metabolic process (GO:1901605)	187	39	22.06	+	1.77	0.00212	0.0248
cellular response to radiation (GO:0071478)	189	39	22.29	+	1.75	0.00228	0.0265
translational initiation (GO:0006413)	66	38	7.78	+	4.88	1.88e-12	1.1e-10
chaperone-mediated protein folding (GO:0061077)	71	38	8.37	+	4.54	9.91e-12	5.46e-10
nucleoside triphosphate metabolic process (GO:0009141)	95	38	11.21	+	3.39	6.53e-09	2.5e-07
respiratory electron transport chain (GO:0022904)	99	38	11.68	+	3.25	1.59e-08	5.78e-07
positive regulation of cell morphogenesis involved in differentiation (GO:0010770)	105	38	12.38	+	3.07	5.59e-08	1.86e-06
nucleoside diphosphate metabolic process (GO:0009132)	112	38	13.21	+	2.88	2.67e-07	8.04e-06
protein-containing complex disassembly (GO:0032984)	129	38	15.22	+	2.5	5.37e-06	0.000127
regulation of cell-matrix adhesion (GO:0001952)	130	38	15.33	+	2.48	5.82e-06	0.000136
hexose metabolic process (GO:0019318)	132	38	15.57	+	2.44	7.03e-06	0.000161
cellular oxidant detoxification (GO:0098869)	95	37	11.21	+	3.3	1.8e-08	6.43e-07
positive regulation of protein localization to nucleus (GO:1900182)	105	37	12.38	+	2.99	1.44e-07	4.5e-06
cellular response to mechanical stimulus (GO:0071260)	116	37	13.68	+	2.7	1.77e-06	4.57e-05
regulation of endothelial cell proliferation (GO:0001936)	140	37	16.51	+	2.24	6.09e-05	0.00113
RNA localization (GO:0006403)	146	37	17.22	+	2.15	9.15e-05	0.00164
cerebral cortex development (GO:0021987)	148	37	17.46	+	2.12	0.000151	0.00257
regulation of mRNA processing (GO:0050684)	149	37	17.57	+	2.11	0.000159	0.00268
macroautophagy (GO:0016236)	149	37	17.57	+	2.11	0.000159	0.00267
cellular carbohydrate metabolic process (GO:0044262)	157	37	18.52	+	2	0.000363	0.00548
regulation of viral process (GO:0050792)	162	37	19.11	+	1.94	0.000666	0.00933
positive regulation of hormone secretion (GO:0046887)	176	37	20.76	+	1.78	0.0023	0.0266
immunoglobulin mediated immune response (GO:0016064)	179	37	21.11	+	1.75	0.0035	0.0374
positive regulation of I-kappaB kinase/NF-kappaB signaling (GO:0043123)	180	37	21.23	+	1.74	0.00359	0.0382
nucleobase-containing compound transport (GO:0015931)	181	37	21.35	+	1.73	0.0037	0.0392
blood vessel diameter maintenance (GO:0097746)	181	37	21.35	+	1.73	0.0037	0.0392
regulation of tube diameter (GO:0035296)	181	37	21.35	+	1.73	0.0037	0.0391
cellular response to decreased oxygen levels (GO:0036294)	182	37	21.47	+	1.72	0.00383	0.0402
regulation of tube size (GO:0035150)	182	37	21.47	+	1.72	0.00383	0.0401
negative regulation of ion transport (GO:0043271)	183	37	21.59	+	1.71	0.00398	0.0416
myofibril assembly (GO:0030239)	63	36	7.43	+	4.84	8.41e-12	4.69e-10
striated muscle cell development (GO:0055002)	64	36	7.55	+	4.77	1.18e-11	6.45e-10
heart contraction (GO:0060047)	91	36	10.73	+	3.35	2.03e-08	7.2e-07
regulation of protein depolymerization (GO:1901879)	94	36	11.09	+	3.25	3.94e-08	1.33e-06
regulation of muscle adaptation (GO:0043502)	108	36	12.74	+	2.83	7.3e-07	2.03e-05
positive regulation of plasma membrane bounded cell projection assembly (GO:0120034)	113	36	13.33	+	2.7	1.57e-06	4.11e-05
complement activation (GO:0006956)	129	36	15.22	+	2.37	1.98e-05	0.000417
positive regulation of proteolysis involved in cellular protein catabolic process (GO:1903052)	130	36	15.33	+	2.35	3.3e-05	0.000652
regulation of dephosphorylation (GO:0035303)	132	36	15.57	+	2.31	3.72e-05	0.000726
response to interferon-gamma (GO:0034341)	144	36	16.99	+	2.12	0.000202	0.00329
response to cAMP (GO:0051591)	150	36	17.69	+	2.03	0.000287	0.00447
response to UV (GO:0009411)	154	36	18.16	+	1.98	0.000499	0.00724
positive regulation of lipid metabolic process (GO:0045834)	171	36	20.17	+	1.78	0.00285	0.0318
positive regulation of cation transmembrane transport (GO:1904064)	176	36	20.76	+	1.73	0.00462	0.0468
pyruvate metabolic process (GO:0006090)	92	35	10.85	+	3.23	6.9e-08	2.27e-06
ribonucleoside diphosphate metabolic process (GO:0009185)	92	35	10.85	+	3.23	6.9e-08	2.27e-06
cytokinesis (GO:0000910)	100	35	11.8	+	2.97	3.52e-07	1.04e-05
regulation of actomyosin structure organization (GO:0110020)	109	35	12.86	+	2.72	1.91e-06	4.93e-05
regulation of receptor-mediated endocytosis (GO:0048259)	123	35	14.51	+	2.41	2.05e-05	0.00043
establishment of cell polarity (GO:0030010)	125	35	14.74	+	2.37	2.51e-05	0.000513
plasma membrane organization (GO:0007009)	134	35	15.81	+	2.21	0.000121	0.00211
dendrite development (GO:0016358)	141	35	16.63	+	2.1	0.000282	0.0044
regulation of cellular ketone metabolic process (GO:0010565)	142	35	16.75	+	2.09	0.000293	0.00456
lipid homeostasis (GO:0055088)	167	35	19.7	+	1.78	0.00369	0.039
negative regulation of protein polymerization (GO:0032272)	77	34	9.08	+	3.74	5.74e-09	2.22e-07
positive regulation of protein polymerization (GO:0032273)	96	34	11.32	+	3	4.12e-07	1.2e-05
regulation of mRNA splicing, via spliceosome (GO:0048024)	110	34	12.97	+	2.62	6.86e-06	0.000157
organelle fusion (GO:0048284)	113	34	13.33	+	2.55	9.44e-06	0.000212
positive regulation of proteasomal protein catabolic process (GO:1901800)	114	34	13.45	+	2.53	1.07e-05	0.000237
microtubule cytoskeleton organization involved in mitosis (GO:1902850)	118	34	13.92	+	2.44	2.48e-05	0.000508
cellular response to carbohydrate stimulus (GO:0071322)	132	34	15.57	+	2.18	0.000179	0.00296
positive regulation of response to DNA damage stimulus (GO:2001022)	136	34	16.04	+	2.12	0.000229	0.00367
protein-containing complex localization (GO:0031503)	157	34	18.52	+	1.84	0.0028	0.0315
MAPK cascade (GO:0000165)	157	34	18.52	+	1.84	0.0028	0.0314
positive regulation of small molecule metabolic process (GO:0062013)	162	34	19.11	+	1.78	0.00334	0.0362
protein polymerization (GO:0051258)	88	33	10.38	+	3.18	2.11e-07	6.48e-06
cytoskeleton-dependent cytokinesis (GO:0061640)	97	33	11.44	+	2.88	1.74e-06	4.52e-05
carbohydrate catabolic process (GO:0016052)	115	33	13.56	+	2.43	3.56e-05	0.000697
positive regulation of lipid localization (GO:1905954)	120	33	14.15	+	2.33	5.64e-05	0.00105
protein modification by small protein removal (GO:0070646)	150	33	17.69	+	1.87	0.00226	0.0262
monocarboxylic acid biosynthetic process (GO:0072330)	152	33	17.93	+	1.84	0.00246	0.0281
homotypic cell-cell adhesion (GO:0034109)	59	32	6.96	+	4.6	3.25e-10	1.47e-08
response to epidermal growth factor (GO:0070849)	64	32	7.55	+	4.24	1.53e-09	6.36e-08
platelet activation (GO:0030168)	70	32	8.26	+	3.88	8.33e-09	3.12e-07
retrograde transport, endosome to Golgi (GO:0042147)	78	32	9.2	+	3.48	6.24e-08	2.07e-06
lipid oxidation (GO:0034440)	86	32	10.14	+	3.15	3.69e-07	1.09e-05
negative regulation of response to wounding (GO:1903035)	87	32	10.26	+	3.12	4.54e-07	1.32e-05
nucleotide phosphorylation (GO:0046939)	89	32	10.5	+	3.05	6.82e-07	1.9e-05
post-Golgi vesicle-mediated transport (GO:0006892)	90	32	10.62	+	3.01	8.32e-07	2.27e-05
regulation of stress fiber assembly (GO:0051492)	96	32	11.32	+	2.83	3.19e-06	7.87e-05
maintenance of protein location (GO:0045185)	100	32	11.8	+	2.71	5.61e-06	0.000132
positive regulation of endothelial cell migration (GO:0010595)	110	32	12.97	+	2.47	2.8e-05	0.000566
postsynapse organization (GO:0099173)	113	32	13.33	+	2.4	5.49e-05	0.00103
RNA transport (GO:0050658)	123	32	14.51	+	2.21	0.000188	0.00309
nucleic acid transport (GO:0050657)	123	32	14.51	+	2.21	0.000188	0.00309
establishment of RNA localization (GO:0051236)	125	32	14.74	+	2.17	0.000225	0.00361
regulation of extent of cell growth (GO:0061387)	133	32	15.69	+	2.04	0.000783	0.0107
negative regulation of transmembrane transport (GO:0034763)	139	32	16.4	+	1.95	0.00155	0.0192
fatty acid oxidation (GO:0019395)	81	31	9.55	+	3.24	3.41e-07	1.01e-05
nucleoside diphosphate phosphorylation (GO:0006165)	86	31	10.14	+	3.06	9.69e-07	2.62e-05
membrane docking (GO:0022406)	88	31	10.38	+	2.99	1.44e-06	3.8e-05
organelle membrane fusion (GO:0090174)	92	31	10.85	+	2.86	4.13e-06	0.0001
negative regulation of protein modification by small protein conjugation or removal (GO:1903321)	97	31	11.44	+	2.71	8.04e-06	0.000181
biological process involved in interaction with symbiont (GO:0051702)	101	31	11.91	+	2.6	2.09e-05	0.000437
glucose metabolic process (GO:0006006)	102	31	12.03	+	2.58	2.28e-05	0.000473
monocarboxylic acid catabolic process (GO:0072329)	103	31	12.15	+	2.55	2.51e-05	0.000514
biological process involved in interaction with host (GO:0051701)	103	31	12.15	+	2.55	2.51e-05	0.000513
positive regulation of exocytosis (GO:0045921)	108	31	12.74	+	2.43	6.94e-05	0.00127
regulation of macroautophagy (GO:0016241)	113	31	13.33	+	2.33	0.000102	0.00182
cellular response to interferon-gamma (GO:0071346)	114	31	13.45	+	2.31	0.000113	0.00198
cell-matrix adhesion (GO:0007160)	122	31	14.39	+	2.15	0.000316	0.00485
positive regulation of mRNA metabolic process (GO:1903313)	122	31	14.39	+	2.15	0.000316	0.00485
regulation of DNA biosynthetic process (GO:2000278)	130	31	15.33	+	2.02	0.00108	0.0142
regulation of sequestering of calcium ion (GO:0051282)	132	31	15.57	+	1.99	0.00119	0.0154
regulation of dendrite development (GO:0050773)	136	31	16.04	+	1.93	0.00211	0.0247
positive regulation of autophagy (GO:0010508)	139	31	16.4	+	1.89	0.00237	0.0272
regulation of peptidyl-serine phosphorylation (GO:0033135)	144	31	16.99	+	1.83	0.0041	0.0426
regulation of substrate adhesion-dependent cell spreading (GO:1900024)	63	30	7.43	+	4.04	1.17e-08	4.34e-07
ribonucleoside triphosphate metabolic process (GO:0009199)	69	30	8.14	+	3.69	5.82e-08	1.93e-06
purine nucleoside triphosphate metabolic process (GO:0009144)	70	30	8.26	+	3.63	7.48e-08	2.45e-06
regulation of cell-substrate junction organization (GO:0150116)	70	30	8.26	+	3.63	7.48e-08	2.44e-06
positive regulation of response to wounding (GO:1903036)	77	30	9.08	+	3.3	3.87e-07	1.14e-05
ATP synthesis coupled electron transport (GO:0042773)	77	30	9.08	+	3.3	3.87e-07	1.14e-05
purine ribonucleoside diphosphate metabolic process (GO:0009179)	83	30	9.79	+	3.06	1.38e-06	3.65e-05
purine nucleoside diphosphate metabolic process (GO:0009135)	83	30	9.79	+	3.06	1.38e-06	3.64e-05
vesicle fusion (GO:0006906)	88	30	10.38	+	2.89	5.5e-06	0.00013
positive regulation of phagocytosis (GO:0050766)	90	30	10.62	+	2.83	6.74e-06	0.000155
reactive oxygen species metabolic process (GO:0072593)	98	30	11.56	+	2.6	3.04e-05	0.000608
negative regulation of mRNA metabolic process (GO:1903312)	98	30	11.56	+	2.6	3.04e-05	0.000608
regulation of microtubule polymerization or depolymerization (GO:0031110)	99	30	11.68	+	2.57	3.3e-05	0.000652
regulation of smooth muscle cell migration (GO:0014910)	101	30	11.91	+	2.52	4.01e-05	0.00078
receptor metabolic process (GO:0043112)	103	30	12.15	+	2.47	5.04e-05	0.000958
humoral immune response mediated by circulating immunoglobulin (GO:0002455)	119	30	14.04	+	2.14	0.000442	0.0065
positive regulation of mitotic cell cycle (GO:0045931)	128	30	15.1	+	1.99	0.00156	0.0193
sister chromatid segregation (GO:0000819)	131	30	15.45	+	1.94	0.00182	0.0219
cell-cell junction assembly (GO:0007043)	133	30	15.69	+	1.91	0.00287	0.032
positive regulation of transporter activity (GO:0032411)	135	30	15.92	+	1.88	0.00309	0.034
regulated exocytosis (GO:0045055)	136	30	16.04	+	1.87	0.00322	0.0352
cellular glucose homeostasis (GO:0001678)	138	30	16.28	+	1.84	0.00357	0.038
nucleoside triphosphate biosynthetic process (GO:0009142)	64	29	7.55	+	3.84	4.77e-08	1.61e-06
cardiac muscle contraction (GO:0060048)	75	29	8.85	+	3.28	6.81e-07	1.91e-05
mitochondrial ATP synthesis coupled electron transport (GO:0042775)	75	29	8.85	+	3.28	6.81e-07	1.9e-05
ADP metabolic process (GO:0046031)	76	29	8.96	+	3.24	8.47e-07	2.31e-05
sterol transport (GO:0015918)	77	29	9.08	+	3.19	1.05e-06	2.82e-05
axo-dendritic transport (GO:0008088)	83	29	9.79	+	2.96	3.54e-06	8.67e-05
negative regulation of protein ubiquitination (GO:0031397)	86	29	10.14	+	2.86	8.84e-06	0.000199
regulation of protein dephosphorylation (GO:0035304)	93	29	10.97	+	2.64	2.23e-05	0.000464
purine nucleoside bisphosphate metabolic process (GO:0034032)	107	29	12.62	+	2.3	0.000206	0.00335
ribonucleoside bisphosphate metabolic process (GO:0033875)	107	29	12.62	+	2.3	0.000206	0.00334
nucleoside bisphosphate metabolic process (GO:0033865)	107	29	12.62	+	2.3	0.000206	0.00334
mitotic sister chromatid segregation (GO:0000070)	110	29	12.97	+	2.24	0.000409	0.00607
complement activation, classical pathway (GO:0006958)	114	29	13.45	+	2.16	0.000524	0.00754
regulation of axon extension (GO:0030516)	117	29	13.8	+	2.1	0.000967	0.0129
nuclear export (GO:0051168)	119	29	14.04	+	2.07	0.00106	0.014
response to topologically incorrect protein (GO:0035966)	123	29	14.51	+	2	0.002	0.0237
positive regulation of peptide hormone secretion (GO:0090277)	132	29	15.57	+	1.86	0.00418	0.0431
regulation of blood coagulation (GO:0030193)	64	28	7.55	+	3.71	1.44e-07	4.49e-06
regulation of hemostasis (GO:1900046)	66	28	7.78	+	3.6	2.37e-07	7.2e-06
negative regulation of wound healing (GO:0061045)	67	28	7.9	+	3.54	3.03e-07	9.05e-06
regulation of coagulation (GO:0050818)	68	28	8.02	+	3.49	3.85e-07	1.13e-05
negative regulation of cellular protein catabolic process (GO:1903363)	79	28	9.32	+	3	4.15e-06	0.0001
fatty acid catabolic process (GO:0009062)	84	28	9.91	+	2.83	1.43e-05	0.000311
response to axon injury (GO:0048678)	87	28	10.26	+	2.73	2.07e-05	0.000434
regulation of striated muscle contraction (GO:0006942)	88	28	10.38	+	2.7	2.38e-05	0.000493
positive regulation of protein binding (GO:0032092)	98	28	11.56	+	2.42	0.000116	0.00203
response to osmotic stress (GO:0006970)	102	28	12.03	+	2.33	0.000248	0.00395
regulation of oxidoreductase activity (GO:0051341)	102	28	12.03	+	2.33	0.000248	0.00395
negative regulation of extrinsic apoptotic signaling pathway (GO:2001237)	104	28	12.27	+	2.28	0.000293	0.00456
maintenance of location in cell (GO:0051651)	104	28	12.27	+	2.28	0.000293	0.00455
developmental cell growth (GO:0048588)	112	28	13.21	+	2.12	0.000796	0.0109
positive regulation of protein localization to membrane (GO:1905477)	116	28	13.68	+	2.05	0.00148	0.0184
cell growth (GO:0016049)	116	28	13.68	+	2.05	0.00148	0.0184
positive regulation of smooth muscle cell proliferation (GO:0048661)	117	28	13.8	+	2.03	0.00156	0.0193
regulation of calcium ion transport into cytosol (GO:0010522)	117	28	13.8	+	2.03	0.00156	0.0192
cellular response to monosaccharide stimulus (GO:0071326)	118	28	13.92	+	2.01	0.00166	0.0202
cellular response to epidermal growth factor stimulus (GO:0071364)	54	27	6.37	+	4.24	2.85e-08	9.9e-07
regulation of actin filament depolymerization (GO:0030834)	56	27	6.61	+	4.09	5.11e-08	1.71e-06
purine ribonucleoside triphosphate metabolic process (GO:0009205)	62	27	7.31	+	3.69	2.57e-07	7.73e-06
regulation of translational initiation (GO:0006446)	69	27	8.14	+	3.32	1.36e-06	3.61e-05
positive regulation of actin filament bundle assembly (GO:0032233)	69	27	8.14	+	3.32	1.36e-06	3.61e-05
response to ischemia (GO:0002931)	71	27	8.37	+	3.22	2.11e-06	5.34e-05
negative regulation of protein-containing complex disassembly (GO:0043242)	83	27	9.79	+	2.76	2.63e-05	0.000534
regulation of dendritic spine development (GO:0060998)	84	27	9.91	+	2.73	2.99e-05	0.0006
actin filament-based movement (GO:0030048)	87	27	10.26	+	2.63	4.58e-05	0.000875
acute inflammatory response (GO:0002526)	89	27	10.5	+	2.57	9.37e-05	0.00167
integrin-mediated signaling pathway (GO:0007229)	95	27	11.21	+	2.41	0.000166	0.00277
protein localization to cell junction (GO:1902414)	95	27	11.21	+	2.41	0.000166	0.00277
tissue migration (GO:0090130)	96	27	11.32	+	2.38	0.000186	0.00306
regulation of steroid metabolic process (GO:0019218)	110	27	12.97	+	2.08	0.00121	0.0156
cellular response to glucose stimulus (GO:0071333)	113	27	13.33	+	2.03	0.00205	0.0241
cellular response to hexose stimulus (GO:0071331)	115	27	13.56	+	1.99	0.0023	0.0266
mRNA catabolic process (GO:0006402)	119	27	14.04	+	1.92	0.00403	0.042
regulation of transforming growth factor beta receptor signaling pathway (GO:0017015)	123	27	14.51	+	1.86	0.00493	0.0495
platelet aggregation (GO:0070527)	44	26	5.19	+	5.01	3.82e-09	1.52e-07
cortical cytoskeleton organization (GO:0030865)	61	26	7.2	+	3.61	5.89e-07	1.66e-05
synaptic vesicle recycling (GO:0036465)	63	26	7.43	+	3.5	9.57e-07	2.59e-05
regulation of focal adhesion assembly (GO:0051893)	65	26	7.67	+	3.39	1.53e-06	4.01e-05
regulation of cell-substrate junction assembly (GO:0090109)	65	26	7.67	+	3.39	1.53e-06	4.01e-05
glycolytic process (GO:0006096)	66	26	7.78	+	3.34	1.92e-06	4.93e-05
ATP generation from ADP (GO:0006757)	67	26	7.9	+	3.29	2.4e-06	6.05e-05
aerobic electron transport chain (GO:0019646)	67	26	7.9	+	3.29	2.4e-06	6.04e-05
negative regulation of protein depolymerization (GO:1901880)	73	26	8.61	+	3.02	8.41e-06	0.000189
organelle localization by membrane tethering (GO:0140056)	78	26	9.2	+	2.83	3.07e-05	0.00061
nucleoside monophosphate metabolic process (GO:0009123)	82	26	9.67	+	2.69	4.95e-05	0.000942
response to nerve growth factor (GO:1990089)	84	26	9.91	+	2.62	6.56e-05	0.00121
acyl-CoA metabolic process (GO:0006637)	87	26	10.26	+	2.53	0.000146	0.0025
thioester metabolic process (GO:0035383)	87	26	10.26	+	2.53	0.000146	0.0025
mitotic spindle organization (GO:0007052)	88	26	10.38	+	2.5	0.000158	0.00267
endoplasmic reticulum organization (GO:0007029)	88	26	10.38	+	2.5	0.000158	0.00266
regulation of release of sequestered calcium ion into cytosol (GO:0051279)	88	26	10.38	+	2.5	0.000158	0.00266
regulation of calcium ion transmembrane transporter activity (GO:1901019)	89	26	10.5	+	2.48	0.000172	0.00287
midbrain development (GO:0030901)	92	26	10.85	+	2.4	0.000236	0.00377
dicarboxylic acid metabolic process (GO:0043648)	93	26	10.97	+	2.37	0.000265	0.00418
regulation of sodium ion transport (GO:0002028)	96	26	11.32	+	2.3	0.000506	0.0073
ERAD pathway (GO:0036503)	96	26	11.32	+	2.3	0.000506	0.0073
regulation of fatty acid metabolic process (GO:0019217)	100	26	11.8	+	2.2	0.000708	0.0098
regulation of muscle cell apoptotic process (GO:0010660)	102	26	12.03	+	2.16	0.00121	0.0157
regulation of response to oxidative stress (GO:1902882)	102	26	12.03	+	2.16	0.00121	0.0157
positive regulation of axonogenesis (GO:0050772)	103	26	12.15	+	2.14	0.00127	0.0163
carbohydrate biosynthetic process (GO:0016051)	103	26	12.15	+	2.14	0.00127	0.0162
mitochondrial membrane organization (GO:0007006)	105	26	12.38	+	2.1	0.00145	0.0181
negative regulation of intrinsic apoptotic signaling pathway (GO:2001243)	106	26	12.5	+	2.08	0.00156	0.0193
negative regulation of lipid metabolic process (GO:0045833)	106	26	12.5	+	2.08	0.00156	0.0192
negative regulation of angiogenesis (GO:0016525)	107	26	12.62	+	2.06	0.00168	0.0204
negative regulation of blood vessel morphogenesis (GO:2000181)	109	26	12.86	+	2.02	0.00272	0.0307
negative regulation of vasculature development (GO:1901343)	110	26	12.97	+	2	0.00284	0.0318
negative regulation of ion transmembrane transport (GO:0034766)	110	26	12.97	+	2	0.00284	0.0317
regulation of postsynapse organization (GO:0099175)	113	26	13.33	+	1.95	0.00338	0.0365
negative regulation of actin filament polymerization (GO:0030837)	61	25	7.2	+	3.47	1.7e-06	4.42e-05
negative regulation of proteolysis involved in cellular protein catabolic process (GO:1903051)	67	25	7.9	+	3.16	6.48e-06	0.000151
regulation of ATP-dependent activity (GO:0043462)	67	25	7.9	+	3.16	6.48e-06	0.00015
protein localization to vacuole (GO:0072665)	67	25	7.9	+	3.16	6.48e-06	0.00015
regulation of cardiac muscle hypertrophy (GO:0010611)	72	25	8.49	+	2.94	1.77e-05	0.000379
liver regeneration (GO:0097421)	75	25	8.85	+	2.83	4.5e-05	0.000867
regulation of muscle hypertrophy (GO:0014743)	75	25	8.85	+	2.83	4.5e-05	0.000866
positive regulation of nucleocytoplasmic transport (GO:0046824)	76	25	8.96	+	2.79	4.96e-05	0.000944
regulation of lipase activity (GO:0060191)	80	25	9.44	+	2.65	8.19e-05	0.00148
protein localization to mitochondrion (GO:0070585)	81	25	9.55	+	2.62	9.43e-05	0.00168
movement in host environment (GO:0052126)	82	25	9.67	+	2.58	0.000109	0.00192
positive regulation of mRNA catabolic process (GO:0061014)	84	25	9.91	+	2.52	0.000212	0.00342
tissue regeneration (GO:0042246)	85	25	10.03	+	2.49	0.000228	0.00365
epithelial cell migration (GO:0010631)	87	25	10.26	+	2.44	0.000273	0.00428
epithelium migration (GO:0090132)	89	25	10.5	+	2.38	0.000338	0.00516
regulation of cellular response to oxidative stress (GO:1900407)	92	25	10.85	+	2.3	0.000678	0.00947
mRNA transport (GO:0051028)	93	25	10.97	+	2.28	0.000721	0.00997
regulation of blood vessel endothelial cell migration (GO:0043535)	95	25	11.21	+	2.23	0.000838	0.0114
mitochondrial respiratory chain complex assembly (GO:0033108)	97	25	11.44	+	2.19	0.001	0.0132
regulation of ATP metabolic process (GO:1903578)	97	25	11.44	+	2.19	0.001	0.0132
positive regulation of ubiquitin-dependent protein catabolic process (GO:2000060)	102	25	12.03	+	2.08	0.00203	0.024
cellular response to hydrogen peroxide (GO:0070301)	103	25	12.15	+	2.06	0.00217	0.0254
neutral lipid metabolic process (GO:0006638)	104	25	12.27	+	2.04	0.00234	0.0269
sarcomere organization (GO:0045214)	41	24	4.84	+	4.96	1.73e-08	6.23e-07
positive regulation of substrate adhesion-dependent cell spreading (GO:1900026)	45	24	5.31	+	4.52	6.59e-08	2.17e-06
ribonucleoside triphosphate biosynthetic process (GO:0009201)	52	24	6.13	+	3.91	5.17e-07	1.48e-05
fatty acid beta-oxidation (GO:0006635)	57	24	6.72	+	3.57	1.87e-06	4.83e-05
positive regulation of dendritic spine development (GO:0060999)	65	24	7.67	+	3.13	1.14e-05	0.000252
receptor internalization (GO:0031623)	69	24	8.14	+	2.95	2.53e-05	0.000515
neural nucleus development (GO:0048857)	70	24	8.26	+	2.91	3.06e-05	0.000609
regulation of cardiac muscle contraction (GO:0055117)	72	24	8.49	+	2.83	6.62e-05	0.00122
actin cytoskeleton reorganization (GO:0031532)	74	24	8.73	+	2.75	8.08e-05	0.00146
peptidyl-threonine phosphorylation (GO:0018107)	75	24	8.85	+	2.71	9.09e-05	0.00163
regulation of cellular response to insulin stimulus (GO:1900076)	79	24	9.32	+	2.58	0.000156	0.00265
positive regulation of DNA biosynthetic process (GO:2000573)	80	24	9.44	+	2.54	0.00018	0.00298
cellular response to nerve growth factor stimulus (GO:1990090)	80	24	9.44	+	2.54	0.00018	0.00298
peptidyl-threonine modification (GO:0018210)	83	24	9.79	+	2.45	0.000358	0.00542
regulation of protein import (GO:1904589)	83	24	9.79	+	2.45	0.000358	0.00542
protein targeting to membrane (GO:0006612)	86	24	10.14	+	2.37	0.000482	0.00705
protein tetramerization (GO:0051262)	90	24	10.62	+	2.26	0.00103	0.0136
cellular response to UV (GO:0034644)	92	24	10.85	+	2.21	0.00119	0.0154
regulation of glucose transmembrane transport (GO:0010827)	93	24	10.97	+	2.19	0.00129	0.0164
ribosome assembly (GO:0042255)	94	24	11.09	+	2.16	0.00141	0.0177
endothelium development (GO:0003158)	99	24	11.68	+	2.06	0.00283	0.0317
negative regulation of ubiquitin-dependent protein catabolic process (GO:2000059)	52	23	6.13	+	3.75	1.58e-06	4.12e-05
regulation of lamellipodium organization (GO:1902743)	53	23	6.25	+	3.68	2.03e-06	5.21e-05
energy reserve metabolic process (GO:0006112)	58	23	6.84	+	3.36	6.75e-06	0.000155
axonal transport (GO:0098930)	60	23	7.08	+	3.25	1.05e-05	0.000235
regulation of microtubule polymerization (GO:0031113)	61	23	7.2	+	3.2	1.31e-05	0.000287
cholesterol transport (GO:0030301)	61	23	7.2	+	3.2	1.31e-05	0.000286
NADH dehydrogenase complex assembly (GO:0010257)	64	23	7.55	+	3.05	2.43e-05	0.000501
mitochondrial respiratory chain complex I assembly (GO:0032981)	64	23	7.55	+	3.05	2.43e-05	0.0005
maintenance of protein location in cell (GO:0032507)	66	23	7.78	+	2.95	3.61e-05	0.000706
mitotic cytokinesis (GO:0000281)	67	23	7.9	+	2.91	4.37e-05	0.000844
establishment of protein localization to mitochondrion (GO:0072655)	74	23	8.73	+	2.64	0.00017	0.00284
regulation of protein import into nucleus (GO:0042306)	77	23	9.08	+	2.53	0.000258	0.00409
negative regulation of RNA catabolic process (GO:1902369)	78	23	9.2	+	2.5	0.000447	0.00658
response to cadmium ion (GO:0046686)	83	23	9.79	+	2.35	0.000689	0.00962
positive regulation of organelle assembly (GO:1902117)	85	23	10.03	+	2.29	0.00132	0.0168
positive regulation of proteasomal ubiquitin-dependent protein catabolic process (GO:0032436)	88	23	10.38	+	2.22	0.00156	0.0193
maternal process involved in female pregnancy (GO:0060135)	89	23	10.5	+	2.19	0.00168	0.0204
glycosyl compound metabolic process (GO:1901657)	89	23	10.5	+	2.19	0.00168	0.0204
body fluid secretion (GO:0007589)	91	23	10.73	+	2.14	0.00199	0.0236
negative regulation of cysteine-type endopeptidase activity (GO:2000117)	94	23	11.09	+	2.07	0.00353	0.0376
positive regulation of endothelial cell proliferation (GO:0001938)	96	23	11.32	+	2.03	0.00395	0.0414
mitochondrial transmembrane transport (GO:1990542)	98	23	11.56	+	1.99	0.00453	0.046
positive regulation of lipid transport (GO:0032370)	98	23	11.56	+	1.99	0.00453	0.046
pattern specification process (GO:0007389)	469	23	55.32	-	0.42	3.57e-06	8.73e-05
negative regulation of blood coagulation (GO:0030195)	43	22	5.07	+	4.34	3.98e-07	1.16e-05
substantia nigra development (GO:0021762)	44	22	5.19	+	4.24	5.37e-07	1.53e-05
negative regulation of hemostasis (GO:1900047)	44	22	5.19	+	4.24	5.37e-07	1.52e-05
negative regulation of coagulation (GO:0050819)	45	22	5.31	+	4.14	7.21e-07	2e-05
purine nucleoside triphosphate biosynthetic process (GO:0009145)	47	22	5.54	+	3.97	1.27e-06	3.39e-05
lamellipodium organization (GO:0097581)	48	22	5.66	+	3.89	1.67e-06	4.35e-05
establishment of protein localization to vacuole (GO:0072666)	52	22	6.13	+	3.59	4.67e-06	0.000111
presynaptic endocytosis (GO:0140238)	56	22	6.61	+	3.33	1.2e-05	0.000264
synaptic vesicle endocytosis (GO:0048488)	56	22	6.61	+	3.33	1.2e-05	0.000264
positive regulation of wound healing (GO:0090303)	58	22	6.84	+	3.22	1.86e-05	0.000396
positive regulation of stress fiber assembly (GO:0051496)	58	22	6.84	+	3.22	1.86e-05	0.000395
positive regulation of viral process (GO:0048524)	60	22	7.08	+	3.11	2.83e-05	0.000569
actin filament bundle assembly (GO:0051017)	60	22	7.08	+	3.11	2.83e-05	0.000568
actin polymerization or depolymerization (GO:0008154)	61	22	7.2	+	3.06	3.47e-05	0.000681
ribonucleoside monophosphate metabolic process (GO:0009161)	62	22	7.31	+	3.01	4.24e-05	0.000823
actin filament bundle organization (GO:0061572)	63	22	7.43	+	2.96	5.15e-05	0.000976
endocytic recycling (GO:0032456)	64	22	7.55	+	2.91	6.24e-05	0.00116
negative regulation of mRNA catabolic process (GO:1902373)	66	22	7.78	+	2.83	0.000144	0.00248
positive regulation of cell-matrix adhesion (GO:0001954)	67	22	7.9	+	2.78	0.000156	0.00265
positive regulation of smooth muscle cell migration (GO:0014911)	69	22	8.14	+	2.7	0.000192	0.00315
positive regulation of intrinsic apoptotic signaling pathway (GO:2001244)	70	22	8.26	+	2.66	0.000217	0.00349
protein localization to endoplasmic reticulum (GO:0070972)	72	22	8.49	+	2.59	0.000281	0.00439
organelle transport along microtubule (GO:0072384)	74	22	8.73	+	2.52	0.00037	0.00555
regulation of insulin receptor signaling pathway (GO:0046626)	78	22	9.2	+	2.39	0.000813	0.0111
ubiquitin-dependent ERAD pathway (GO:0030433)	80	22	9.44	+	2.33	0.000986	0.0131
regulation of oxidative stress-induced cell death (GO:1903201)	81	22	9.55	+	2.3	0.00109	0.0143
regulation of tissue remodeling (GO:0034103)	86	22	10.14	+	2.17	0.00238	0.0272
regulation of phosphatase activity (GO:0010921)	87	22	10.26	+	2.14	0.00258	0.0294
regulation of organic acid transport (GO:0032890)	91	22	10.73	+	2.05	0.00494	0.0496
cytoplasmic translational initiation (GO:0002183)	30	21	3.54	+	5.93	1.4e-08	5.13e-07
purine ribonucleoside triphosphate biosynthetic process (GO:0009206)	46	21	5.43	+	3.87	3e-06	7.45e-05
retrograde vesicle-mediated transport, Golgi to endoplasmic reticulum (GO:0006890)	49	21	5.78	+	3.63	6.52e-06	0.000151
regulation of plasma lipoprotein particle levels (GO:0097006)	52	21	6.13	+	3.42	1.34e-05	0.000293
regulation of filopodium assembly (GO:0051489)	55	21	6.49	+	3.24	2.64e-05	0.000534
positive regulation of actin filament polymerization (GO:0030838)	55	21	6.49	+	3.24	2.64e-05	0.000534
vesicle docking (GO:0048278)	59	21	6.96	+	3.02	6.05e-05	0.00113
vesicle cytoskeletal trafficking (GO:0099518)	67	21	7.9	+	2.66	0.000315	0.00484
intermediate filament-based process (GO:0045103)	68	21	8.02	+	2.62	0.000356	0.0054
regulation of glucose import (GO:0046324)	74	21	8.73	+	2.41	0.00108	0.0142
triglyceride metabolic process (GO:0006641)	75	21	8.85	+	2.37	0.00117	0.0152
regulation of intracellular steroid hormone receptor signaling pathway (GO:0033143)	77	21	9.08	+	2.31	0.00141	0.0177
positive regulation of reactive oxygen species metabolic process (GO:2000379)	80	21	9.44	+	2.23	0.00282	0.0316
regulation of response to endoplasmic reticulum stress (GO:1905897)	82	21	9.67	+	2.17	0.00315	0.0347
regulation of telomere maintenance (GO:0032204)	83	21	9.79	+	2.15	0.00337	0.0365
regulation of mitochondrial membrane potential (GO:0051881)	84	21	9.91	+	2.12	0.00363	0.0386
keratinocyte differentiation (GO:0030216)	84	21	9.91	+	2.12	0.00363	0.0385
hydrogen peroxide metabolic process (GO:0042743)	42	20	4.95	+	4.04	3.12e-06	7.72e-05
glycogen metabolic process (GO:0005977)	48	20	5.66	+	3.53	1.49e-05	0.000324
cellular glucan metabolic process (GO:0006073)	48	20	5.66	+	3.53	1.49e-05	0.000323
glucan metabolic process (GO:0044042)	49	20	5.78	+	3.46	1.89e-05	0.000402
substrate adhesion-dependent cell spreading (GO:0034446)	55	20	6.49	+	3.08	7.07e-05	0.00129
cellular protein complex disassembly (GO:0043624)	58	20	6.84	+	2.92	0.000128	0.00221
regulation of striated muscle cell apoptotic process (GO:0010662)	61	20	7.2	+	2.78	0.00034	0.00518
ventricular cardiac muscle tissue development (GO:0003229)	61	20	7.2	+	2.78	0.00034	0.00518
nucleoside metabolic process (GO:0009116)	63	20	7.43	+	2.69	0.00041	0.00607
intermediate filament cytoskeleton organization (GO:0045104)	64	20	7.55	+	2.65	0.000458	0.00671
regulation of sodium ion transmembrane transport (GO:1902305)	65	20	7.67	+	2.61	0.000516	0.00744
negative regulation of intracellular transport (GO:0032387)	66	20	7.78	+	2.57	0.000585	0.00834
mRNA destabilization (GO:0061157)	68	20	8.02	+	2.49	0.000762	0.0105
cellular polysaccharide metabolic process (GO:0044264)	69	20	8.14	+	2.46	0.00138	0.0173
regulation of lipid catabolic process (GO:0050994)	70	20	8.26	+	2.42	0.00146	0.0182
polysaccharide metabolic process (GO:0005976)	71	20	8.37	+	2.39	0.00156	0.0193
regulation of nitric oxide biosynthetic process (GO:0045428)	72	20	8.49	+	2.36	0.00169	0.0204
regulation of protein processing (GO:0070613)	72	20	8.49	+	2.36	0.00169	0.0204
RNA destabilization (GO:0050779)	72	20	8.49	+	2.36	0.00169	0.0204
regulation of protein maturation (GO:1903317)	74	20	8.73	+	2.29	0.00202	0.0239
exocytic process (GO:0140029)	75	20	8.85	+	2.26	0.00223	0.026
regulation of ERBB signaling pathway (GO:1901184)	77	20	9.08	+	2.2	0.00402	0.042
response to cold (GO:0009409)	77	20	9.08	+	2.2	0.00402	0.042
regulation of nitric oxide metabolic process (GO:0080164)	77	20	9.08	+	2.2	0.00402	0.042
cellular response to cAMP (GO:0071320)	78	20	9.2	+	2.17	0.00422	0.0435
regulation of signal transduction by p53 class mediator (GO:1901796)	80	20	9.44	+	2.12	0.00477	0.048
ubiquitin-dependent protein catabolic process via the multivesicular body sorting pathway (GO:0043162)	28	19	3.3	+	5.75	9.75e-08	3.13e-06
positive regulation of lamellipodium organization (GO:1902745)	38	19	4.48	+	4.24	3.15e-06	7.8e-05
cortical actin cytoskeleton organization (GO:0030866)	38	19	4.48	+	4.24	3.15e-06	7.79e-05
cardiac muscle hypertrophy (GO:0003300)	39	19	4.6	+	4.13	4.23e-06	0.000102
negative regulation of actin filament depolymerization (GO:0030835)	41	19	4.84	+	3.93	7.42e-06	0.000169
regulation of lamellipodium assembly (GO:0010591)	41	19	4.84	+	3.93	7.42e-06	0.000168
striated muscle hypertrophy (GO:0014897)	41	19	4.84	+	3.93	7.42e-06	0.000168
acute-phase response (GO:0006953)	42	19	4.95	+	3.84	9.72e-06	0.000217
synaptic vesicle transport (GO:0048489)	42	19	4.95	+	3.84	9.72e-06	0.000217
muscle hypertrophy (GO:0014896)	43	19	5.07	+	3.75	1.26e-05	0.000278
synaptic vesicle localization (GO:0097479)	48	19	5.66	+	3.36	4.25e-05	0.000825
negative regulation of proteasomal protein catabolic process (GO:1901799)	49	19	5.78	+	3.29	5.32e-05	0.001
mRNA stabilization (GO:0048255)	55	19	6.49	+	2.93	0.000183	0.00302
positive regulation of axon extension (GO:0045773)	56	19	6.61	+	2.88	0.000221	0.00356
musculoskeletal movement (GO:0050881)	57	19	6.72	+	2.83	0.000266	0.00419
multicellular organismal movement (GO:0050879)	57	19	6.72	+	2.83	0.000266	0.00419
positive regulation of blood vessel endothelial cell migration (GO:0043536)	58	19	6.84	+	2.78	0.000503	0.00727
membrane biogenesis (GO:0044091)	61	19	7.2	+	2.64	0.000667	0.00934
cytoplasmic microtubule organization (GO:0031122)	62	19	7.31	+	2.6	0.000749	0.0103
regulation of alternative mRNA splicing, via spliceosome (GO:0000381)	63	19	7.43	+	2.56	0.000847	0.0115
negative regulation of muscle cell apoptotic process (GO:0010656)	63	19	7.43	+	2.56	0.000847	0.0115
RNA stabilization (GO:0043489)	64	19	7.55	+	2.52	0.000962	0.0128
apoptotic mitochondrial changes (GO:0008637)	68	19	8.02	+	2.37	0.00226	0.0262
modulation by host of symbiont process (GO:0051851)	70	19	8.26	+	2.3	0.00264	0.0299
positive regulation of protein localization to cell periphery (GO:1904377)	71	19	8.37	+	2.27	0.00289	0.0321
regulation of epidermal growth factor receptor signaling pathway (GO:0042058)	72	19	8.49	+	2.24	0.00317	0.0347
response to progesterone (GO:0032570)	73	19	8.61	+	2.21	0.00351	0.0374
tricarboxylic acid cycle (GO:0006099)	30	18	3.54	+	5.09	8e-07	2.19e-05
positive regulation of cell-substrate junction organization (GO:0150117)	35	18	4.13	+	4.36	4.21e-06	0.000102
protein targeting to vacuole (GO:0006623)	39	18	4.6	+	3.91	1.34e-05	0.000292
protein-lipid complex subunit organization (GO:0071825)	41	18	4.84	+	3.72	2.27e-05	0.000473
purine ribonucleoside monophosphate metabolic process (GO:0009167)	45	18	5.31	+	3.39	6.02e-05	0.00112
toxin transport (GO:1901998)	48	18	5.66	+	3.18	0.000117	0.00204
purine nucleoside monophosphate metabolic process (GO:0009126)	48	18	5.66	+	3.18	0.000117	0.00204
nucleoside monophosphate biosynthetic process (GO:0009124)	49	18	5.78	+	3.11	0.000144	0.00248
vacuolar localization (GO:1990849)	50	18	5.9	+	3.05	0.000177	0.00295
regulation of monooxygenase activity (GO:0032768)	50	18	5.9	+	3.05	0.000177	0.00294
lysosome localization (GO:0032418)	50	18	5.9	+	3.05	0.000177	0.00294
regulation of posttranscriptional gene silencing (GO:0060147)	51	18	6.02	+	2.99	0.000216	0.00349
regulation of gene silencing by RNA (GO:0060966)	52	18	6.13	+	2.93	0.000263	0.00414
establishment of protein localization to plasma membrane (GO:0061951)	53	18	6.25	+	2.88	0.000318	0.00488
endosome organization (GO:0007032)	54	18	6.37	+	2.83	0.000382	0.00573
Rho protein signal transduction (GO:0007266)	55	18	6.49	+	2.77	0.000746	0.0103
spindle localization (GO:0051653)	56	18	6.61	+	2.73	0.000804	0.011
regulation of cardiac muscle cell apoptotic process (GO:0010665)	58	18	6.84	+	2.63	0.000974	0.013
positive regulation of protein import (GO:1904591)	59	18	6.96	+	2.59	0.00109	0.0143
endosome to lysosome transport (GO:0008333)	60	18	7.08	+	2.54	0.00123	0.0158
regulation of carbohydrate catabolic process (GO:0043470)	63	18	7.43	+	2.42	0.0018	0.0216
cardiac muscle tissue morphogenesis (GO:0055008)	64	18	7.55	+	2.38	0.00307	0.0339
zymogen activation (GO:0031638)	65	18	7.67	+	2.35	0.00326	0.0354
negative regulation of MAP kinase activity (GO:0043407)	65	18	7.67	+	2.35	0.00326	0.0354
cell-cell recognition (GO:0009988)	66	18	7.78	+	2.31	0.0035	0.0374
stress-activated protein kinase signaling cascade (GO:0031098)	68	18	8.02	+	2.24	0.00413	0.0429
hydrogen peroxide catabolic process (GO:0042744)	27	17	3.18	+	5.34	9.86e-07	2.66e-05
regulation of cytoplasmic transport (GO:1903649)	30	17	3.54	+	4.8	2.89e-06	7.21e-05
positive regulation of lamellipodium assembly (GO:0010592)	30	17	3.54	+	4.8	2.89e-06	7.2e-05
regulation of the force of heart contraction (GO:0002026)	31	17	3.66	+	4.65	4.04e-06	9.82e-05
negative regulation of proteasomal ubiquitin-dependent protein catabolic process (GO:0032435)	36	17	4.25	+	4	1.84e-05	0.000392
plasma lipoprotein particle organization (GO:0071827)	37	17	4.36	+	3.9	2.42e-05	0.000499
ATP biosynthetic process (GO:0006754)	37	17	4.36	+	3.9	2.42e-05	0.000498
positive regulation of cardiac muscle hypertrophy (GO:0010613)	40	17	4.72	+	3.6	5.26e-05	0.000993
positive regulation of muscle hypertrophy (GO:0014742)	41	17	4.84	+	3.52	6.72e-05	0.00123
positive regulation of ATP-dependent activity (GO:0032781)	43	17	5.07	+	3.35	0.000107	0.0019
regulation of actin filament-based movement (GO:1903115)	45	17	5.31	+	3.2	0.000167	0.00279
anterograde axonal transport (GO:0008089)	46	17	5.43	+	3.13	0.000206	0.00335
regulation of gene silencing by miRNA (GO:0060964)	48	17	5.66	+	3	0.00031	0.00478
ventricular cardiac muscle tissue morphogenesis (GO:0055010)	50	17	5.9	+	2.88	0.000456	0.0067
negative regulation of dephosphorylation (GO:0035305)	50	17	5.9	+	2.88	0.000456	0.0067
Golgi to plasma membrane transport (GO:0006893)	51	17	6.02	+	2.83	0.00055	0.00788
regulation of extrinsic apoptotic signaling pathway via death domain receptors (GO:1902041)	51	17	6.02	+	2.83	0.00055	0.00787
protein insertion into membrane (GO:0051205)	51	17	6.02	+	2.83	0.00055	0.00787
positive regulation of protein import into nucleus (GO:0042307)	53	17	6.25	+	2.72	0.00119	0.0154
membrane assembly (GO:0071709)	54	17	6.37	+	2.67	0.00129	0.0165
posttranscriptional gene silencing (GO:0016441)	55	17	6.49	+	2.62	0.00143	0.0178
regulation of sodium ion transmembrane transporter activity (GO:2000649)	56	17	6.61	+	2.57	0.00159	0.0195
peptidyl-proline modification (GO:0018208)	56	17	6.61	+	2.57	0.00159	0.0195
regulation of ubiquitin-protein transferase activity (GO:0051438)	56	17	6.61	+	2.57	0.00159	0.0195
cellular aldehyde metabolic process (GO:0006081)	58	17	6.84	+	2.48	0.00201	0.0238
positive regulation of extrinsic apoptotic signaling pathway (GO:2001238)	59	17	6.96	+	2.44	0.00228	0.0265
regulation of phosphoprotein phosphatase activity (GO:0043666)	59	17	6.96	+	2.44	0.00228	0.0264
response to increased oxygen levels (GO:0036296)	59	17	6.96	+	2.44	0.00228	0.0264
iron ion transport (GO:0006826)	60	17	7.08	+	2.4	0.00258	0.0294
positive regulation of lipase activity (GO:0060193)	60	17	7.08	+	2.4	0.00258	0.0294
regulation of telomere maintenance via telomere lengthening (GO:1904356)	60	17	7.08	+	2.4	0.00258	0.0294
insulin receptor signaling pathway (GO:0008286)	61	17	7.2	+	2.36	0.00446	0.0454
protein activation cascade (GO:0072376)	23	16	2.71	+	5.9	7.88e-07	2.17e-05
COPII-coated vesicle budding (GO:0090114)	23	16	2.71	+	5.9	7.88e-07	2.17e-05
positive regulation of posttranscriptional gene silencing (GO:0060148)	32	16	3.77	+	4.24	1.87e-05	0.000398
actin filament capping (GO:0051693)	34	16	4.01	+	3.99	3.32e-05	0.000656
acetyl-CoA metabolic process (GO:0006084)	35	16	4.13	+	3.88	4.37e-05	0.000844
vesicle targeting (GO:0006903)	37	16	4.36	+	3.67	7.37e-05	0.00135
nucleobase metabolic process (GO:0009112)	38	16	4.48	+	3.57	9.46e-05	0.00169
ribonucleoside monophosphate biosynthetic process (GO:0009156)	39	16	4.6	+	3.48	0.00012	0.0021
lamellipodium assembly (GO:0030032)	39	16	4.6	+	3.48	0.00012	0.0021
translational elongation (GO:0006414)	43	16	5.07	+	3.15	0.000295	0.00458
intermediate filament organization (GO:0045109)	43	16	5.07	+	3.15	0.000295	0.00457
vesicle transport along microtubule (GO:0047496)	43	16	5.07	+	3.15	0.000295	0.00457
regulation of protein localization to cell surface (GO:2000008)	44	16	5.19	+	3.08	0.000364	0.00548
regulation of polysaccharide metabolic process (GO:0032881)	47	16	5.54	+	2.89	0.000657	0.00923
ERBB signaling pathway (GO:0038127)	47	16	5.54	+	2.89	0.000657	0.00923
negative regulation of microtubule polymerization or depolymerization (GO:0031111)	47	16	5.54	+	2.89	0.000657	0.00922
positive regulation of telomere maintenance (GO:0032206)	54	16	6.37	+	2.51	0.00259	0.0294
negative regulation of oxidative stress-induced cell death (GO:1903202)	55	16	6.49	+	2.47	0.00291	0.0323
metaphase plate congression (GO:0051310)	57	16	6.72	+	2.38	0.00372	0.0391
response to morphine (GO:0043278)	57	16	6.72	+	2.38	0.00372	0.0391
positive regulation of glucose transmembrane transport (GO:0010828)	57	16	6.72	+	2.38	0.00372	0.0391
regulation of early endosome to late endosome transport (GO:2000641)	19	15	2.24	+	6.69	5.63e-07	1.59e-05
viral release from host cell (GO:0019076)	24	15	2.83	+	5.3	4.57e-06	0.000109
exit from host cell (GO:0035891)	24	15	2.83	+	5.3	4.57e-06	0.000109
exit from host (GO:0035890)	24	15	2.83	+	5.3	4.57e-06	0.000109
plasma lipoprotein particle remodeling (GO:0034369)	25	15	2.95	+	5.09	6.6e-06	0.000152
protein-lipid complex remodeling (GO:0034368)	25	15	2.95	+	5.09	6.6e-06	0.000152
protein-containing complex remodeling (GO:0034367)	27	15	3.18	+	4.71	1.32e-05	0.000289
regulation of cytoplasmic translation (GO:2000765)	28	15	3.3	+	4.54	1.83e-05	0.000391
clathrin-dependent endocytosis (GO:0072583)	29	15	3.42	+	4.39	2.5e-05	0.000513
positive regulation of gene silencing by miRNA (GO:2000637)	31	15	3.66	+	4.1	4.54e-05	0.000871
modulation by host of viral process (GO:0044788)	34	15	4.01	+	3.74	0.000103	0.00183
negative regulation of striated muscle cell apoptotic process (GO:0010664)	38	15	4.48	+	3.35	0.000272	0.00427
regulation of polysaccharide biosynthetic process (GO:0032885)	39	15	4.6	+	3.26	0.000341	0.00518
cellular response to osmotic stress (GO:0071470)	39	15	4.6	+	3.26	0.000341	0.00517
'de novo' protein folding (GO:0006458)	44	15	5.19	+	2.89	0.000946	0.0127
apoptotic cell clearance (GO:0043277)	44	15	5.19	+	2.89	0.000946	0.0127
protein localization to lysosome (GO:0061462)	44	15	5.19	+	2.89	0.000946	0.0126
mitotic metaphase plate congression (GO:0007080)	45	15	5.31	+	2.83	0.00114	0.0149
tRNA aminoacylation for protein translation (GO:0006418)	45	15	5.31	+	2.83	0.00114	0.0149
neuron projection regeneration (GO:0031102)	45	15	5.31	+	2.83	0.00114	0.0149
negative regulation of cellular response to insulin stimulus (GO:1900077)	46	15	5.43	+	2.76	0.00137	0.0172
adherens junction organization (GO:0034332)	46	15	5.43	+	2.76	0.00137	0.0172
maternal placenta development (GO:0001893)	47	15	5.54	+	2.71	0.00262	0.0297
response to angiotensin (GO:1990776)	47	15	5.54	+	2.71	0.00262	0.0296
regulation of vascular permeability (GO:0043114)	48	15	5.66	+	2.65	0.00282	0.0316
tRNA aminoacylation (GO:0043039)	48	15	5.66	+	2.65	0.00282	0.0315
amino acid activation (GO:0043038)	49	15	5.78	+	2.6	0.00307	0.0339
negative regulation of endocytosis (GO:0045806)	49	15	5.78	+	2.6	0.00307	0.0338
regulation of telomere maintenance via telomerase (GO:0032210)	50	15	5.9	+	2.54	0.00339	0.0367
establishment of spindle localization (GO:0051293)	50	15	5.9	+	2.54	0.00339	0.0366
trabecula morphogenesis (GO:0061383)	53	15	6.25	+	2.4	0.00475	0.0479
regionalization (GO:0003002)	360	15	42.46	-	0.35	5.64e-06	0.000132
ATP synthesis coupled proton transport (GO:0015986)	23	14	2.71	+	5.16	1.18e-05	0.000262
energy coupled proton transport, down electrochemical gradient (GO:0015985)	23	14	2.71	+	5.16	1.18e-05	0.000262
virion assembly (GO:0019068)	27	14	3.18	+	4.4	4.55e-05	0.000871
intra-Golgi vesicle-mediated transport (GO:0006891)	30	14	3.54	+	3.96	0.000109	0.00193
positive regulation of focal adhesion assembly (GO:0051894)	30	14	3.54	+	3.96	0.000109	0.00193
endosome transport via multivesicular body sorting pathway (GO:0032509)	30	14	3.54	+	3.96	0.000109	0.00192
multivesicular body sorting pathway (GO:0071985)	34	14	4.01	+	3.49	0.000306	0.00473
response to interleukin-4 (GO:0070670)	35	14	4.13	+	3.39	0.000388	0.0058
axon regeneration (GO:0031103)	35	14	4.13	+	3.39	0.000388	0.00579
negative regulation of protein dephosphorylation (GO:0035308)	36	14	4.25	+	3.3	0.000487	0.00711
positive regulation of telomere maintenance via telomere lengthening (GO:1904358)	36	14	4.25	+	3.3	0.000487	0.0071
negative regulation of lipid transport (GO:0032369)	37	14	4.36	+	3.21	0.000607	0.0086
regulation of cardiac muscle cell contraction (GO:0086004)	37	14	4.36	+	3.21	0.000607	0.0086
regulation of nitric-oxide synthase activity (GO:0050999)	38	14	4.48	+	3.12	0.00075	0.0103
ERK1 and ERK2 cascade (GO:0070371)	38	14	4.48	+	3.12	0.00075	0.0103
purine nucleoside bisphosphate biosynthetic process (GO:0034033)	41	14	4.84	+	2.89	0.00137	0.0173
ribonucleoside bisphosphate biosynthetic process (GO:0034030)	41	14	4.84	+	2.89	0.00137	0.0173
cell-substrate junction organization (GO:0150115)	41	14	4.84	+	2.89	0.00137	0.0172
negative regulation of insulin receptor signaling pathway (GO:0046627)	41	14	4.84	+	2.89	0.00137	0.0172
nucleoside bisphosphate biosynthetic process (GO:0033866)	41	14	4.84	+	2.89	0.00137	0.0172
'de novo' posttranslational protein folding (GO:0051084)	42	14	4.95	+	2.83	0.00165	0.02
positive regulation of sodium ion transport (GO:0010765)	43	14	5.07	+	2.76	0.00197	0.0235
protein depolymerization (GO:0051261)	44	14	5.19	+	2.7	0.00389	0.0408
regulation of amyloid precursor protein catabolic process (GO:1902991)	45	14	5.31	+	2.64	0.00417	0.043
regulation of fatty acid biosynthetic process (GO:0042304)	46	14	5.43	+	2.58	0.00453	0.0461
response to thyroid hormone (GO:0097066)	46	14	5.43	+	2.58	0.00453	0.046
establishment of protein localization to endoplasmic reticulum (GO:0072599)	46	14	5.43	+	2.58	0.00453	0.046
binding of sperm to zona pellucida (GO:0007339)	47	14	5.54	+	2.53	0.00497	0.0496
negative regulation of endothelial cell proliferation (GO:0001937)	47	14	5.54	+	2.53	0.00497	0.0496
mitochondrial ATP synthesis coupled proton transport (GO:0042776)	16	13	1.89	+	6.89	2.59e-06	6.49e-05
blood coagulation, fibrin clot formation (GO:0072378)	18	13	2.12	+	6.12	6.41e-06	0.000149
stress granule assembly (GO:0034063)	22	13	2.59	+	5.01	3.06e-05	0.000609
GMP metabolic process (GO:0046037)	23	13	2.71	+	4.79	4.33e-05	0.000838
NADH metabolic process (GO:0006734)	26	13	3.07	+	4.24	0.000112	0.00197
response to muscle stretch (GO:0035994)	27	13	3.18	+	4.08	0.00015	0.00257
cholesterol efflux (GO:0033344)	28	13	3.3	+	3.94	0.000199	0.00325
TOR signaling (GO:0031929)	28	13	3.3	+	3.94	0.000199	0.00325
ruffle organization (GO:0031529)	28	13	3.3	+	3.94	0.000199	0.00325
response to nitric oxide (GO:0071731)	30	13	3.54	+	3.67	0.000338	0.00516
nucleus localization (GO:0051647)	32	13	3.77	+	3.44	0.000552	0.00789
positive regulation of telomere maintenance via telomerase (GO:0032212)	32	13	3.77	+	3.44	0.000552	0.00789
cell redox homeostasis (GO:0045454)	33	13	3.89	+	3.34	0.000696	0.00969
regulation of superoxide metabolic process (GO:0090322)	34	13	4.01	+	3.24	0.00087	0.0118
negative regulation of cardiac muscle cell apoptotic process (GO:0010667)	35	13	4.13	+	3.15	0.00108	0.0142
protein localization to cell surface (GO:0034394)	35	13	4.13	+	3.15	0.00108	0.0142
establishment of endothelial barrier (GO:0061028)	35	13	4.13	+	3.15	0.00108	0.0142
cytokinetic process (GO:0032506)	36	13	4.25	+	3.06	0.00133	0.0169
peptide cross-linking (GO:0018149)	36	13	4.25	+	3.06	0.00133	0.0169
purine nucleoside metabolic process (GO:0042278)	36	13	4.25	+	3.06	0.00133	0.0168
regulation of amyloid-beta formation (GO:1902003)	37	13	4.36	+	2.98	0.00163	0.0198
regulation of mitotic spindle organization (GO:0060236)	38	13	4.48	+	2.9	0.00197	0.0235
regulation of glycogen metabolic process (GO:0070873)	38	13	4.48	+	2.9	0.00197	0.0235
protein peptidyl-prolyl isomerization (GO:0000413)	38	13	4.48	+	2.9	0.00197	0.0235
regulation of protein export from nucleus (GO:0046825)	38	13	4.48	+	2.9	0.00197	0.0235
ribonucleoside metabolic process (GO:0009119)	39	13	4.6	+	2.83	0.00238	0.0272
cell-substrate junction assembly (GO:0007044)	40	13	4.72	+	2.76	0.00286	0.0318
endodermal cell differentiation (GO:0035987)	40	13	4.72	+	2.76	0.00286	0.0318
autophagosome maturation (GO:0097352)	40	13	4.72	+	2.76	0.00286	0.0318
epidermal growth factor receptor signaling pathway (GO:0007173)	41	13	4.84	+	2.69	0.00341	0.0368
cellular response to vascular endothelial growth factor stimulus (GO:0035924)	41	13	4.84	+	2.69	0.00341	0.0368
maintenance of protein localization in organelle (GO:0072595)	41	13	4.84	+	2.69	0.00341	0.0367
detection of stimulus (GO:0051606)	1419	13	167.37	-	0.08	1.85e-52	1.85e-49
fibrinolysis (GO:0042730)	14	12	1.65	+	7.27	4.33e-06	0.000104
formation of cytoplasmic translation initiation complex (GO:0001732)	15	12	1.77	+	6.78	7.05e-06	0.000161
clathrin coat assembly (GO:0048268)	18	12	2.12	+	5.65	2.59e-05	0.000527
vesicle cargo loading (GO:0035459)	18	12	2.12	+	5.65	2.59e-05	0.000526
cellular response to nitric oxide (GO:0071732)	24	12	2.83	+	4.24	0.000205	0.00333
protein targeting to lysosome (GO:0006622)	25	12	2.95	+	4.07	0.000275	0.0043
regulation of nuclear-transcribed mRNA catabolic process, deadenylation-dependent decay (GO:1900151)	25	12	2.95	+	4.07	0.000275	0.0043
purine ribonucleoside monophosphate biosynthetic process (GO:0009168)	26	12	3.07	+	3.91	0.000363	0.00548
mitochondrial electron transport, NADH to ubiquinone (GO:0006120)	27	12	3.18	+	3.77	0.000475	0.00695
regulation of oxidative stress-induced intrinsic apoptotic signaling pathway (GO:1902175)	28	12	3.3	+	3.63	0.000614	0.00869
cellular response to reactive nitrogen species (GO:1902170)	28	12	3.3	+	3.63	0.000614	0.00868
purine nucleoside monophosphate biosynthetic process (GO:0009127)	28	12	3.3	+	3.63	0.000614	0.00868
negative regulation of oxidoreductase activity (GO:0051354)	29	12	3.42	+	3.51	0.000785	0.0107
regulation of glycogen biosynthetic process (GO:0005979)	30	12	3.54	+	3.39	0.000995	0.0132
cellular response to interleukin-4 (GO:0071353)	30	12	3.54	+	3.39	0.000995	0.0132
negative regulation of receptor-mediated endocytosis (GO:0048261)	30	12	3.54	+	3.39	0.000995	0.0132
regulation of glucan biosynthetic process (GO:0010962)	30	12	3.54	+	3.39	0.000995	0.0132
purine ribonucleoside metabolic process (GO:0046128)	31	12	3.66	+	3.28	0.00125	0.016
AMP metabolic process (GO:0046033)	31	12	3.66	+	3.28	0.00125	0.016
protein export from nucleus (GO:0006611)	32	12	3.77	+	3.18	0.00156	0.0193
Golgi to plasma membrane protein transport (GO:0043001)	32	12	3.77	+	3.18	0.00156	0.0193
regulation of intracellular estrogen receptor signaling pathway (GO:0033146)	35	12	4.13	+	2.91	0.00286	0.0318
negative regulation of actin filament bundle assembly (GO:0032232)	36	12	4.25	+	2.83	0.00345	0.0372
chaperone cofactor-dependent protein refolding (GO:0051085)	36	12	4.25	+	2.83	0.00345	0.0372
positive regulation of microtubule polymerization (GO:0031116)	36	12	4.25	+	2.83	0.00345	0.0371
regulation of long-term neuronal synaptic plasticity (GO:0048169)	37	12	4.36	+	2.75	0.00414	0.043
regulation of intrinsic apoptotic signaling pathway in response to DNA damage (GO:1902229)	38	12	4.48	+	2.68	0.00494	0.0495
negative regulation of protein localization to membrane (GO:1905476)	38	12	4.48	+	2.68	0.00494	0.0495
GMP biosynthetic process (GO:0006177)	14	11	1.65	+	6.66	1.92e-05	0.000407
positive regulation of cytoplasmic translation (GO:2000767)	16	11	1.89	+	5.83	4.6e-05	0.00088
cellular response to interleukin-7 (GO:0098761)	17	11	2.01	+	5.49	6.86e-05	0.00126
response to interleukin-7 (GO:0098760)	17	11	2.01	+	5.49	6.86e-05	0.00126
protein localization to cell-cell junction (GO:0150105)	20	11	2.36	+	4.66	0.000201	0.00327
postsynaptic actin cytoskeleton organization (GO:0098974)	21	11	2.48	+	4.44	0.000277	0.00433
IMP metabolic process (GO:0046040)	23	11	2.71	+	4.05	0.000503	0.0073
plasma membrane repair (GO:0001778)	23	11	2.71	+	4.05	0.000503	0.00729
positive regulation of sodium ion transmembrane transport (GO:1902307)	23	11	2.71	+	4.05	0.000503	0.00728
postsynaptic cytoskeleton organization (GO:0099188)	23	11	2.71	+	4.05	0.000503	0.00728
regulation of complement activation (GO:0030449)	24	11	2.83	+	3.89	0.000664	0.00931
late endosome to vacuole transport (GO:0045324)	25	11	2.95	+	3.73	0.000866	0.0118
establishment of protein localization to mitochondrial membrane (GO:0090151)	25	11	2.95	+	3.73	0.000866	0.0117
nuclear migration (GO:0007097)	27	11	3.18	+	3.45	0.00142	0.0179
peptide catabolic process (GO:0043171)	27	11	3.18	+	3.45	0.00142	0.0178
regulation of release of sequestered calcium ion into cytosol by sarcoplasmic reticulum (GO:0010880)	27	11	3.18	+	3.45	0.00142	0.0178
negative regulation of epidermal growth factor receptor signaling pathway (GO:0042059)	28	11	3.3	+	3.33	0.0018	0.0216
protein localization to Golgi apparatus (GO:0034067)	29	11	3.42	+	3.22	0.00224	0.0261
acyl-CoA biosynthetic process (GO:0071616)	30	11	3.54	+	3.11	0.00278	0.0313
negative regulation of ERBB signaling pathway (GO:1901185)	30	11	3.54	+	3.11	0.00278	0.0313
cellular metabolic compound salvage (GO:0043094)	30	11	3.54	+	3.11	0.00278	0.0313
thioester biosynthetic process (GO:0035384)	30	11	3.54	+	3.11	0.00278	0.0312
negative regulation of extrinsic apoptotic signaling pathway via death domain receptors (GO:1902042)	31	11	3.66	+	3.01	0.00341	0.0368
pyrimidine-containing compound biosynthetic process (GO:0072528)	31	11	3.66	+	3.01	0.00341	0.0368
positive regulation of protein processing (GO:0010954)	32	11	3.77	+	2.91	0.00416	0.0429
regulation of fibrinolysis (GO:0051917)	11	10	1.3	+	7.71	1.98e-05	0.000417
COPII-coated vesicle cargo loading (GO:0090110)	14	10	1.65	+	6.06	8.16e-05	0.00147
chaperone-mediated autophagy (GO:0061684)	14	10	1.65	+	6.06	8.16e-05	0.00147
viral translation (GO:0019081)	15	10	1.77	+	5.65	0.000123	0.00214
positive regulation of telomerase RNA localization to Cajal body (GO:1904874)	15	10	1.77	+	5.65	0.000123	0.00213
positive regulation of exosomal secretion (GO:1903543)	15	10	1.77	+	5.65	0.000123	0.00213
physiological cardiac muscle hypertrophy (GO:0003301)	16	10	1.89	+	5.3	0.000181	0.00299
physiological muscle hypertrophy (GO:0003298)	16	10	1.89	+	5.3	0.000181	0.00299
cell growth involved in cardiac muscle cell development (GO:0061049)	16	10	1.89	+	5.3	0.000181	0.00299
positive regulation by host of viral process (GO:0044794)	17	10	2.01	+	4.99	0.000261	0.00412
regulation of exosomal secretion (GO:1903541)	17	10	2.01	+	4.99	0.000261	0.00412
Rab protein signal transduction (GO:0032482)	18	10	2.12	+	4.71	0.000367	0.00553
regulation of telomerase RNA localization to Cajal body (GO:1904872)	18	10	2.12	+	4.71	0.000367	0.00553
viral budding (GO:0046755)	18	10	2.12	+	4.71	0.000367	0.00552
regulation of ERAD pathway (GO:1904292)	20	10	2.36	+	4.24	0.000691	0.00963
Rac protein signal transduction (GO:0016601)	21	10	2.48	+	4.04	0.000924	0.0124
positive regulation of hemostasis (GO:1900048)	21	10	2.48	+	4.04	0.000924	0.0124
positive regulation of fibroblast migration (GO:0010763)	21	10	2.48	+	4.04	0.000924	0.0124
positive regulation of blood coagulation (GO:0030194)	21	10	2.48	+	4.04	0.000924	0.0124
viral gene expression (GO:0019080)	22	10	2.59	+	3.85	0.00122	0.0157
regulation of lipoprotein particle clearance (GO:0010984)	22	10	2.59	+	3.85	0.00122	0.0157
plasma lipoprotein particle clearance (GO:0034381)	23	10	2.71	+	3.69	0.00158	0.0195
retrograde axonal transport (GO:0008090)	23	10	2.71	+	3.69	0.00158	0.0195
cellular response to prostaglandin stimulus (GO:0071379)	24	10	2.83	+	3.53	0.00203	0.0241
negative regulation of ubiquitin-protein transferase activity (GO:0051444)	24	10	2.83	+	3.53	0.00203	0.0241
positive regulation of coagulation (GO:0050820)	24	10	2.83	+	3.53	0.00203	0.024
positive regulation of lipid storage (GO:0010884)	24	10	2.83	+	3.53	0.00203	0.024
regulation of Rac protein signal transduction (GO:0035020)	24	10	2.83	+	3.53	0.00203	0.024
amyloid-beta clearance (GO:0097242)	24	10	2.83	+	3.53	0.00203	0.024
regulation of platelet-derived growth factor receptor signaling pathway (GO:0010640)	25	10	2.95	+	3.39	0.00258	0.0294
metallo-sulfur cluster assembly (GO:0031163)	26	10	3.07	+	3.26	0.00324	0.0353
iron-sulfur cluster assembly (GO:0016226)	26	10	3.07	+	3.26	0.00324	0.0352
positive regulation of extracellular matrix organization (GO:1903055)	27	10	3.18	+	3.14	0.00403	0.042
negative regulation of phagocytosis (GO:0050765)	27	10	3.18	+	3.14	0.00403	0.042
alternative mRNA splicing, via spliceosome (GO:0000380)	27	10	3.18	+	3.14	0.00403	0.0419
pyrimidine nucleotide biosynthetic process (GO:0006221)	28	10	3.3	+	3.03	0.00496	0.0497
endoplasmic reticulum calcium ion homeostasis (GO:0032469)	28	10	3.3	+	3.03	0.00496	0.0497
mitochondrial calcium ion homeostasis (GO:0051560)	28	10	3.3	+	3.03	0.00496	0.0497
regulation of spindle assembly (GO:0090169)	28	10	3.3	+	3.03	0.00496	0.0496
positive regulation of dendritic spine morphogenesis (GO:0061003)	28	10	3.3	+	3.03	0.00496	0.0496
protein deneddylation (GO:0000338)	10	9	1.18	+	7.63	5.49e-05	0.00103
vesicle coating (GO:0006901)	11	9	1.3	+	6.94	9.05e-05	0.00163
IRES-dependent viral translational initiation (GO:0075522)	11	9	1.3	+	6.94	9.05e-05	0.00162
peripheral nervous system axon regeneration (GO:0014012)	12	9	1.42	+	6.36	0.000144	0.00247
negative regulation of cell size (GO:0045792)	14	9	1.65	+	5.45	0.000328	0.00503
vesicle targeting, to, from or within Golgi (GO:0048199)	14	9	1.65	+	5.45	0.000328	0.00503
negative regulation of microtubule polymerization (GO:0031115)	16	9	1.89	+	4.77	0.000675	0.00943
viral genome replication (GO:0019079)	17	9	2.01	+	4.49	0.000936	0.0126
pyrimidine nucleobase metabolic process (GO:0006206)	17	9	2.01	+	4.49	0.000936	0.0126
regulation of cardiac muscle contraction by calcium ion signaling (GO:0010882)	17	9	2.01	+	4.49	0.000936	0.0125
gas transport (GO:0015669)	18	9	2.12	+	4.24	0.00127	0.0163
NAD metabolic process (GO:0019674)	18	9	2.12	+	4.24	0.00127	0.0163
Golgi to vacuole transport (GO:0006896)	19	9	2.24	+	4.02	0.0017	0.0206
glycogen biosynthetic process (GO:0005978)	19	9	2.24	+	4.02	0.0017	0.0206
glucan biosynthetic process (GO:0009250)	19	9	2.24	+	4.02	0.0017	0.0206
ribosome localization (GO:0033750)	20	9	2.36	+	3.82	0.00224	0.0262
mitotic cytokinetic process (GO:1902410)	20	9	2.36	+	3.82	0.00224	0.0261
ribosomal subunit export from nucleus (GO:0000054)	20	9	2.36	+	3.82	0.00224	0.0261
posttranslational protein targeting to endoplasmic reticulum membrane (GO:0006620)	21	9	2.48	+	3.63	0.00291	0.0323
regulation of mitotic spindle assembly (GO:1901673)	21	9	2.48	+	3.63	0.00291	0.0322
regulation of ryanodine-sensitive calcium-release channel activity (GO:0060314)	22	9	2.59	+	3.47	0.00372	0.0393
regulation of establishment of cell polarity (GO:2000114)	22	9	2.59	+	3.47	0.00372	0.0392
response to hepatocyte growth factor (GO:0035728)	22	9	2.59	+	3.47	0.00372	0.0392
muscle cell cellular homeostasis (GO:0046716)	22	9	2.59	+	3.47	0.00372	0.0392
negative regulation of amyloid precursor protein catabolic process (GO:1902992)	22	9	2.59	+	3.47	0.00372	0.0392
protein-lipid complex assembly (GO:0065005)	23	9	2.71	+	3.32	0.0047	0.0476
cellular response to low-density lipoprotein particle stimulus (GO:0071404)	23	9	2.71	+	3.32	0.0047	0.0476
response to misfolded protein (GO:0051788)	23	9	2.71	+	3.32	0.0047	0.0475
protein insertion into ER membrane (GO:0045048)	23	9	2.71	+	3.32	0.0047	0.0475
early endosome to late endosome transport (GO:0045022)	23	9	2.71	+	3.32	0.0047	0.0475
actin nucleation (GO:0045010)	23	9	2.71	+	3.32	0.0047	0.0474
positive regulation of viral life cycle (GO:1903902)	23	9	2.71	+	3.32	0.0047	0.0474
response to mercury ion (GO:0046689)	23	9	2.71	+	3.32	0.0047	0.0474
anterior/posterior pattern specification (GO:0009952)	232	9	27.36	-	0.33	0.000189	0.00309
CRD-mediated mRNA stabilization (GO:0070934)	9	8	1.06	+	7.54	0.000153	0.00261
positive regulation of establishment of protein localization to telomere (GO:1904851)	10	8	1.18	+	6.78	0.000251	0.00399
negative regulation of amyloid fibril formation (GO:1905907)	11	8	1.3	+	6.17	0.000393	0.00586
regulation of establishment of protein localization to telomere (GO:0070203)	11	8	1.3	+	6.17	0.000393	0.00586
positive regulation of protein localization to Cajal body (GO:1904871)	11	8	1.3	+	6.17	0.000393	0.00585
regulation of protein localization to Cajal body (GO:1904869)	11	8	1.3	+	6.17	0.000393	0.00585
synaptic vesicle budding (GO:0070142)	11	8	1.3	+	6.17	0.000393	0.00584
protein localization to endosome (GO:0036010)	11	8	1.3	+	6.17	0.000393	0.00584
regulation of establishment of protein localization to chromosome (GO:0070202)	12	8	1.42	+	5.65	0.000595	0.00846
negative regulation of nuclear-transcribed mRNA catabolic process, deadenylation-dependent decay (GO:1900152)	12	8	1.42	+	5.65	0.000595	0.00845
oxygen transport (GO:0015671)	12	8	1.42	+	5.65	0.000595	0.00845
phospholipid efflux (GO:0033700)	13	8	1.53	+	5.22	0.000873	0.0118
positive regulation of protein localization to chromosome, telomeric region (GO:1904816)	13	8	1.53	+	5.22	0.000873	0.0118
proteasome assembly (GO:0043248)	13	8	1.53	+	5.22	0.000873	0.0118
high-density lipoprotein particle remodeling (GO:0034375)	13	8	1.53	+	5.22	0.000873	0.0118
negative regulation of monooxygenase activity (GO:0032769)	14	8	1.65	+	4.84	0.00125	0.016
regulation of amyloid fibril formation (GO:1905906)	14	8	1.65	+	4.84	0.00125	0.016
negative regulation of platelet-derived growth factor receptor signaling pathway (GO:0010642)	14	8	1.65	+	4.84	0.00125	0.016
regulation of protein localization to chromosome, telomeric region (GO:1904814)	15	8	1.77	+	4.52	0.00173	0.0209
regulation of plasminogen activation (GO:0010755)	15	8	1.77	+	4.52	0.00173	0.0209
nucleobase biosynthetic process (GO:0046112)	16	8	1.89	+	4.24	0.00236	0.0271
cardiac myofibril assembly (GO:0055003)	16	8	1.89	+	4.24	0.00236	0.0271
actin filament depolymerization (GO:0030042)	16	8	1.89	+	4.24	0.00236	0.0271
tail-anchored membrane protein insertion into ER membrane (GO:0071816)	17	8	2.01	+	3.99	0.00316	0.0347
positive regulation of receptor recycling (GO:0001921)	17	8	2.01	+	3.99	0.00316	0.0347
cellular response to superoxide (GO:0071451)	17	8	2.01	+	3.99	0.00316	0.0347
cellular response to oxygen radical (GO:0071450)	17	8	2.01	+	3.99	0.00316	0.0347
late endosome to vacuole transport via multivesicular body sorting pathway (GO:0032511)	17	8	2.01	+	3.99	0.00316	0.0346
AMP biosynthetic process (GO:0006167)	17	8	2.01	+	3.99	0.00316	0.0346
acetyl-CoA biosynthetic process (GO:0006085)	17	8	2.01	+	3.99	0.00316	0.0346
deoxyribonucleotide biosynthetic process (GO:0009263)	17	8	2.01	+	3.99	0.00316	0.0346
regulation of podosome assembly (GO:0071801)	18	8	2.12	+	3.77	0.00415	0.043
amino-acid betaine metabolic process (GO:0006577)	18	8	2.12	+	3.77	0.00415	0.043
cellular response to prostaglandin E stimulus (GO:0071380)	18	8	2.12	+	3.77	0.00415	0.043
2-oxoglutarate metabolic process (GO:0006103)	18	8	2.12	+	3.77	0.00415	0.0429
protein insertion into mitochondrial membrane (GO:0051204)	18	8	2.12	+	3.77	0.00415	0.0429
actin filament severing (GO:0051014)	18	8	2.12	+	3.77	0.00415	0.0429
protein refolding (GO:0042026)	18	8	2.12	+	3.77	0.00415	0.0429
regulation of Golgi organization (GO:1903358)	18	8	2.12	+	3.77	0.00415	0.0428
positive regulation of early endosome to late endosome transport (GO:2000643)	8	7	0.94	+	7.42	0.000431	0.00637
actin-myosin filament sliding (GO:0033275)	8	7	0.94	+	7.42	0.000431	0.00637
triglyceride-rich lipoprotein particle remodeling (GO:0034370)	8	7	0.94	+	7.42	0.000431	0.00636
establishment or maintenance of cytoskeleton polarity (GO:0030952)	9	7	1.06	+	6.59	0.000697	0.0097
pinocytosis (GO:0006907)	10	7	1.18	+	5.93	0.00108	0.0142
transferrin transport (GO:0033572)	10	7	1.18	+	5.93	0.00108	0.0142
fatty acid beta-oxidation using acyl-CoA dehydrogenase (GO:0033539)	10	7	1.18	+	5.93	0.00108	0.0142
regulation of deoxyribonuclease activity (GO:0032070)	10	7	1.18	+	5.93	0.00108	0.0142
purine ribonucleoside biosynthetic process (GO:0046129)	11	7	1.3	+	5.4	0.0016	0.0196
oxaloacetate metabolic process (GO:0006107)	11	7	1.3	+	5.4	0.0016	0.0196
nucleoside biosynthetic process (GO:0009163)	11	7	1.3	+	5.4	0.0016	0.0196
ribonucleoside biosynthetic process (GO:0042455)	11	7	1.3	+	5.4	0.0016	0.0196
purine nucleoside biosynthetic process (GO:0042451)	11	7	1.3	+	5.4	0.0016	0.0196
regulation of cholesterol esterification (GO:0010872)	11	7	1.3	+	5.4	0.0016	0.0196
nucleobase-containing small molecule biosynthetic process (GO:0034404)	11	7	1.3	+	5.4	0.0016	0.0196
regulation of opsonization (GO:1903027)	12	7	1.42	+	4.95	0.00231	0.0267
NLS-bearing protein import into nucleus (GO:0006607)	12	7	1.42	+	4.95	0.00231	0.0267
synaptic vesicle endosomal processing (GO:0099532)	12	7	1.42	+	4.95	0.00231	0.0267
reverse cholesterol transport (GO:0043691)	12	7	1.42	+	4.95	0.00231	0.0267
plasminogen activation (GO:0031639)	12	7	1.42	+	4.95	0.00231	0.0266
Golgi inheritance (GO:0048313)	12	7	1.42	+	4.95	0.00231	0.0266
organelle inheritance (GO:0048308)	12	7	1.42	+	4.95	0.00231	0.0266
regulation of guanyl-nucleotide exchange factor activity (GO:1905097)	12	7	1.42	+	4.95	0.00231	0.0266
viral budding via host ESCRT complex (GO:0039702)	12	7	1.42	+	4.95	0.00231	0.0266
non-lytic viral release (GO:0046753)	12	7	1.42	+	4.95	0.00231	0.0265
negative regulation of ubiquitin protein ligase activity (GO:1904667)	13	7	1.53	+	4.57	0.00323	0.0353
viral RNA genome replication (GO:0039694)	13	7	1.53	+	4.57	0.00323	0.0352
positive regulation of cytoplasmic transport (GO:1903651)	13	7	1.53	+	4.57	0.00323	0.0352
P-body assembly (GO:0033962)	13	7	1.53	+	4.57	0.00323	0.0352
removal of superoxide radicals (GO:0019430)	14	7	1.65	+	4.24	0.00441	0.0452
glycosyl compound biosynthetic process (GO:1901659)	14	7	1.65	+	4.24	0.00441	0.0452
IMP biosynthetic process (GO:0006188)	14	7	1.65	+	4.24	0.00441	0.0452
regulation of modification of postsynaptic structure (GO:0099159)	14	7	1.65	+	4.24	0.00441	0.0451
carnitine metabolic process (GO:0009437)	14	7	1.65	+	4.24	0.00441	0.0451
positive regulation of actin filament depolymerization (GO:0030836)	14	7	1.65	+	4.24	0.00441	0.0451
purine-containing compound salvage (GO:0043101)	14	7	1.65	+	4.24	0.00441	0.0451
positive regulation of ERAD pathway (GO:1904294)	14	7	1.65	+	4.24	0.00441	0.045
cilium movement (GO:0003341)	172	7	20.29	-	0.35	0.00204	0.024
sensory perception of chemical stimulus (GO:0007606)	1316	7	155.23	-	0.05	1.24e-54	1.64e-51
protein localization to bicellular tight junction (GO:1902396)	6	6	0.71	+	8.48	0.000721	0.00997
negative regulation of fibrinolysis (GO:0051918)	7	6	0.83	+	7.27	0.00122	0.0157
amyloid-beta clearance by transcytosis (GO:0150093)	7	6	0.83	+	7.27	0.00122	0.0157
muscle filament sliding (GO:0030049)	7	6	0.83	+	7.27	0.00122	0.0157
very-low-density lipoprotein particle remodeling (GO:0034372)	7	6	0.83	+	7.27	0.00122	0.0157
complement activation, alternative pathway (GO:0006957)	8	6	0.94	+	6.36	0.00194	0.0233
regulation of ER-associated ubiquitin-dependent protein catabolic process (GO:1903069)	8	6	0.94	+	6.36	0.00194	0.0233
negative regulation of guanyl-nucleotide exchange factor activity (GO:1905098)	8	6	0.94	+	6.36	0.00194	0.0233
positive regulation of cholesterol esterification (GO:0010873)	8	6	0.94	+	6.36	0.00194	0.0233
'de novo' XMP biosynthetic process (GO:0097294)	8	6	0.94	+	6.36	0.00194	0.0233
XMP biosynthetic process (GO:0097293)	8	6	0.94	+	6.36	0.00194	0.0232
XMP metabolic process (GO:0097292)	8	6	0.94	+	6.36	0.00194	0.0232
high-density lipoprotein particle assembly (GO:0034380)	8	6	0.94	+	6.36	0.00194	0.0232
regulation of long-chain fatty acid import into cell (GO:0140212)	9	6	1.06	+	5.65	0.00295	0.0327
negative regulation of endoplasmic reticulum calcium ion concentration (GO:0032471)	9	6	1.06	+	5.65	0.00295	0.0327
voluntary musculoskeletal movement (GO:0050882)	9	6	1.06	+	5.65	0.00295	0.0327
positive regulation of nuclease activity (GO:0032075)	9	6	1.06	+	5.65	0.00295	0.0326
positive regulation of opsonization (GO:1903028)	10	6	1.18	+	5.09	0.00431	0.0443
regulation of mRNA binding (GO:1902415)	10	6	1.18	+	5.09	0.00431	0.0443
tubulin complex assembly (GO:0007021)	10	6	1.18	+	5.09	0.00431	0.0443
positive regulation of intrinsic apoptotic signaling pathway by p53 class mediator (GO:1902255)	10	6	1.18	+	5.09	0.00431	0.0443
negative regulation of nitric-oxide synthase activity (GO:0051001)	10	6	1.18	+	5.09	0.00431	0.0442
aggrephagy (GO:0035973)	5	5	0.59	+	8.48	0.00208	0.0244
COPI-coated vesicle budding (GO:0035964)	5	5	0.59	+	8.48	0.00208	0.0244
establishment or maintenance of actin cytoskeleton polarity (GO:0030950)	5	5	0.59	+	8.48	0.00208	0.0244
response to triglyceride (GO:0034014)	6	5	0.71	+	7.07	0.00348	0.0374
positive regulation of ER-associated ubiquitin-dependent protein catabolic process (GO:1903071)	6	5	0.71	+	7.07	0.00348	0.0374
purine ribonucleoside salvage (GO:0006166)	6	5	0.71	+	7.07	0.00348	0.0373
positive regulation of focal adhesion disassembly (GO:0120183)	6	5	0.71	+	7.07	0.00348	0.0373
regulation of focal adhesion disassembly (GO:0120182)	6	5	0.71	+	7.07	0.00348	0.0373
nucleoside salvage (GO:0043174)	6	5	0.71	+	7.07	0.00348	0.0373
synaptic vesicle budding from presynaptic endocytic zone membrane (GO:0016185)	6	5	0.71	+	7.07	0.00348	0.0372
bradykinin catabolic process (GO:0010815)	6	5	0.71	+	7.07	0.00348	0.0372
cilium-dependent cell motility (GO:0060285)	135	5	15.92	-	0.31	0.0036	0.0383
cilium or flagellum-dependent cell motility (GO:0001539)	135	5	15.92	-	0.31	0.0036	0.0383
detection of chemical stimulus (GO:0009593)	1270	5	149.8	-	0.03	4.37e-55	6.33e-52
detection of stimulus involved in sensory perception (GO:0050906)	1320	5	155.7	-	0.03	1.6e-57	3.19e-54
meiosis I cell cycle process (GO:0061982)	118	4	13.92	-	0.29	0.00473	0.0477
sensory perception of smell (GO:0007608)	1226	3	144.61	-	0.02	6.53e-56	1.04e-52
detection of chemical stimulus involved in sensory perception (GO:0050907)	1236	1	145.79	-	< 0.01	6.48e-60	1.72e-56
response to pheromone (GO:0019236)	97	0	11.44	-	< 0.01	3.73e-05	0.000727
detection of chemical stimulus involved in sensory perception of smell (GO:0050911)	1179	0	139.07	-	< 0.01	5.55e-59	1.26e-55
