# Supplementary material for: Lim Domain Binding 3 (Ldb3) Identified as a Potential Marker of Cardiac Extracellular Vesicles
Source: Int J Mol Sci. 2022 Jul 1;23(13):7374. doi: 10.3390/ijms23137374 (PMC9266879; doi:10.3390/ijms23137374)
Supplement: Supplementary file 1 [file ijms-23-07374-s001.zip › Table S8 reviewing-1.xlsx]

## Sheet: Sheet1
GO term		# prots	FDR
Cellular Component	membrane (GO:0016020)	1192	0.0233
	cell junction (GO:0030054)	548	2.06e-56
	plasma membrane bounded cell projection (GO:0120025)	509	4.02e-30
	vesicle (GO:0031982)	486	1.97e-41
	extracellular region (GO:0005576)	370	1.72e-06
	vesicle membrane (GO:0012506)	210	8.37e-23
	secretory vesicle (GO:0099503)	163	2.63e-14
Molecular Function	protein binding (GO:0005515)	1510	2.94e-119
	identical protein binding (GO:0042802)	514	6.79e-41
	ribonucleotide binding (GO:0032553)	430	1.97e-36
	molecular function regulator (GO:0098772)	359	6.52e-17
	enzyme regulator activity (GO:0030234)	278	2.82e-23
	lipid binding (GO:0008289)	181	8.22e-13
	oxidoreductase activity (GO:0016491)	167	1.15e-09
Biological Process	transport (GO:0006810)	729	1.71e-41
	organelle organization (GO:0006996)	676	2.06e-46
	regulation of protein metabolic process (GO:0051246)	552	1.27e-35
	protein localization (GO:0008104)	472	5.41e-47
	intracellular transport (GO:0046907)	386	7.59e-51
	vesicle-mediated transport (GO:0016192)	328	1.72e-32
	protein transport (GO:0015031)	324	9.79e-45
