# Supplementary material for: Lim Domain Binding 3 (Ldb3) Identified as a Potential Marker of Cardiac Extracellular Vesicles
Source: Int J Mol Sci. 2022 Jul 1;23(13):7374. doi: 10.3390/ijms23137374 (PMC9266879; doi:10.3390/ijms23137374)
Supplement: Supplementary file 1 [file ijms-23-07374-s001.zip › Table S9 reviewing-1.xlsx]

## Sheet: Sheet1
Antibody	Provider	Reference	Dilution	Temperature	Duration
CD63	Santa Cruz	sc-25183	1/200	4°C	overnight
CD9	Cell Signaling	D3H4P	1/1000	4°C	overnight
Ldb3	Proteintech	11004-1-AP	1/1000	4°C	overnight
Cryab	Enzo Life Sciences	ADI-SPA-223	1/10000	4°C	overnight
Syntenin-1	Abcam	ab19903	1/4000	4°C	overnight
Albumin	Invitrogen	MA532531	1/1000	4°C	overnight
